# Supplementary material for: The RUS1 (ROOT UVB SENSITIVE 1) Protein Is Required for Cold Resistance in Chlamydomonas reinhardtii
Source: Cells. 2026 Apr 10;15(8):670. doi: 10.3390/cells15080670 (PMC13115044; doi:10.3390/cells15080670)
Supplement: Supplementary file 1 [file cells-15-00670-s001.zip]

Archive with 2 entries (2 files):
- cells-4205001 Table S1-3.xlsx
- cells-4205001-supplementary.pdf
