# Supplementary material for: The RUS1 (ROOT UVB SENSITIVE 1) Protein Is Required for Cold Resistance in Chlamydomonas reinhardtii
Source: Cells. 2026 Apr 10;15(8):670. doi: 10.3390/cells15080670 (PMC13115044; doi:10.3390/cells15080670)
Supplement: Supplementary file 1 [file cells-15-00670-s001.zip › cells-4205001 Table S1-3.xlsx]

## Sheet: Table S1
Table S1. Candidate genes identified under cold screening. A filter was applied to the list to show only LEAP-Seq and BLAST results based on CK1 barcodes (>50 reads) and exhibiting an S10/CK1 read ratio outside the range of 0.3 to 3. '-' and '#N/A' indicate no results. Bold font in column 'G' represent early cold response genes.
barcode	CK1	CK2	S10	S10R	gene	Localization prediction by PredAlgo	loci	Description in Phytozome	Gene Ontology (biological process)	Best blastp hit in Arabidopsis thaliana	Description	LEAP-Seq sequence
TCCCAATTCAAGCAAAATCG	66	45	0	0	Cre01.g015500	O	5'UTR	Conserved in the Green Lineage, CGL91	#N/A	AT4G34150.1	Calcium-dependent lipid-binding (CaLB domain) family protein	AACAAGTGAGTTGAGATAAAGTTTTAAAGCTAGAGGTAACCCACTGCCAGAGCGTCAAGTGGCAATGTTGCTTGTTAGTTGTTCTTCTCTGAGTTTGCGTGCAAAATTGGACTCAGGAGCAACTAGTCTGCCAGAAGGCTCGACGTCAGTCGATTTTGCTTGAATTGGGATAGCGCGGGGCGTGTTGCAGCGGCAGGGAAGAGCAGCTGATGATGATCAAGGGTGTGCTGTAACGTAGATCGGAAGAGCGTCGTGTAGGGAA
TAAAAAGAACGGACAAAAGCCA	144	37	0	0	multi-copy	#N/A			#N/A	#N/A	#N/A	TTTCCCTACACGACGCTCTTCCGATCTACGTTACAGCACACCCTTGATCATCATCAGCTGCTCTTCCCTGCCGCTGCAACACGCCCCGCGCTATAAAAAGAACGGACAAAAGCCAACTGACGTCGAGCCTTCTGGCAGACTAGTGAGTGGTATGGATGCGGATGTTACAGAGGGGACAGTCCCAGCTCCCGAAGACGCCGAGCCATCACATGCTATCAGGGCCCAACCCCGACTTTGCTGCAAACCCTCCCGCGGGCAAAGTCCGT
TATCACTATGTGGCCACAACCG	55	30	0	0								not found
GAAAACGCCAGCTACATGTTAT	62	31	0	13								not found
CCCTTGCCCAAGGATCTTAAAG	56	25	0	6								not found
CGATTATCTCTGAGGACGCGGG	57	23	0	55								not found
TAAACTGCGGCAAGTACTACCC	76	21	0	5	Cre06.g275400	O	intron 5		#N/A	#N/A	#N/A	TCCAACGTTCCGATCGCGGCCACGGCCACAGGTGCAGTGGAGCAGATAGAGGCTGGGTAGCACAGGCGGGCGTGCCGTGACTGAGCATTACTTCATCAAGTGCTGCCTTTCATGGTGATTGCCGCACAGCGGGTGCTAAGAAGGCAGCGCATTGAGTTGCGGTGACCGCTGCCTCACACCCTGTTTGACTGTTTGTTGCCTTATATTTTGCTAACAGCTGCGGAGGCAGCTCTGG
TCAAACATTTCGTGGGCGTATC	51	21	0	0	intergenic	#N/A			#N/A	#N/A	#N/A	GTTACAGCACACCCTTGATCATCATCAGCTGCTCTTCCCTGCCGCTGCAACACGCCCCGCGCTATCAAACATTTCGTGGGCGTATCACTGACGTCGAGCCTTCTGGCAGACTAGTTGCTCCTGAGTCCAACCTCGTCATGGCATTTCTATAGCGCTCTGTAAGCGAGGCAAGCTGTTCACGCTCTTTCCACCATGTCGCGC
GATGATCGAGGCTTTATTGACC	62	17	0	16	multi-copy	#N/A			#N/A	#N/A	#N/A	CGCTCTTCCGATCTACGTTACAGCACACCCTTGATCATCATCAGCTGCTCTTCCCTGCCGCTGCAACACGCCCCGCGCTAGATGATCGAGGCTTTATTGACCACTGACGTCGAGCCTTCTGGCAGACTAGTTGCTCCTGAGTCCAACGCCAGTAGCACATCAGGGGCGAGGGAAGCTTCCGCGCACAAGGAGCTGGCGGAGGGCATGAAGACGC
ACCGTTGCAAGGGTAGGATTCG	67	14	0	0								not found
AACAAAAAAGTGACTGATCTAT	71	13	0	8								not found
AAAACTGAAGTTTAGACACCCG	61	13	0	5								not found
AAAACACAAATGTTAAAAAATG	52	10	0	1								not found
CACAGTCATTCGAAACCCTCGT	71	10	0	8								not found
CTAACAATTCCCAATGTTTATA	80	7	0	0								not found
TAATGGTTTAAAATAAAGAAAG	51	6	0	9								not found
TTATGTCCCAAAGCACACGT	165	169	2	2	Cre01.g038151	#N/A	intron 10	ATPase family associated with various cellular activities (AAA) (AAA) // Bromodomain (Bromodomain) // AAA+ lid domain (AAA_lid_3)	nucleosome assembly [GO:0006334]; nucleosome disassembly [GO:0006337]; transcription initiation-coupled chromatin remodeling [GO:0045815]	AT1G05910.1	cell division cycle protein 48-related / CDC48-related	CCTACACGACGCTCTTCCGATCTACGTTACAGCACACCCTTGATCATCATCAGCTGCTCTTCCCTGCCGCTGCAACACGCCCCGCGCTATTATGTCCCAAAGCACACGTACTGACGTCGAGCCTTCTGGCAGACTAGTTGCTCCTGAGTCCAATTTGCAAGAATTGGTATAGAGAAGTGGGGGAGGGGGAGGGGAGCAGCCGTCCATGTGGTGGTGGGGGTTGTAAATAGCAGCCCAAACTACCGTGAGTCAAACCAGGCGAAACTGGCGGAGCAAAGGCAGAGGCAAAAGATGCAAGCGATAAAATTCATGAC
TACAAGTCGAATCAGCGTTTAG	94	42	130	42	Cre01.g038151	#N/A	intron 22	ATPase family associated with various cellular activities (AAA) (AAA) // Bromodomain (Bromodomain) // AAA+ lid domain (AAA_lid_3)	nucleosome assembly [GO:0006334]; nucleosome disassembly [GO:0006337]; transcription initiation-coupled chromatin remodeling [GO:0045815]	AT1G05910.1	cell division cycle protein 48-related / CDC48-related	CACGCTAAGCGACACCCTTCCCCTACACGACGCTCTTCCGATCTACGTTACAGCACACCCTTGATCATCATCAGCTGCTCTTCCCTGCCGCTGCAACACGCCCCGCGCTATACAAGTCGAATCAGCGTTTAGACTGACGTCGAGCCTTCTGGCAGACTAGTTGCTCCTGAGTCCAACAATTACCGACAACACCGACAAATGGACTGTTGACTGGGGTCCTGCCACCTGTGCTCCTTGCCGTGTCCTGCCGCCGCCGT
TCGTCGCATCCCTTACGCATAC	54	36	0	0	Cre06.g307400	C	intron 7	Exonuclease-Endonuclease-Phosphatase superfamily protein	nuclear-transcribed mRNA catabolic process, deadenylation-dependent decay [GO:0000288]	AT3G18500.3	DNAse I-like superfamily protein	TTTCCCTACACGACGCTCTTCCGATCTACGTTACAGCACACCCTTGATCATCATCAGCTGCTCTTCCCTGCCGCTGCAACACGCCCCGCGCTATCGTCGCCTCCCTTACGCATACACTGACGTCGAGCCTTCTGGCAGACTAGTTGCTCCTGAGTCCAACTCACCGCCCACCGCGCTCACCTCCACTTGCGGCAGGTGGGGTTCCGTGGTGCCGCCCTCCAACCGCCCCCTGTTGCAGGTTTCAACAGTTGCGTGATCTCACGAAGGTGTGTAACGGACACGATACCAGACTGGATAGCGCCGGATAGGGATGCCGTGCACACACGGGCTGGCCCTGT
TCCAAAAATTAGATCAAAAGC	899	1299	0	0	Cre02.g090050	SP	3'UTR	Flagellar Associated Protein 170	#N/A	#N/A	#N/A	ACACGCTAAGCTACACTCTTTCCCTACACGACGCTCTTCCGATCTACGTTACAGCACACCCTTGATCATCATCAGCTGCTCTTCCCTGCCGCTGCAACACGCCCCGCGCTATCCAAAAATTAGATCAAAAGCACTGACGTCGAGCCTTCTGGCAGACTAGTTGCTCCTGAGTCCAACTTCAATTCCGTGAGGACAAGAAGTACGGTATATAACACAATCATCCCTACCCCTTCATGGACTGGGCGTTGGGGGAAGGCTTGCATGCTTGCGGCGGTGCCGCTGTGGTGCACTGCTGGCTGGCTTAATTCCTGCATACTATGATTACTCGGGTGGAAAAAACGAGACAAGGAACATGAATGAGGGTCCGCCAATATATAACGGTGCAAAACGCCGTCGGCG…
GCTGGAAACATCAAGCGTACCG	667	571	0	0								not found
AAAAAAAAAAAAATAAAATAGA	107	59	0	0	cassette	#N/A			#N/A	#N/A	#N/A	CCCTACACGACGCTCTTCCGATCTACGTTACAGCACACCCTTGATCATCATCAGCTGCTCTTCCCTGCCGCTGCAACACGCCCCGCGCTAAAAAAAAAAACAATAAAATAGAACTGACGTCGAGCCTTCTGGCAGACTAGTTGCTCCTGAGTCCAATGCAGCCCCTGGAGCGGTGCCCTCCTGATAAACCGGCCAGGGGGCCTATGTTCTTTACTTTTTTACAAGAGAAGTCACTCAACATCTTAAAATGGCCAGGTAAGTCGACGAGCAAGCCCGGCGGATCAGGCAGCGTGCTTGCAGATTTGACTTGCAACGCCCGCATTGTGTCGACGAAGGCTTTTGGCTCCTCTGTCGC
CACGTTTACCGTAGGCCCGGTTT	3037	2631	0	1								not found
TAACTTACAATTTCCCACTCT	1465	2102	0	0	Cre03.g197050	C	exon 3	Histone H3 variant	#N/A	AT5G65360.1	Histone superfamily protein	ACAAGTCATAAGGACATGCGCTTTATGCCACGGACCATAAGAAAGGACCATATAAGGTGGCCGTAAGTGCTGCGGCGCGGTGCACATGTGACGCTTCCTGTCACGTGCGTTTTCCATCCACTTATGACCAGCGCGCAGCTTCATTTATTCACCCGCAATGCGCCATGACACACCTCGCGAACCAGCCGCTGGAAGGGGGCGCGGCGGATGAGCAGCTCCGTTGTCTTCTGGTACTTGCGAGTTGGACTCAGGAGCAACTAGTCTGCCAGAAGGCTCGACGTCAGTAGAGTGGGAAATTGTAAGTTATAGCGCGGGGCGTGTTGCAGCGGCAGGGAAGAGCAGCTGATGATGATCAAGGGTGTGCTGTAACGTAGATCGGAAGAGCGTCGTGTAGGGAAA…
GGTGTATAGGTGACAGTCACGT	158	39	241	71	Cre02.g090050	SP	exon 1	Flagellar Associated Protein 170	#N/A	#N/A	#N/A	ATCTGATACTACTGACTCTGGAAGAAGCAAGACAACTCATAAGCGAACATCAGGACTGCGTTGTTGTGACCAAAGGAGACACTGCGCGTACTGCCCGCTGGGGCCCATGGCGGTTCTCACAGCCGCGGCCCGCACGGGCTGCGCGCTGCTGCGCGGCGCCGTTCTTCTGCTGGTTCTACAAATGATCATGCCGTCGACAGAATTCATTCCGCTGACGGTGGTTGAGGCTCAGTCGGCGGCCAGCGCTTCCGACCCCCAGTGCGTGACCGACTAGTCTGCCAGAAGGCTCGACGTCAGTACGTGACTGTCACCTATACACCTAGCGCGGGGCGTGTTGCAGCGGCAGGGAAGAGCAGCTGATGATGATCAAGGGTGTGCTGTA
TAAAACTACTAAAGTTAATAT	1350	1975	0	1	Cre06.g303900	O	5'UTR	Adiponectin receptor protein	response to sucrose [GO:0009744]	AT4G37680.1	Heptahelical protein 4	TTGCACCGCGTCGCATATATCTTGATATCTAGGAGCACAAGCACTCGTTCACGCCTCAATCAACCACTAGATACCCAGTCTTTGCGTCAATGCTGACTTAATCTGCCGTTTCTGGCCATAGATATTTCAAAGGCAGTCATGCGTGGGAGCGAGTTTGTTGAGTCTGAGGAGATTGCTGTCGCTGCCAGCCGCAACGCACCGCTCAGGCGCAGGCGCCGCGCAGCACCTAGCAGTTCGCAGACGCCTACGCTCGCATTCCAGGAGCTACCGGAGACTCAGGAGCAACTAGTCTGCCAGAAGGCTCGACGTCAGTATATTAACTTTAGTAGTTTTATAGCGCGGGGCGTGTTGCAGCGGCAGGGAAGAGCAGCTGATGATGATCAAGGGTGTGCTGTAACG…
TGCGAAACGAATACAAAACAA	1342	1912	0	0	Cre03.g146087	#N/A	exon 7	mRNA N(1)-methyladenine demethylase. / ALKBH3	DNA alkylation repair [GO:0006307]	#N/A	#N/A	ACACGCTAAGCTACACTCTTTCCCTACACGACGCTCTTCCGATCTACGTTACAGCACACCCTTGATCATCATCAGCTGCTCTTCCCTGCCGCTGCAACACGCCCCGCGCTATGCGAAACGAATACAAAACAAACTGACGTCGAGCCTTCTGGCAGACTAGTTGCTCCTGAGTCCAACAATCTCCGACTACAACAGCAGGTGCGCGTTTGCTAGCGTTGTGGCTGCTGCTCGCTGGGGGGCGCTTTGTTGCTGTTATCTCGGGTGCAGTGGCTGGTAGCTAGTCGTTGGGATGCCTGTTGTAGCCGCAAGGACGGGGCGGCGTGACTCCCGCTTGACCTGCTGGCCCGTTCTGTACTCGACGCACACGCGTGAGCATGCCACATACCGACATACGGGATG…
AGTATGATTCACCCAACAAGT	1455	1815	0	0	Cre04.g217930	#N/A	intron 2	Senescence/spartin-associated	#N/A	AT4G35985.1	Senescence/dehydration-associated protein-related	ACACGCGAAGCTACACTCTTTCCCTACACGACGCTCTTCCGATCTACGTTACAGCACACCCTTGATCATCATCAGCTGCTCTTCCCTGCCGCTGCAACACGCCCCGCGCTAAGTATGATTCACCCAACAAGTACTGACGTCGAGCCTTCTGGCAGACTAGTTGCTCCTGAGTCCAACTGCTGCTGCAGCTTATCATTGCAGTGTTACAAGAGAGGACAACCCGAGCGTGCAAGCACGCAAGCTTATGCCTAACTACTCTCGCGCCCCAAAGCCACGCGTGCCCCGACCCACCCACCCACTCACCCGCGCCTCCAGACCCGGGTTCGTGCCAGACCCCGCCGCAGCCGCCGGGTAGCCAACACTCAGGTCTCCCACCCCCGCCACCACCACATCATCATC…
AACTAAAATCCGAAAGGCAAA	1136	1794	0	0	Cre07.g313750	SP	5'UTR	RNA polymerase ii-associated factor 1 homolog	#N/A	#N/A	#N/A	TTTCCCTACACGACGCTCTTCCGATCTACGTTACAGCACACCCTTGATCATCATCAGCTGCTCTTCCCTGCCGCTGCAACACGCCCCGCGCTAAACTAAAATCCGAAAGGCAAAACTGACGTCGAGCCTTCTGGCAGACTAGTTGCTCCTGAGTCCAACAGTTTTTGCGGAAAGTCGCGGGTCTGCGGGCAGCCTTGACAACCCGCGAACGCCCCGAGACCGATAGCATACTGCTTGATATATGGTCGGGCGATGACATCGACACCGCGCTGTTGATCCTTCGCGCTTGGCTCGCGGGGCTGAGGGTGCTGGCTGACGCCGA
TTCGTGTATAGTATTTAAAAAT	252	90	284	62	Cre02.g093750	#N/A	intron 1	Nucleoredoxin, NRX2	#N/A	AT1G60420.1	DC1 domain-containing protein	ACGCGTGCCACACTAGAGCGATCGTCCCTTTGTTCTCCAGCCTATTGGGCGGGCCTTCAAAGCCGACCGTGTTCAGCTTCTCTTACCTAGTCCAGACACCCAACAGCATGGCGCCTGCCGTGGTCTGCGATGGGGACGTGTGCCGCAAGGTAAGCTGCACGCATCTCAGGTTCGTGTTCATGCCCACGTGTCCTTTGCGCATGCCACCCGGCCGGGCTAAAGTGTTGTTAGACTTAGGAGCAACTAGTCTGCCAGAAGGCTCGACGTCAGTATTTTTAAATACTATACACGAATAGCGCGGGGCGTGTTGCAGCGGCAGGGAAGAGCAGCTGATGATGATCAAGGGTGTGCTGTAACGTAGATCGGAAGAG
TTTGAGCACTTGTAGGACCGG	1978	1671	0	1	Cre03.g164550	O	intron 3	BolA-like domain protein	intracellular iron ion homeostasis [GO:0006879]; protein maturation [GO:0051604]	AT5G09830.1	BolA-like family protein	ACACTCTTTCCCTACACGACGCTCTTCCGATCTACGTTACAGCACACCCTTGATCATCATCAGCTGCTCTTCCCTGCCGCTGCAACACGCCCCGCGCTATTTGAGCACTTGTAGGACCGGACTGACGTCGAGCCTTCTGGCAGACTAGTTGCTCCTGAGTCCAACGGCGAAGCTAGACCCGGCGTCTGACGTATAGCTAAGCTAGACCCAGCGTATGGCGAGTAGCTGGCACCCGACACGGGTAATGGAGCCGGTTGTGGCAGTGTGCGCTGCCGAGCAGTCAGCGCGGAGTGAAGGACGGAGCAAAGGCGGGTGGGGACGGCATCAGTGACCGGGGGTGGTGCGGGCGCCGGTTGCCAGTTCGTGGCAGCCTCAGTTACCGGGGAGCCTCAGCAGCTG…
CAAATGAGTGACGAGCATGGA	1356	1619	0	1	Cre01.g034200	SP	intron 19	Bacterial extracellular solute-binding protein (SBP_bac_1)	cyclic nucleotide biosynthetic process [GO:0009190]; intracellular signal transduction [GO:0035556]	#N/A	#N/A	TAAGCTACACTCTTTCCCTACACGACGCTCTTCCGATCTACGTTACAGCACACCCTTGATCATCATCAGCTGCTCTTCCCTGCCGCTGCAACACGCCCCGCGCTACAAATGAGTGACGAGCATGGAACTGACGTCGAGCCTTCTGGCAGACTAGTTGCTCCTGAGTTAATGCGGGGTGTTTAAGAGCACAAGGAAAACATTACGCGTAGGACAGTGTATGCGATGCAGAATTACGGCCGCGGATTGCGGGGTGTGTGGGTGGGGGGATGG
GTAAGGGAACGGGGGGATCGG	1776	1599	0	0								not found
ACCATCGCACGCCGTGCACAT	1342	1550	0	1	Cre14.g610900	O	intron 17	Progesterone-induced-blocking factor 1	cilium assembly [GO:0060271]	#N/A	#N/A	ACACTCTTTCCCTACACGACGCTCTTCCGATCTACGTTACAGCACACCCTTGATCATCATCAGCTGCTCTTCCCTGCCGCTGCAACACGCCCCGCGCTAACCATCGCACGCCGTGCACATACTGACGTCGAGCCTTCTGGCAGACTAGTTGCTCCATCGCCACCCTTCCACCCCACCTGCCACGGGACTTCACCAACCTGCCTTACCACTGTCCCATCGCACACACACCCCCTGCCACCCACCCAATCGCACCACCGCCACCCCTCCTCCTTCCCCCCCATCTGCCGCCCCGCAGGTGGACCTCGCGCCCTGCTGCAGGTACTCCCCACCCGCGAGCCACCCACGCACCCCTTGAACATGCAGGTCGACATGCACACACACAGCGCACACCACCACCTC…
AAAAATTTAAAATACAGTTGC	1282	1461	0	0	cassette	#N/A			#N/A	#N/A	#N/A	GCTCCAGGGGCTGCATGCGAACTGCTTGCATTGGCGCCTAGCCTTTGTGGGCCAGGGGGCTTCCGGATAAGGGTTGCAAGTGCTCAAATACCCCATCAAACATCATCCTGGTTTGGCTGCGCTCCTTCTGGCGCGCCCGGCATGCAAGCCTGATGGGATCTTAAGCCAGCTGAGTGGTTATGTATAGCGGCAGAATAGTCGCGTATGTATAAGTGCTCGTTTGTCGCTGAAAGTGGAGGTCACCGTTCGGGGTCGCGGGCTTTTATACCGGATGGGTGCCGCCAGCGGGCCGTATGGCGCCTTCTGGACGCCGCGCGCCCCATCGCGGCCCTTCCAGAGCTTCCCCCGCCCTCATAGCCCGCCAAATCAGTCCTGTAGCTTCATACAAACATACGCACC…
GAATTAAATATAAGTGAACTAA	111	55	196	97	Cre02.g093750	#N/A	5'UTR	Nucleoredoxin, NRX2	#N/A	AT1G60420.1	DC1 domain-containing protein	ATCATCATCAGCTGCTCTTCCCTGCCGCTGCAACACGCCCCGCGCTAGAATTAAATATAAGTGAACTAAACTGACGTCGAGCCTTCTGGCAGACTAGTTGCTCCTGAGTCCACTCCGGCTTTGAAGGCCCGCCCAATAGGCTGGAGAACAAAGGGACGATCGCTCTAGTGTGGCACGCGTGCAGCGGTTTGGCGAGAGGGGAGCTCTGGTACTAACAAACTTGT
GGGATACTTTGACATTGTGCT	756	774	2	3	Cre02.g105150	M	5'UTR	Arginine decarboxylase. / L-arginine carboxy-lyase	#N/A	#N/A	#N/A	CTACACGCTAAGCTACACTCTTTCCCTACACGACGCTCTTCCGATCTACGTTACAGCACACCCTTGATCATCATCAGCTGCTCTTCCCTGCCGCTGCAACACGCCCCGCGCTAGGGATACTTTGACATTGTGCTACTGACGTCGAGCCTTCTGGCAGACTAGTTGCTCCTGAGTCCAACAATTTACTATTTATACGGTGAGTCAGCCCGCGTGTAGACCCGTTATATCTGTTACTGCAAAGCTATTTCATAATGACATGACGCGGAGCCGGGTCGAAGCAAACTAGCCTCGTAGAGC
TGGCGCGACATCCGGTGAGCGGT	1088	1265	0	0								not found
ATTTTCAGAACCCTGAGTCTT	744	1212	0	1	intergenic	#N/A			#N/A	#N/A	#N/A	AAGCTACACTCTTTCCCTACACGACGCTCTTCCGATCTACGTTACAGCACACCCTTGATCATCATCAGCTGCTCTTCCCTGCCGCTGCAACACGCCCCGCGCTAATTTTCAGAACCCTGAGTCTTACTGACGTCGAGCCTTCTGGCAGACTAGTTGCTCCTGAGTCCAACTGCTCGAGCACGGATAAACTTGCCATCGGCCTTGCCCAGGAGCACCTCGGCCTCAACCACGTCCCACTCGCCTCCAGATACCACCGGGGTCAAGGTCGCTGCCGTGGCCCGGTGGGCGT
TACGTAGATAGCCAGAGAGAA	984	1222	0	6	Cre04.g220576	#N/A	3'UTR	-	#N/A	#N/A	#N/A	ACACTCTTTCCCTACACGACGCTCTTCCGATCTACGTTACAGCACACCCTTGATCATCATCAGCTGCTCTTCCCTGCCGCTGCAACACGCCCCGCGCTATACGTAGATAGCCAGAGAGAAACTGACGTCGAGCCTTCTGGCAGACTAGTTGCTCCTTCGTCCACATTTGATTGCCCCTTGCACCGCCCTAACCCCGCAACTTGTTGTCATTCCCCACTCATCAACCTTGGTCCAATTTTGATTGCTCCTGCCCCCCCCCCTCACCCCGCAACTTTCGTCATCCCCACACAACCTTCGTCCACATTTGATTG
ATTTATAGGGAATGAATAAAC	974	1211	0	0	Cre09.g388467	#N/A	3'UTR	Similar to GDP dissociation inhibitor GDI1	protein transport [GO:0015031]; small GTPase-mediated signal transduction [GO:0007264]; vesicle-mediated transport [GO:0016192]	AT5G09550.1	GDP dissociation inhibitor family protein / Rab GTPase activator family protein	AGGCAATAGATGGGGTTGAAGCGGCTGGGTCCTGGGAGGAAAGTCTGGAGAGAGGGTAGTAAGCCGGGGGTGAGAGGAAAGGACAGCAGGGGCAACACGCGTGAACGCCGCAGGGCAGTGTGCAACGCTGATGCATTGCTTGGGTCAACCAGGGGAACATGCAGCCCGCACCGCCCTGGCATTTACTGGTATGCGTGTGGTGGACGCTTTCCTGTTGCAGGTCGAGGCGTAAGCGCGGCGTGTGCCGCAGTCGCTGTGTGTGGCACGTGTTTGGACCTTGCGCCAGGAATTGGGCCGCGTGCAGCGCTTTCGTGCGGAACTTGCTGGGAGGGGGGCCAGTGCTGACCTGGCTTAGGTGCTAGTCTGCCAGAAGGCTCGACGTCAGTGTTTATTCATTCC…
TTACTATGAAAAAACCTTAAC	1306	1232	0	1	Cre03.g165750	#N/A	3'UTR	DNA-directed RNA polymerase III subunit RPC1 (RPC1, POLR3A)	DNA-templated transcription [GO:0006351]	AT5G60040.1	nuclear RNA polymerase C1	TTCCCTACACGACGCTCTTCCGATCTACGTTACAGCACACCCTTGATCATCATCAGCTGCTCTTCCCTGCCGCTGCAACACGCCCCGCGCTATTACTATGAAAAAACCTTAACACTGACGTCGAGCCTTCTGGCAGACTAGTTGCTCCTGAGTCCAAGCTGAGGGGGGGCACGGCGGCCCCGTTGCCTAGGCGGAGCCGCTTGTGGCCGTGTGGCGTCCGCACGTTGCCTGGCGCGATGTGCTTGAAACGTGCTGAGCACATACAGGGCTTGTGTGAGATGCATGCTGCTGCCCGCCACCCTGTAAACACCAGGATACACGCGAGTGCGACGCGGTGGTGGCAATGTGAGGTTGGAGATAATCCTCCTGCGTCTCTCTCAGTGGTTACATCAGACACAA…
TAAGTAAAAACTTAATTCAACC	131	37	132	50	Cre02.g105150	M	3'UTR	Arginine decarboxylase. / L-arginine carboxy-lyase	#N/A	#N/A	#N/A	ATAAGATTGCTGAATCTGCGGCGAGACGCTGGTGCACTCACATACGTCGCTGCAGGGCCACGCCAGCTGGTCTCGTGCGCCCCCGTGGCGGACTTCGTTCACCGTTTTGGACTCAGGAGCAACTAGTCTGCCAGAAGGCTCGACGTCAGTGGTTGAATTAAGTTTTTACTTATAGCGCGGGGCGTGTTGCAGCGGCAGGGAAGAGCAGCTGATGATGATCAAGGGTGTGCTGTAACGTAGATCGGAAGAGCGTCGTGTAGGGAAAGAGTGT
CCGAGAGGCCTCCCGTGGCGA	1197	1198	0	0	Cre09.g393765	#N/A	3'UTR	Predicted protein with LysM domain, LMR1	#N/A	#N/A	#N/A	ATAAGGCATCCAGCGCATTCATAGCGCGCCAAGGACTCTCACATAAATGGACATAGTAATGTTGATTGTTGATGCGTGCACACTCATTGTTGCTGTGTGGTCAGGCTGTCCCAGCATGCTTGCAAGCATGGAGCCCTTGCTGAGGGACTAGGCATCGTGAGGCCGAGAGCTACTCAAGCCTCTTCGGCCAGTATATCACATGTAAACACTACGGCCAGCTCCATTGCCTCGTCACTACGCGCGTGTGTATGAACCCGTGAAAGCCCTCAGCCCCCAACTGGCCATACGATAGCGGAGTGCTATCGAAACGCGAACGCGAATGTGCGCGACACGAAGAGACGTTGTAGTCGCTAGCACGATGACAACCAGCACTGCGTCTTACGCCAACGCCGCATTGCG…
CCATCATCACCGGCGTCCGTT	1069	1193	0	0	Cre03.g205950	C	3'UTR	MEKK and related serine/threonine protein kinases	intracellular signal transduction [GO:0035556]	AT3G50530.1	CDPK-related kinase	TCAAGCCTAGAAATTCTTCGTTCTTCAGTAGGATGGAGCAGTTCTTGTTCAGGCAGTGTTGTTTGTTTGGTTTTGTCCAGGTTTGTTGATGTGCGCGCGGTAAATTGCCTGAGTGAAGTTTTGTGTTGAGGAGTTATGTTGGGAGTGGCTTCAGATGTGGAAGGCGTTCACGAGGGTAAAGCGCTTCCGGCGGTGTTGTTCGGGTCCTGCCTGAGAGGGCGCGGAGTTGGACTCAGGAGCAACTAGTCTGCCAGAAGGCTCGACGTCAGTAACGGACGCCGGTGATGATGGTAGCGCGGGGCGTGTTGCAGCGGCAGGGAAGAGCAGCTGATGATGATCAAGGGTGTGCTGTAACGTAGATCGGAAGAGCGTCGTGTAGGGAAAGAGTGTCGCTTCGCG…
TATATCAACAATAACAAATTC	1253	1171	0	0	Cre03.g200250	C	3'UTR	Putative isocitrate lyase/malate synthase	#N/A	AT1G77060.1	Phosphoenolpyruvate carboxylase family protein	TCGCAGATGGGACAGACTTGCGTGGATTGGTGCATGTCCCATGCCCCACTGACGCTGGCTGTTGCGACGGTCTTGGAATATCGAGAGCTACGCCCCATCAATCCAAAGCACTCACTCATACGCCGCACATTTTGTTGATCCGTGTGCTGGTGTCCGTGTGCTGGTGTTTGTAAGCGCCAGCATTCAGACGCAGGTCGCACACGTCCTCATACTGTTGCAACACAAATACATGAACAGTGGGCTCACAGGCATTGCATGGCAAACATACCACGCTGCGTTGCCTCCGCTCCTCCCTCCTAGCAAGCATGTAAACGCGGCCTCTGAATTCTGAAGGAGCAACTAGTCTGCCAGAAGGCTCGACGTCAGTGAATTTGTTATTGTTGATATATAGCGCGGGGC…
GGACTAAGAGTATGTTAGAGG	1245	1114	0	0	intergenic	#N/A			#N/A	#N/A	#N/A	AAGCTACACTCTTTCCCTACACGACGCTCTTCCGATCTACGTTACAGCACACCCTTGATCATCATCAGCTGCTCTTCCCTGCCGCTGCAACACGCCCCGCGCTAGGACTAAGAGTATGTTAGAGGACTGACGTCGAGCCTTCTGGCAGACTAGTCAGTGGACCATCATCGACCAGGTACTCAGAGCGTGTGTCTGGTATGAACAGCCTAGCCCAAACTCCGCCTTATATAGCCCCCTAGCGGGGTCACTGTACGGCATCTAGTCAACGTACGACACGACCCTTTGACCAGGCCGGTCCAGGCCGGTCAGGCCGGTCAAGGCCAACACGCGATGCACGGGACCTCTCACGTGCCATGGCACGTGCACAGGCTAGCCGCGGCCATGCAACCCCGCACGTGC…
TTATTTGCAAATTTTAAAGTG	845	1093	0	0	Cre09.g396000	O	3'UTR	Nitrate/nitrite transporter, NRT2.3	nitrate assimilation [GO:0042128]; nitrate transmembrane transport [GO:0015706]	AT1G12940.1	nitrate transporter2.5	ACACGCTAAGCTACACTCTTTCCCTACACGACGCTCTTCCGATCTACGTTACAGCACACCCTTGATCATCATCAGCTGCTCTTCCCTGCCGCTGCAACACGCCCCGCGCTATTATTTGCAAATTTTAAAGTGACTGACGTCGAGCCTTCTGGCAGACTAGTTGCTCCTGAGTCCAGCTTTCCTGTAAGTTGCCTTGAGCACTGCTGCTGCCTCTCGTGCCAGGTTGGCCCGCACTTGCGCCAAGTATGGACACTGGGTGGCAGGGCTTGCATCTTCCAGGGGTGGGCCGCCGCCGCAGGCGAGAAGGGACCTAACCACGTTCTCGCTCACAGCATCCCAGAGCCCCAAAATGCCTAGTTTGGAAAGGGGTAGTTGGCGAGATTCCGGGACCGTATGCAG…
TAATAATTAGAACGACCAAGT	1126	1091	0	1	cassette	#N/A			#N/A	#N/A	#N/A	ACACGCTAAGCTACACTCTTTCCCTACACGACGCTCTTCCGATCTACGTTACAGCACACCCTTGATCATCATCAGCTGCTCTTCCCTGCCGCTGCAACACGCCCCGCGCTATAATAATTAGAACGACCAAGTACTGACGTCGAGCCTTCTGGCAGACTAGTTGCTCCTGAGTCACTAGTCACACGAGCCCTCGTCAGAAACACGTCTCCGTATTGTCTTAGAAAAAGCATAGGCAAGCTAGAGAACCATCCATCAGGCAGCTCGCTGAGGCTTGACATGATTGGTGCGTATGTTTGTATGAAGCTACAGGACTGATTTGGCGGGCTATGAGGGCGGGGGAAGCTCTGGAAGGGCCGCGATGGGGCGCGCGGCGTCCAGAAGGCGCCATACGGCCCGCTG…
GTCCCCCACAGTGAGGGAAGA	662	1074	0	2	Cre11.g467604	#N/A	3'UTR	Antifreeze protein, type I	#N/A	#N/A	#N/A	ACCCCCAACGCGCCTCAACTGGCGTGCTACAATTACGCATGCAACTTAGAAGCCCCGGGGTTACGGACGCTGCCATAGCCCGGAACTCACGCCCCGATGAGTACAGGAATCAGGGTTAGACACAATGAGAGGGCTCAGCGCCGTCGTGGCCACCCGCGCCGCAGGACCGGCATGCAAGGGCGTGCATGCGTGTGCAGGTGATGCGGCAGTCCCGGTCAGGGGCGCAACCTGGTCTGAGTGGCACACTTCGAGCGGCAGCCCCGTGCCTGCACAAGTGCACAAACGATCACCCCCTAAGGGCCCTAACCTGCACCTCACTTCCTGCAACTGTATCCTCGCGCTGCCTGCTGTCGTGTGTGGTGGCGACGTGGCGCTCCCATGGATGGACTCAGGAGCAAC…
CCGATGGTATGCACTGCGACCGG	1079	1205	0	0								not found
AGCCCTGAGTCGTAGGCGGGA	977	1065	0	0	Cre10.g449200	O	5'UTR	Predicted protein with ankyrin repeats	protein ubiquitination [GO:0016567]	AT3G04710.3	ankyrin repeat family protein	CCTACACGACGCTCTTCCGATCTACGTTACAGCACACCCTTGATCATCATCAGCTGCTCTTCCCTGCCGCTGCAACACGCCCCGCGCTAAGCCCTGAGTCGTAGGCGGGAACTGACGTCGAGCCTTCTGGCAGACTAGTTGCTCCTGAGTCCAACAGCAAAATGGCTGCAGTCTCCTCGATATAAATCTACGCTATTTAGACAGCTGCGCTTGTAGACCCTAGGCCCGCTTGCTTGAGAGGGCCGCAAATAGACTGTATTCTCATCACAGGCGCATTCTTCTGTCACCGGCCTGAACGCGAGCTGGCCTTACATTATTGCCGCGATTGTTCTTGCTAAATATACATACCTTCTGTGAGCTTGTTACCAGAGCCTTTGCGACGAACCCAACAGCTCCAGT…
AACGATGAAAACGAAATATAA	959	1085	0	0	Cre09.g405750	M	3'UTR	Carbonic anhydrase, CAH8	carbon utilization [GO:0015976]	AT3G01500.3	carbonic anhydrase 1	TCCCGGTCTTACTATTGCGTGACGGAGCGTTGTGTGGCGACCGGCGAGTTCGTTGCAGCCGGGGATCAAGTGTCGTGCAGGCAGGTGCCGTGCCGACACGTGTGTTTTGTTGTGGCGGTCTGTCGTGGGTGCCAACAGAACTGCCCGGGGCATGGTCTGGTCAGGCGCAAGGGAGCTAGGGAGGGGAAAGGGGTGCACATGAAAAGTGGCGGTGGCTTGGTTGACCGGAGTGGGTTGTGCTTGTCGCCACGTTCGTTGTTACCACAGACGCACGCACTGGATGCTTTGAGCCTCTTCTGGCATCGTGCGCATTCGCTTCCTCGAAGCATCGTCGAGAGCATGTATGTAACACGTGGACTCAGGAGCAACTAGTCTGCCAGAAGGCTCGACGTCAGTTTA…
CGTGGATAACCATGACAAAAA	1194	1056	0	1	Cre12.g506050	O	intron 17	Cleavage stimulation factor subunit 3 (CSTF3, RNA14)	mRNA 3'-end processing [GO:0031124]; RNA 3'-end processing [GO:0031123]	AT1G17760.1	Tetratricopeptide repeat (TPR)-like superfamily protein	CGCCCTACGGCGATGGGCCCGGCCCGGGCCCCATGGACGAGTACTTGAAGCGGCGTTACGCAAGTGAGTCGCGCTCACCTACTTGTAACGGCCGCTGCCTCTGTTGTGTGCGTTGCTGACAGCTGGGGCACACGACGCTGTGGTCTTGCGCTGTGAGCCACTGCTGTCACGGCAGGAGCGGCGCAGCAGCTGTCAGCCGCGCGGCACCTGACCATGGGCAGGTAGCAACCGCAATTACGCAATGGAGCAACTAGTCTGCCAGAAGGCTCGACGTCAGTTTTTTGTCATGGTTATCCACGTAGCGCGGGGCGTGTTGCAGCGGCAGGGAAGAGCAGCTGATGATGATCAAGGGTGTGCTGTAACGTAGATCGGAAGAGCGTCGTGTAGGGAAAAAGTGTA…
CGCTAGATTTCCAGACCGCTT	897	1047	0	1	multi-copy	#N/A			#N/A	#N/A	#N/A	CACGACGCTCTTCCGATCTACGTTACAGCACACCCTTGATCATCATCAGCTGCTCTTCCCTGCCGCTGCAACACGCCCCGCGCTACGCTAGATTTCCAGACCGCTTACTGACGTCGAGCCTTCTGGCAGACTAGTTGCTCCTGAGTCCAAATACTAGAGACTCGTAATTAAAGAGTCTATTTAAGAGTGACTCTCGAGTAGTTGGTGTGAGGAGTTGGGAGGAGGAGAGTGACTGAACTACCCCAACTCGCTCGCTTATATATTCCCGTCGGCCCCTGCATTGGCCGGATGGGACTCGTACAGGTCGT
CGTGAACTGGTGAGGTTCGA	1043	707	3	11	Cre01.g015500	O	5'UTR	Conserved in the Green Lineage, CGL91	#N/A	AT4G34150.1	Calcium-dependent lipid-binding (CaLB domain) family protein	ATGAAGCAGGGGCAGGACTGTTATGTACCACCGTGCGTGCAGGAGGACCACGCGCCTGCATTTGGGATATGGATGACACCCCGTGTGCGTAGCCGCTCTCCGCTCCCCGCGAAGCACGCAACCCCGTCCAGCAGCAGAAGCCGTCCCCCCTATCACCCCTTGTGTCCACTCACTTGACATAGGGATCCTGCTTGCCGAACCAGTCCTGGTCCTTGAGGCCCTTAGCGTACTGAAGGACGCAACGCAGCTGACCAGCCTCGAGGGCCATCGACGGGGCTGACCCTCCGCCTCCGAGTCTGCCGCCGGGCTTCGCGAGCTAAGTCGAGTAGCTTAGATCTGCTGTTATGAGGTCACCAAAAGCGCTCTAGCTGTGGCGCGACCGCGTGACGAAGAGCAACT…
TTTGAAGCCGGTCTGTGATGTCA	945	1047	0	1								not found
ACGTTCTAAAAAAATTAACGA	994	1002	0	0	multi-copy	#N/A			#N/A	#N/A	#N/A	GCTACACTCTTTCCCTACACGACGCTCTTCCGATCTACGTTACAGCACACCCTTGATCATCATCAGCTGCTCTTCCCTGCCGCTGCAACACGCCCCGCGCTAACGTTCTAAAAAAATTAACGAACTGACGTCGAGCCTTCTGGCAGACTAGTTGCTCCTGAGTCCAACTGCATAAGGTGGAGGTGGTACGGCCGCAGTCGTTGTACTATGCTGCAGACTTTAGTCGCCGCAAGGCAACCCCCAACCAAGAACGCCAGCAGACGTTCCTGAACTCGTTCCCCGTGCTATTGCAAGCCATTGACTCGAAGGTGATGCGCTGCAAGCTCGACGAGAATAAAAGTTACTTCATTACGTACCACTTGTTTTCTCAGTTGCCAACCAATGATGGTGATTGGCAAG…
CAGTGTGATCTGGGTAATGCA	950	1001	0	2	Cre14.g612100	O	intron 1	RWP-RK transcription factor	#N/A	AT5G66990.1	RWP-RK domain-containing protein	ACACTCTTTCCCTACACGACGCTCTTCCGATCTACGTTACAGCACACCCTTGATCATCATCAGCTGCTCTTCCCTGCCGCTGCAACACGCCCCGCGCTACAGTGTGATCTGGGTAATGCAACTGACGTCGAGCCTTCTGGCAGACCCAATGCAAAAACCCAACGCCAGGTTGTGTTGCACTGGTGACGGGCCTGCATCGGGCTGTGCAGGGCTCCTATCTTAATGTCTCCAGACATTAATCGGCCATTTTGGTCGTTTCCTAGACATTCCTCCCGGGGGCTAATGTCTGAGGTGAGACTTTGTTGGCCCGGGTTT
AAAAAAGAGATTAAAATAAGA	1036	1000	0	0	Cre13.g564151	#N/A	intron 18	Cytochrome c, class II // Parallel beta-helix repeat // Insulin-like growth factor binding protein, N-terminal // Pectin lyase fold/virulence factor // Pectin lyase fold // Right handed beta helix domain	#N/A	#N/A	#N/A	AGCCGCAGTTGGGACTGTTGGGAGGCCGCTAGCGCCTCCATACGGCCCCCGTACCGGCACGCCGCCTCGTTAGGACACGCCTATGGGCCAGCAGGTGCGCACGGGGATAAGTAAGAATTGTAATGTGTTTCTTGTATCGCGTGCTCCTGAGTCCAACTAGTCTGCCAGAAGGCTCGACGTCAGTTCTTATTTTAATCTCTTTTTTTAGCGCGGGGCGTGTTGCAGCGGCAGGGAAGAGCAGCTGATGATGATCAAGGGTGTGCTGTAACGTAGATCGGAAGAGCGTCGTGT
AATAATATCCATTAAATAAAA	1062	1020	0	3	intergenic	#N/A			#N/A	#N/A	#N/A	ACCCCCCGCACGGAAAGGGCCGTACGGCACTGGGGCAAATGTCGGACTACGGATCTGACACGACAGGCGTGTGGGGGGTAGGTCAGGTTAGTTTCCTAGTCGGACTTTTGCCCCGACCGTTTTGCGGGGTTGAAGCGAGTGCAAATTTGGACGGTGCCCACAACGCGGGTGAGACCGGGTTGCATTTCCCGACTGCGAGCACAACCGTTTGCGGCACGCTGAGTCAACTGAGCGCCTTCTGCGCTTACGAGACACCCATATCCCAGGAGCAACTAGTCTGCCAGAAGGCTTGACGTCAGTTTTTATTTAATGGATATTA
AAATCGACGGAGGCACCCTCC	828	984	0	0	Cre02.g103950	O	exon 4	MIA1 subunit of the modifier of inner arms (MIA) complex, MIA1,FAP100	#N/A	#N/A	#N/A	CACTCTCCTGTTGGTGATGGCTGCGCAGATGCTGGAGGAGGACGCGCTACGGTTCGATGCGTTCCTGAAGGAGAACGACGAAAAGGTGCAGGAGGCCATCAAGAAGGCCGAGGCGGAGGCCAAGGCGAAGCAGGACAAGGTGCGGGTGGCTGTCTTCTGTAGCGTGTCAGGCACACTAGGAGCAGCCGGGCTTTTAAGCAGGCTTACCGCAGCTCAGGCATGGGCAAGCAGGCATAGCGGCACGCGTGCATGCGTAACTGCGTGTCCAGGCAAGCACTGCCGTAACGTGTTTTGGCAGCGGCCGTGACTTCAATGGCGGTCTAAACACACACAGGTGCTGGAGCTTGGACTCAGGAGCAACTAGTCTGCCAGAAGGCTCGACGTCAGTGGAGGGTGCCT…
GAAATCGACAAGAGTAGACGGA	50	71	11	55	Cre02.g115400	#N/A	intron 17	Carbohydrate-binding WSC // Fucolectin tachylectin-4 pentraxin-1 // Galactose-binding domain-like // Immunoglobulin-like fold	#N/A	AT2G10940.2	Bifunctional inhibitor/lipid-transfer protein/seed storage 2S albumin superfamily protein	ACAAGCTGCAGTAATTTCGCAGCCCCAAAGTGTCAATAATGCACGCACACAACCAATCAACTCACACTCGGCGCAGTTGTGTCCTTGACTGCACCAGAACCACCATCGGAGCCGAGTAGCCAGCTGGCGTTGAGGTCAGGCACCTACGATCAGCCCATTGCGCATTTGACGTGCGCAAGAAGAAGTTGGACTCAGGAGCAACTAGTCTGCCAGAAGGCTCGACGTCAGTTCCGTCTACTCTTGTCGATTTCTAG
TAAGGGACACTGTCGCTAACG	1250	984	0	1	Cre17.g746597	#N/A	intron 5	Serine carboxypeptidase-like clade I [EC:3.4.16.-] (SCPL-I)	proteolysis [GO:0006508]; secondary metabolic process [GO:0019748]	AT4G12910.1	serine carboxypeptidase-like 20	TGTTCCTGGCTACGCCCTGACTTCTTAACTAATCATGAGTGCAACCCCACGACACGACTTCTTCTGCACTCTTCAGTGCGTCCTGTACCGCTTTTCCAACTGGACTCAGGAGCAACTAGTCTGCCAGAAGGCTCGACGTCAGTCGTTAGCGACAGTGTCCCTTATAGCGCGGGGCGTGTTGCAGCGGCAGGGAAGAGCAGCTGATGATGATCAAGGGTGTGCTGTAACGTAGATCGGAAGAGCGTCGTGTAGGGAAAGAGTGTAGCTTAGCGTG
GAAAGCTGGTACTATAGACAT	799	897	0	0	Cre03.g165700	O	intron 2	Pyruvate decarboxylase, PDC3	aromatic amino acid family catabolic process to alcohol via Ehrlich pathway [GO:0000949]	AT5G54960.1	pyruvate decarboxylase-2	ATCTACCTTGTGCCACCCCGCCCCCTCCAGGCCTGCACATTGCCAACCGGCTTGTTGAGATCGGCTGCACCAGCTGCTTCGCGGTGCCCGGCGACTTCAACCTGCTGCTGCTGGACCAGCTGCTCAAGCAGGTGCGGGGGCGGTGTGGGGCGTGTGTGTGTGTAATGTGTGTGCTGTGTGTGTGCTTGCGAGTCGTTCATCGAGGGGTGGGGTAGGTTACTTTGTTCCGGTCCCAACTGCAGCCTGTGGGCTGAGGACCTGGAAGCATGGTAGGGGGTTGAGCCAATTTGGGGCGCTGCACAGCGACAGGCGGGGGGTCAGGAGGTGTTGGACTCAGGAGCAACTAGTCTGCCAGAAGGCTCGACGTCAGTATGTCTATAGTACCAGCTTTCTAGCGCG…
AAAGTAAGTTAAGTGTAAGAAGA	783	875	0	0	Cre06.g299800	C	intron 12	Long-chain-fatty-acid-CoA ligase, LCL1	#N/A	AT3G23790.1	AMP-dependent synthetase and ligase family protein	TCATGTGGGTGGGTGCGTGGTGGTGGATGGGTTGGGCGGTGGGGGTGAGGCACGTGGGGGAGCAGGTTGGGAGGTAGGTGTGGAGGGGGTTGTTGATACAGCCCAAACTGGACTCAGGAGCAACTAGTCTGCCAGAAGGCTCGACGTCAGTTCTTCTTACACTTAACTTACTTTTAGCGCGGGGCGTGTTGCAGCGGCAGGGAAGAGCAGCTGATGATGATCAAGGGTGGCTGTAACGTAGATCGGAAGAGCGTCGTG
CATATAAGGAAATTTGTGAATC	169	57	179	38	Cre02.g115400	#N/A	intron 17	Carbohydrate-binding WSC // Fucolectin tachylectin-4 pentraxin-1 // Galactose-binding domain-like // Immunoglobulin-like fold	#N/A	AT2G10940.2	Bifunctional inhibitor/lipid-transfer protein/seed storage 2S albumin superfamily protein	CCATCGTGGTAAGGAGAGGCATCACGCCACACCGGATGAAGGGGGCTGCGGTTGTGGGTGCGGGGAGTGCCAGCGCGGTTGCTTGGGTTTCGTTTGTGATGGCCAGGAGCAACTAGTCTGCCAGAAGGCTCGACGTCAGTGATTCACAAATTTCCTTATATGTAGCGCGGGGCGTGTTGCAGCGGCAGGGAAGAGCAGCTGATGATGATCAAGGGTGTGCTGTAACGTAGATCG
TGAATAGTTATGCATAGAATA	862	859	0	0	Cre07.g317150	O	intron 1	Dual-specificity protein phosphatase, MKP7	#N/A	#N/A	#N/A	CTTTCCCTACACGACGCTCTTCCGATCTACGTTACAGCACACCCTTGATCATCATCAGCTGCTCTTCCCTGCCGCTGCAACACGCCCCGCGCTATGAATAGTTATGCATAGAATAACTGACGTCGAGCCTTCTGGCAGACTAGTTGCTGAATGCCGAGCTCACCTGGTAATGCCCAGTTGGACCAGGGCGTAGGCCCGGCCATCTCCTTCGCCGGGAGCTTAGGAAGCGGCGGGAGTTGCGGGTAAGCATCTGACCGGAGCATTCCTGCTGAGGTATACGCCGTATTTCCAGTCTGCGCTCCGCCCCGACCGTTCACGCTAGTAATGAGGGGCAAGAGGCTCGACGTCGCTGGGTCAGAGTTTGAGACCGCCACAGTTGCAAGGGATGTCAAACCAACA…
CGAAATGAGGTGTTAAGCCAG	874	861	0	0	Cre02.g114001	M	intron 3	Antifreeze protein, type I // Leucine-rich repeat domain superfamily	#N/A	#N/A	#N/A	ACGTGTGCTCTTCCGATCTATACCAGCCCCCAAACTAAACCAAACCAAGCCAAAGTAGCGGAGCACAGGCAGAGACGACAGTTGCAAGCAACATTACTGGGAGGGGGCCAAGGCGTCGTGGAGAAGCAGGGCGAGCGGCGCCGGCGGTTAATGTCGGGGGTGGGCGGCGTGGCCAAGCGGTGGTATGCAATGGCATGTAAGGGGGCGCGCGTGTGCGTGTGTGTGTGTGTTAAAGAGCACAAGGAAAACATTACGCGTAGGACAGTGTGTGCGTGTGTGTGTGTGTGTGTGT
CAGGTATATAACACAGTACCC	985	849	0	0	Cre01.g026700	C	potential promoter	Antifreeze protein, type I	#N/A	#N/A	#N/A	ATCCGCGCACAACAGCTACCAGCCAGGGACGACCGTGGGAGTACACCCACCTTATCATACTTGCCATAGTTCGGCAGGCGAGTCAGCGAACCGCTGACCCATTCCATTTGGGTCGGGTGCACCCATGCGCGCGTTAGGCCGGCGGGGCGGGGCGCGCTAAGCGGGTAAACCTGCTGGGTTGATTACAGGCAGGGGTCATCGGCCCACGCACTTACCCCCTATCTCTAATGATAGTTGGACTCAGGAGCAACTAGTCTGCCAGAAGGCTCGACGTCAGTGGGTACTGTGTTATATACCTGTAGCGCGGGGCGTGTTGCAGCGGCAGGGAAGAGCAGCTGATGATGATCAAGGGTGTGCTGTAACGTAGATCGGAAGAGCGTCGTGTAGGGAAAGAGTGTA…
ATAATCCGCTTGGAGTGATTC	636	845	0	1	Cre09.g397850	C	exon 5	RNA polymerase II-associated factor 1 homolog	#N/A	#N/A	#N/A	CTTTCCCTACACGACGCTCTTCCGATCTACGTTACAGCACACCCTTGATCATCATCAGCTGCTCTTCCCTGCCGCTGCAACACGCCCCGCGCTAATAATCCGCTTGGAGTGATTCACTGACGTCGAGCCTTCTGGCAGAGCATGCAGACCAAGTGAGTAGCAGCCCTCGTACATTGCGTATTGTAGACTCGCACTGCGCTGTTTGTTCTCGGTACTGACGGCCGACCAACCGCCCTGCCATTGCGCCGTCGTTCCCCCTTCTCTACCTTCCGCAGCCTGGCCAAGCTGAAGCCCTCCATCACCGAGATGCTGCAGGCTCTGGAGCAGTACCCCGACTTCACGCCCACGCTGGCCTCTCCCACGCTAGCCAACGTGGTGCAGCCCGACTCCGGCGCGCCC…
CTGTTCACGCCCTTACAAGGG	674	837	0	0	intergenic	#N/A			#N/A	#N/A	#N/A	CTTTCCCTACACGACGCTCTTCCGATCTACGTTACAGCACACCCTTGATCATCATCAGCTGCTCTTCCCTGCCGCTGCAACACGCCCCGCGCTACTGTTCACGCCCTTACAAGGGACTGACGTCGAGCCTTCTGGCAGACTAGTTGCTCCTGAGTCCAAGTGTAAGATCATGGGTTCCGACACGGCGAAAGGTGTAGCAGTGGGTGGCTGAGAAGCGGTGGGGCGTGCGAGGCCAGGCATGTCGTGCTCCTTGGCACTTGCGGAAGAAGGAGAGTCGATTGGCCCATCCCCATCCTCACTCCCATCGGTGAGGGGTGGTAGTGTGTCGTCTCCTCCGAGCGCGTCTTCATC
CAAGTAAAATTCCCCGATAGG	745	843	0	2	Cre16.g682923	#N/A	exon 1	-	#N/A	#N/A	#N/A	ACGTATCGCAACCTCCTGGCCCGAACGCCCCATCATATCATACGCCCGCAGACTCCTCCTTGGCGCCAAAGAATCTGACGCCAGCAGCCGCAGCAGCTCCCCCGCACATGCAGCCAGCAGGACTCACTTGTTCTTGCTGTGCTCATTCAACACCGTGCCCAGCCGCGCTCGCCATGCGTCATAGTCCGCGTGAACCATCACGTCGACAAAGCGGCGCTCCATCTGCGCCTCCAGCTTGGCCATCTGCACCTCCACCTTGGCGCGCTCCACCTCCTGCTGCGCATCCGCCTTGACGCGTTCTACTTGTTCCGCTTGAGCGGAACTCAGTTGGACTCAGGAGCAACTAGTCTGCCAGAAGGCTCGACGTCAGTCCTATCGGGGAATTTTACTTGTAGCGCG…
GCGGTAAACCATAAAAACTGT	911	844	0	0	Cre09.g398250	O	5'UTR	-	#N/A	#N/A	#N/A	GCTGTTTGTGAACAACGGTTCCGTCCCCACCTGGCAATTACCCATGTCGGGTGCCTCGTGCCGGGTTATCTCAAACCAGCCTGCTGGGCATGAGTCCCAGGCATCTATCGCTTCCTTGCTTGGGCACGTATGGCTCTCATCGCAGGACGCGCCGAGTCCGCACGCCGGTGCGGGCAACCATCGGCTGCTGCGGAGGTCTGCGGCAACGCCCGTCGAGACAGTGCTGTGTGCCTCAGTGTTAGCTTCACGAACTCGGCGTGTTTGAAGCTCCCGGGACACGATATGAGAGGGCAGGGCAAGAGCTAACAACATGAGTATGCATCCTGCTGTGCGAGTTCGTCTCAGGAGCAACTAGTCTGCCAGAAGGCTCGACGTCAGTACAGTTTTTATGGTTTACCG…
CGGTTCGAGTAGAACACCGAG	821	833	0	1	Cre12.g536800	C	potential promoter	Conserved in the Green Lineage, CGL52	#N/A	AT1G65230.1	Uncharacterized conserved protein (DUF2358)	AAGCTACACTCTTTCCCTACACGACGCTCTTCCGATCTACGTTACAGCACACCCTTGATCATCATCAGCTGCTCTTCCCTGCCGCTGCAACACGCCCCGCGCTACGGTTCGAGTAGAACACCGAGACTGACGTCGAGCCTTCTGGCAGACTAGTTGCTCCTGAGTTCTTCCCTCCGCTCCTCTGCCGGCAGCAAAGCTGGCTTCCTGGTCGTCACGTACTCTGTAGGTTTACATAGCCGAACAGGGAAAGGAGCAGGACATCCTGAGCTGGCCCAGGGTTCACTAGCCTCTGCACCTCCACCTGCCACCACCGCGCCCTCCACATCACAATCCCTGCCTGCCCCTCCACCTCCCCTTCTGCGCCTCCAGACTGACACGTCCACCTCACGGCCGCCACTG…
ACGAGTCCGTGACCTCCACGGCC	560	809	0	0								not found
GGGATGACGATGATGCTAAAC	756	804	0	0	Cre08.g383101	#N/A	5'UTR	Flagellar Associated Protein 324, FAP324	#N/A	#N/A	#N/A	TACACGACGCTCTTCCGATCTACGTTACAGCACACCCTTGATCATCATCAGCTGCTCTTCCCTGCCGCTGCAACACGCCCCGCGCTAGGGATGACGATGATGCTAAACACTGACGTCGAGCCTTCTGGCAGACTAGTTGCTCCTGAGTCCAACAATAGGGACACGCTAGCTAGGCCCCCTTCGACGTGACCTTCGGCAGTGAATGTTGCTTCCTTCCGCACGGAACCTCTGAACTCTAGCTTACGATCAACCAGCTGCCGGACTAGACTCATACATTATATAACAAAGCTACTGGAAGCGCCGGGGTGCGTAGCGGGGAGCGAGCGGACGTACAGGCAGCGTCGAAATGGCACCCAAAAAGGAGGAGAAGAAGCAGGTTGACCCTGTCGAGTAAGTCAC…
AAACTTGTACGCAAACAAGAG	759	821	0	3	Cre02.g106400	C	3'UTR	Phospholipid:diacylglycerol acyltransferase, PDAT1	lipid metabolic process [GO:0006629]	AT5G13640.1	phospholipid:diacylglycerol acyltransferase	ACATTGTCGTCAGCGACATAGACCGCATCGCAGCCGCCGTGGACTGGGCCGCACTGGCCGCCTGAGGGATGCGTGGTGCCTGGATCGCGAGAAGGCGCGGCCTTGAGTGGTCTAGCAGGGGCGGACTGGGGGAGGGTATAGGGGGAAGGGGTTGGCTGGAAGTCAGCGGCGGTGCGCAGGTGTTTGCGCTGGCCCGGGTGTGTGTTGCTATCGTTTTGGGTTCTTGATGTTGCAGCGAGATTGATTGCAGGTTGGACTCAGGAGCAACTAGTCTGCCAGAAGGCTCGACGTCAGTCTCTTGTTTGCGTACAAGTTTTAGCGCGGGGCGTGTTGCAGCGGCAGGGAAGAGCAGCTGATGATGATCAAGGGTGTGCTGTAACGTAGATCGGAAGAGCGTCG…
CCGTCCCCACAGTTCTATGCC	1165	766	0	1	Cre09.g388400	O	3'UTR	Chloroplast tscA maturation factor, RAT1	#N/A	AT2G16460.1	Protein of unknown function (DUF1640)	ACGTACTTCAGGGTGCCTAGTCGGACAGCTGCACGCGGCCTGCAGTACGCGCAGGGCGAGTCTTGTCATGTGGCTGGGGGCGGGCCGTGGGAGGGGGTCGGCCACAGTTGCCGGGCAACTCCTGCACGATTATGGTGCACGCGCCTGAAGAGTTCAAGAGGTGTAAACTTCGATATACTCAATTGTGCCTGGGCTCCTACTGCCAACGTGATAGTCCACTAGCCGCCTTCAAAAGCTCATGGTGCTCCGCCACTGTCAAGCAACTTCAATCAACTCATTGAGTGCACGGCTGGTGCATTTATATGGTCTTTGGGCATGCGACACACCCCATTGATGCTGCGCATTGTCTCGGGAAGGTCGCCCTGTGTTGGACTCAGGAGCAACTAGTCTGCCAGAAGG…
AATAATGACCTATACAGAAAT	688	745	0	0	Cre12.g518550	O	intron 16	Flagellar central pair-associated protein 54, FAP54	cilium assembly [GO:0060271]	#N/A	#N/A	GCAGCCCAGCAGCAGCCCGTGCAGCCCGTAGGCCTGCAGGGTGCCGGCAGGCGACATGCCGTCCAGCCGCCCACGCCAGTTGCGCAGCGCCTGTGGGGGACTCAGGAGCAACTAGTCTGCCAGAAGGCTCGACGTCAGTATTTCTGTATAGGTCATTATTTAGCGCGGGGCGTGTTGCAGCGGCAGGGAAGAGCAGCTGATGATGATCAAGGGTGTGCTGTAACGTAGATCGGAAGAGCGTCGTGTAGGGAAAGAGTGTAGCTTAGCGT
TAGTTACCATAATAACAGGGC	745	733	0	0	intergenic	#N/A			#N/A	#N/A	#N/A	ATCGGTGCTTTCCGCCGCGGCCCTTGGCGACCGCCTTGAGTCGTTGTGTAGATTGAATGATGTCAGATGTTCAAGATGCGGTGGCTTGCAAAGGGCCAGCGCGTCGGGACGTGAACCGAGTTTCGGAAGCAATGACAGGTGTGTAGATTTGTGCGGTCCCTCATTCTTGTGAAAGTATAGTTGGACTCAGGAGCAACTAGTCTGCCAGAAGGCTCGACGTCAGTGCCCTGTTATTATGGTAACTATAGCGCGGGGCGTGTTGCAGCGGCAGGGAAGAGCAGCTGATGATGATCAAGGGTGTGCTGTAACGTAGATCGGAAGAGCGTCGTGTAGGGAAAGAGTGTAGCTTAGCGTGT
GTATCCCCCTCCATAAGCCTT	763	716	0	0	Cre12.g516700	0	intron 1	Serine/threonine protein kinase	#N/A	#N/A	#N/A	ATATCGGCAGGCCCCGTCAAGGCATCAAGGCAAGCACGCGGTGGCGTACAAGCAAGCCAGGCCGCCGGCGGAGCTGACAGGAGCGCTGTCTGTTGAAGCGGTGGTGTGGGTGCGTGCTCAGGCACATGCGGCACTGCTGGCGGCATCTGCCCCACAGCAGGTGAGTCCCGAGTAAGCCCCTCGCGGGTGTCGGGCGACTCGAGCACGGGCGTATCCCTGTCCACGGTTGGCAAGTGCTGGGGTGACGATTGGACACCAGGCACGGAACTGCTGGGGTTTACCGGAGGTGCGCACTCGATGGGCTGCGCCGGGCGGGTCCTGTTGGACTCAGGAGCAACTAGTCTGCCAGAAGGCTCGACGTCAGTAAGGCTTATGGAGGGGGATACTAGCGCGGGGCGT…
AGGGCTTTCCGATACGGGGGG	862	715	0	1	cassette	#N/A			#N/A	#N/A	#N/A	AAGCTACACTCTTTCCCTACACGACGCTCTTCCGATCTACGTTACAGCACACCCTTGATCATCATCAGCTGCTCTTCCCTGCCGCTGCAACACGCCCCGCGCTAAGGGCTTTCCGATACGGGGGGACTGACGTCGAGCCTTCTGGCAGACTAGTTGCTCCTAGTGAATGCGGGCGTGTGTCACACGAGCCCTCGTCAGAAACACGTCTCCCAGCTACTTTCAGGTCGTTCGCGGCAAGCTAGAGAACCATCCATCAGGCAGCTCGCTGAGGCTTGACATGATTGGTGCGTATGTTTGTAT
GAAAAAAATGAACTCTGCCTG	817	706	0	0	Cre09.g391726	#N/A	intron 1	-	#N/A	#N/A	#N/A	TACACGCTAAGCTACACTCTTTCCCTACACGACGCTCTTCCGATCTACGTTACAGCACACCCTTGATCATCATCAGCTGCTCTTCCCTGCCGCTGCAACACGCCCCGCGCTAGAAAAAAATGAACTCTGCCTGACTGACGTCGAGCCTTCTGGCAGACTAGTTGCTCCTGAGTCCAACGTCCAAGGCCGACGCGAGGCTCGGCTTGCGGCAAGCTTCTTCGGCTCTGGGCAGTAGATAGGATATCATGTGATGCGAGAAGCCGTTGCAACACACGGGCTACGGTTCCGGCGAGGTCTCGGGGCTGGGTGCTTGCGTGTCGCGGAATCGCTTTGGCTGCTTTGGTTGCTCGGGGCGCACCACGCCTCATGAGTTGTGCAAGTGCAATTGGATACCATTGT…
CGAGGCCCAGTGGCCCAGCCT	573	692	0	0	cassette	#N/A			#N/A	#N/A	#N/A	ATAGCCCGCCAAATCAGTCCTGTAGCTTCATACAAACATACGCACCAATCATGTCAAGCCTCAGCGAGCTGCCTGATGGATGGTTCTCTAGCTTGCCAATACCTAAAGGATAAAATAGGGGAGACGTGTTTCTGACGAGGGCTCGTGTGACTAGTGAGTCAAGTTGGACTCAGGAGCAACTAGTCTGCCAGAAGGCTCGACGTCAGTAGGCTGGGCCACTGGGCCTCGTAGCGCGGGGCGTGTTGCAGCGGCAGGGAAGAGCAGCTGATGATGATCAAGGGTGTGCTGTAACGTAGATCGGAAGAGCGTCGTGTAGGGA
CAATTAAGGGTGTTAAAGAAA	859	694	0	0	Cre10.g428900	O	intron 5	Conserved in the Green Lineage, CGL72. 23S rRNA (cytidine(1920)-2'-O)-methyltransferase	methylation [GO:0032259]	AT3G25470.1	bacterial hemolysin-related	TTTCCCTACACGACGCTCTTCCGATCTACGTTACAGCACACCCTTGATCATCATCAGCTGCTCTTCCCTGCCGCTGCAACACGCCCCGCGCTACAATTAAGGGTGTTAAAGAAAACTGACGTCGAGCCTTCTGGCAGACTAGTTGCTCCTGAGTCCAAGATATCAGGAGGTGTGGCACAAGAGGTTTGGAGAGTGGCAAACGCGTGTTAGCTTGGGGCTCCGCACAGAAAAAACGATAGTCGCATACTCGTACGGCGACACGTTCAGAGGTGCACTGGAACTTCCCTCGCCGGGCCGGTGCACTGGGACACCCGCCGCAACCTGCTGCGTGCTGAACAGTCACCACTACTTTCTAAACCAGCCCAACACCCAAGTACAACACCCGAGGCCCCACGCACC…
TAGAGAAATAAGATTTGGATA	665	687	0	1	multi-copy	#N/A			#N/A	#N/A	#N/A	ACAACCTGCTACAGCTGTGGTCTTCCACTGACCGGGGCCCAAAAGACGGCCGCTGTAGCCTACCTCCCCCATGAAAGGACCGGAGAGAGCACCATGTACAGTAACCAGCCAGCGCAGTACCTGAGCACACTTGCAACCCCTGCTGCCGCCTAGGGCAACCGCCTCGGCATTACCGTATACGGTACCATTCTCAGTCAATTCCCGCCTACACACACATACTGCGGGTATGCTTGTCATCTTCCTTTCACGCACATACACCTACACACAGCACGCGCACACACGTTTGCGTGCTGCCGCTGTCACAGCAGCGTACGGTTGCTGCTGATGCCCACAGGCCCTGCCCCGGCCGCTTGCTAACTCGCTCCTTGCCCACCACCAACCTGGCCGTCGACATGCCGT…
TCTAGGAGTTCAAACACAGTAG	176	14	93	58	Cre01.g015500	O	5'UTR	Conserved in the Green Lineage, CGL91	#N/A	AT4G34150.1	Calcium-dependent lipid-binding (CaLB domain) family protein	ACGAAACGGAAGCGTACTTACACGATTTTGCACGCAAACTCAGAGAAGAACAACTAACAAGCAACATTGCCACTTGACGCTCTGGCAGTGGGTTACCTCTAGCTTTAAAACGTTGGACTCAGGAGCAACTAGTCTGCCAGAAGGCTCGACGTCAGTCTACTGTGTTTGAACTCCTAGATAGCGCGGGGCGTGTTGCAGCGGCAGGGAAGAGCAGCTGATGATGATCGAGGGTGTGCTGTAACGTAGATCGGAAGAGCGTCGTGTAGGGAAA
GCTATTAAGATAAAGTAGGTT	703	675	0	2	Cre11.g468800	C	3'UTR	Pherophorin-chlamydomonas homolog 71, PHC71	#N/A	#N/A	#N/A	CACGCTAAGCTACACTCTTTCCCTACACGACGCTCTTCCGATCTACGTTACAGCACACCCTTGATCATCATCAGCTGCTCTTCCCTGCCGCTGCAACACGCCCCGCGCTAGCTATTAAGATAAAGTAGGTTACTGACGTCGAGCCTTCTGGCAGACTAGTTGCTCCTGAGTCCAACATGTTGGGTCTCAAGAGTTTGCCAAGGTTACACTTGGGTGCCGACTGCATCCAAACACATCAACTGTAAGAGCCGACACTGCACGGTCCTCGCCTTCCCTGGCCCTGGTCCTCACTCACATCCCACTGCTTTCACATGTACACGCAGATTGATCACACGCCCCCAAAACAGGCCACCTTTCACATCCGTCAAAAACGT
TCCATTGACAACCAGCATACA	834	670	0	1	Cre03.g164600	O	5'UTR	P-type ATPase/cation transporter, plasma membrane, PMA3	proton export across plasma membrane [GO:0120029]; proton transmembrane transport [GO:1902600]; regulation of intracellular pH [GO:0051453]	AT1G80660.1	H(+)-ATPase 9	GCTCTTCCGATCTACGTTACAGCACACCCTTGATCATCATCAGCTGCTCTTCCCTGCCGCTGCAACACGCCCCGCGCTATCCATTGACAACCAGCATACAACTGACGTCGAGCCTTCTGGCAGACTAGTTGCTCCTGAGTCCAACACTGCGTACTCATCTGACCCACACCTTCGTGATTACCGCTGCCAGTAGGAAGATTGAGGCTCCCCGGGCACGTCGCGCACCTTCGGCGCCATGGCGGAACAGGAGAAACCCAAAGAAGAGCACGCTCCCATAAACTTTGATGAGAATCACGAGGAGAAGCGTGATTTCGTTATCAGCGAGGGCCTGACCACAGCAGGTACGCCCCGCGAGTCAGCGCGCAACGGTGTCGCTATACGAGTCTGAATGTGCGGCCG…
GAATAAGACCAAAGGCACTTA	583	666	0	1	cassette	#N/A			#N/A	#N/A	#N/A	ATAAGTGCTCGTTTGTCGCTGAAAGTGGAGGTCACCGTTCGGGGTCGCGGGCTTTTATACCGGATGGGTGCCGCCAGCGGGCCGTATGGCGCCTTCTGGACGCCGCGCGCCCCATCGCGGCCCTTCCAGAGCTTCCCCCGCCCTCATAGCCCGCCAAATCAGTCCTGTAGCTTCATACAAACATACGCACCAATCATGTCAAGCCTCAGCGAGCTGCCTGATGGATGGTTCTCTAGCTTGCCGAGAAAAATAGAAGGTGGATAAGGAGACGTGTTTCTGACGAGGGCTCGTGTGACTAGTGAGTCCAACGTTGGACTCAGGAGCAACTAGTCTGCCAGAAGGCTCGACGTCAGTTAAGTGCCTTTGGTCTTATTCTAGCGCGGGGCGTGTTGCAGCGGC…
GGTCCGCTAACACCGAACCCG	1017	653	0	0	Cre07.g329300	#N/A	exon 7	Mechanosensitive ion channel, MSC1	#N/A	AT1G58200.1	MSCS-like 3	ACACTCTTTCCCTACACGACGCTCTTCCGATCTACGTTACAGCACACCCTTGATCATCATCAGCTGCTCTTCCCTGCCGCTGCAACACGCCCCGCGCTAGGTCCGCTAACACCGAACCCGACTGACGTCGAGCCTTCTGGCAGACTAGTTGCTCCTGAGTCCGTTCTGCACCAGCTCCTGCCCCTTGTCCAGCTGCTCCAGGTAGGTCTTGACGCCGTACGCCACCAGCACATCCTTCCAGCGCAGACACACCGCACAGCCGAACAGCGCCGTGCCAATCTGGATAGGGCGACCGCGCAGAGGCAGCCGATGATGTGGTGGTTAGGGTGGCAGCGGCTTGGGCAGTAGGCTTGGGCTGTGGGCGCCCCAGAGCCCGTGGCAGTGGGCTCGCGGCGCTTT…
ACGTAAGCTTAGAAGCATGTC	340	621	0	0	Cre01.g019750	O	intron 1	DNA topoisomerase 6 subunit B	DNA topological change [GO:0006265]	AT3G20780.1	topoisomerase 6 subunit B	TAGGGTGCAGGCCAAGGGCCAAAGCCCGATTTGATCCCGGGCTTGAGTGCGACAGTCATGAAGCGCATGTTGCGCGGATAGTCATCATAGAGCGGCCTCAGACGGTGCCTGAGGAGGGGTCCATACGCGAGAATGGCTCCGAAGGGCAAGGCGGATGCGCTGGTGCAGAAGAGCCCTGCGGAGTTCTTTGCGGAGAATAAGAATATTGCGGGATTTGACAATGTGAGTCCGAAGGGCCACTGGCGGGGTTGTATATGACGCTTGTGCCCTGCTTGGGCGGGTGCGGCGGAGGTGGTGTGTGCCAGCGTGCCAGATTGGGCAACTAGTCTGCCAGAAGGCTCGACGTCAGTGACATGCTTCTAAGCTTACGTTAGCGCGGGGCGTGTTGCAGCGGCAGGG…
TACCAGTGTCACTGCGGAATC	134	165	0	0	Cre02.g145850	O	5'UTR	Flagellar Associated Protein 112, FAP112	#N/A	#N/A	#N/A	GCAGTGCAAGTGATATTATGAGCTGCTTGCTTTCAGCGGTAGACCGCCATCGAAGGGACGACGATGTCAGGCACTCGGTGTAGCGATGTAGGTCGCTCTTACCTTTGGACTCAGGAGCAACTAGTCTGCCAGAAGGCTCGACGTCAGTGATTCCGCAGTGACACTGGTATAGCGCGGGGCGTGTTGCAGCGGCAGGGAAGAGCAGCTGATGATGATCAAGGGTGTGCTGTAACGTAGATCGGAAGAGCGTCGTGTAGGGAAAGAGTGTAG
CAGGCTCGTGCAGGCCCCCCT	733	624	0	0	Cre13.g585700	#N/A	exon 4	Synaptotagmin-like mitochondrial-lipid-binding domain // C2 domain superfamily	lipid transport [GO:0006869]	AT1G05500.1	Calcium-dependent lipid-binding (CaLB domain) family protein	TTCCGATCTACGTTACAGCACACCCTTGATCATCATCAGCTGCTCTTCCCTGCCGCTGCAACACGCCCCGCGCTACAGGCTCGTGCAGGCCCCCCTACTGACGTCGAGCCTTCTGGCAGACTAGTTGCTCCTGAGTCCAATTGTCAACAGACCTACCGGCGAGAACACGACGCAGGGTACACTTATGACCGTGTACGCCAGCGCGAGGATCCCACGGTAGGTCGACCCCGCCACTCGAAGTCCAGCTCCACCTCCACCGCCTCCACAC
TTAAAAGAGAACATTTCAAAA	640	610	0	0	multi-copy	#N/A			#N/A	#N/A	#N/A	TCCCTACACGACGCTCTTCCGATCTACGTTACAGCACACCCTTGATCATCATCAGCTGCTCTTCCCTGCCGCTGCAACACGCCCCGCGCTATTAAAAGAGAACATTTCAAAAACTGACGTCGAGCCTTCTGGCAGACTAGTTGCTCCTGAGTCCAACAATACTAGAGACTCGTAATTAAAGAGTCTATTTAAGAGTGACTCTCGAGTAGTTGGTGTGAGGAGTTGGGAGGAGGAGAGTGACTGAACTACCCCAACTCGCTCGCTTATATATTCCCGTCGGCCCCTGCATTGGCCGGATGGGACTCGTACAGGTCGTACAGGCCTAGGCTCCAAATCGCAAGT
AATAGATACGGAACAATCTAG	635	564	0	0	Cre17.g708050	M	potential promoter	Serine-threonine/tyrosine-protein kinase catalytic domain // Protein kinase-like domain	signal transduction [GO:0007165]	AT1G67890.1	PAS domain-containing protein tyrosine kinase family protein	CTACACGTTAAGCTACACTCTTTCCCTACACGACGCTCTTCCGATCTACGTTACAGCACACCCTTGATCATCATCAGCTGCTCTTCCCTGCCGCTGCAACACGCCCCGCGCTAAATAGATACGGAACAATCTAGACTGACGTCGAGCCTTCTGGCAGACTAGTTGCTCCTGAGTCCAAGTTCAAACACAAGTAGCACGTATTCACGAGTAGCGATGA
ATAAATACACTATAAAATTGG	491	575	0	0	Cre05.g232300	M	intron 10	Regulatory protein ZESTE	#N/A	#N/A	#N/A	AAGCTACACTCTTTCCCTACACGACGCTCTTCCGATCTACGTTACAGCACACCCTTGATCATCATCAGCTGCTCTTCCCTGCCGCTGCAACACGCCCCGCGCTAATAAATACACTATAAAATTGGACTGACGTCGAGCCTTCTGGCAGACTAGTTGCTCCTGGTTACATTCATGACTAGTTCAGGAAGCATCAAGCGTTACCGACGATGTCCTGAGGGTGGGGATGGGGTTGGGGGTTGCAAGGATGGTACAGAGAAGTGTAGCGAAGTAGACAGCAGGCGTAGGGGGTGGGGAGGGTGTTGTTTTCACACGGTTCGGGCACCCAATATGAAACCGCAGACACGAAGGGAGGGGGCGAAGAGGGCATAGCATAT
ATATATAAAAAGATCATAAAA	617	557	0	0	Cre08.g384150	C	3'UTR	Protein BNI1	#N/A	#N/A	#N/A	ACAAACCCACACACCTCGACCTCAACAACTAACAAGATGCGGTCAGCGCGGCACAAGTTGCCGAACACCCAGCACCACATGCGTACGGCAATGCATTATAAGAAGAAAGGAAAGAAGCAAAGGACCCCTTTCGCTCTCAGCACCAGCCATGCGGCGTGTTGCTGCCTGCCTAGAGCAATGCCTGGGGCGTGGCACGCCAGGCATGTTCCTATTCCGAAGTTGGACTCAGGAGCAACTAGTCTGCCAGAAGGCTCGACGTCAGTTTTTATGATCTTTTTATATATTAGCGCGGGGCGTGTTGCAGCGGCAGGGAAGAGCAGCTGATGATGATCAAGGGTGTGCTGTAACGTAGATCGGAAGAGCGTCGTGT
CTCCCTCGTGCCCAGCACGTG	509	570	0	0	Cre17.g703900	O	exon 1	Intraflagellar Transport Protein 172, IFT172	intraciliary transport [GO:0042073]	AT2G43770.1	Transducin/WD40 repeat-like superfamily protein	CTTTCCCTACACGACGCTCTTCCGATCTACGTTACAGCACACCCTTGATCATCATCAGCTGCTCTTCCCTGCCGCTGCAACACGCCCCGCGCTACTCCCTCGTGCCCAGCACGTGACTGACGTCGAGCCTTCTGGCAGACTAGTTGCTCCTGAGTCCTGGTACTGGTCCGCCGGAGGCAGAATAGATTTGAAGTAACGTAGCTGCATGCTGGGCTCTTTTGCTAGACGGCCCCTTCAAGGGCAGGCAGACATTGAACTGAGTGTCGCGGCGGGCCCAAAGATATATAGGGCTCACTATGCAGGCCTAGATGTCTATATGTATGTACGTGACAAGCGCGGTCCAAGGCTAGCCTGTCGGCAATTGTTGCTTGCATGGGTGCCAAGTTCTAAGGCACTTGC…
ATTGCGATATACTGAAGGGC	491	558	0	7	multi-copy	#N/A			#N/A	#N/A	#N/A	ACACGCTAAGCTACACTCTTTCCCTACACGACGCTCTTCCGATCTACGTTACAGCACACCCTTGATCATCATCAGCTGCTCTTCCCTGCCGCTGCAACACGCCCCGCGCTAATTGCGATATACTGAAGGGCACTGACGTCGAGCCTTCTGGCAGACTAGTTGCATACGGGCTGGATACGGGGTAAAGCTCTCAACGCCTTATCAGGGACAGCCGGGGGAACGCCTTGTGCCCTGGGCTGGATACGGGGTAAAGCTCTCAGGCACACGCACCACAGCTCACGCCCAACGCCTTATCAGGGACAGCCGGGGGAACGTCTTGTGCCTCGTGCTAGATACGGGGTAAAGCTCTCAGGCACACGCACC
TCAGAAACAGCCATTTAAGAT	698	560	0	0	Cre06.g281650	O	3'UTR	-	#N/A	#N/A	#N/A	CAAAAAATGTAAAGAAAGAGAAACACGGAAACCCAGCACCCAAGCCCCAACCACCGCGACAACGGGAAACCGACACACACACCAGAGCGCCGGCACCCCAGCACCAACACACTGCAAACCGGGCTCTGGGCCCCAAGCAGGCGAGGTAACACAGGCAGCGGCTACCCGACCGCCACGCACGCACACCGATCCATGCGGCCGCGCGATCTGACCCAGCAACAAAGCAGTCCAAAGCGACTACACCGGAACCACTGCAAGCGCACGACCAGGCGCAGTTGGACTCAGGAGCAACTAGTCTGCCAGAAGGCTCGACGTCAGTATCTTAAATGGCTGTTTCTGATAGCGCGGGGCGTGTTGCAGCGGCAGGGAAGAGCAGCTGATGATGATCAAGGGTGTGCT…
GAATAAACCACTAACCGAGTGAC	609	549	0	0								not found
CATGGCATCTCGATTCCGGCGCA	583	551	0	0								not found
ATATAGGAATTATCTATTAGA	698	564	0	0	cassette	#N/A			#N/A	#N/A	#N/A	ATAAGTGCTCGTTTGTCGCTGAAAGTGGAGGTCACCGTTCGGGGTCGCGGGCTTTTATACCGGATGGGTGCCGCCAGCGGGCCGTATGGCGCCTTCTGGACGCCGCGCGCCCCATCGCGGCCCTTCCAGAGCTTCCCCCGCCCTCATAGCCCGCCAAATCAGTCCTGTAGCTTCATACAAACATACGCACCAATCATGTCAAGCCTCAGCGAGCTGCCTGATGGATGGTTCTCTAGCTTGCCGTCGGGATAATAGGTTGAACTCGGAGACGTGTTTCTGACGAGGGCTCGTGTGACTAGTGAGTCCAACGTTGGACTCAGGAGCAACTAGTCTGCCAGAAGGCTCGACGTCAGTTCTAATAGATAATTCCTATATTAGCGCGGGGCGTGTTGCAGCGGC…
AATAAGAAAAAAAAAAAGAGG	133	134	1	0	Cre02.g145850	O	5'UTR	Flagellar Associated Protein 112, FAP112	#N/A	#N/A	#N/A	CGCTAAGCTACACTCTTTCCCTACACGACGCTCTTCCGATCTACGTTACAGCACACCCTTGATCATCATCAGCTGCTCTTCCCTGCCGCTGCAACACGCCCCGCGCTAAATAAGAAAAAAAAAAAGAGGACTGACGTCGAGCCTTCTGGCAGACTAGTTGCTCCTGAGTCCAATAAAGGAATATAAATCGGTTGCTCGTTCCAGGGGCCTGCGGCGCCCAGCGCCAGCCATGCCTTCCCCTGCACGCGAGAAGCTGATGACCATCAAGGCGATGGAGGAAGCGAAAGGGCGGGTAGGTGCACGCGCTGGTGGTGTGGGCAGGCGAAATCGCTCAGCCTATGGGCTGCCT
ATGCGATTTGGGGATAGGATT	859	549	0	0	Cre12.g494800	O	exon 4	Flagellar inner arm dynein light chain p28, DII1	#N/A	#N/A	#N/A	CTGGGGAAATTGCAGGGTTTGGCCGTTGGCTGAAGCAGAGGCTGATGGGGTGCGGTCTCGGCTCTGGCTGCAGGCGCGTGAGACGGGCATCTGCCCCATCCGCGAGGAGCTCTACGCGCAGACGTTGGACTCAGGAGCAACTAGTCTGCCAGAAGGCTCGACGTCAGTAATCCTATCCCCAAATCGCATTAGCGCGGGGCGTGTTGCAGCGGCAGGGAAGAGCAGCTGATGATGATCAAGGGTGTGCTGTAACGTAGATCGGAAGAGCGTCGTGTAGGGAAAGAGTGTAGCTT
GGTAATACAATCAATTTTAAT	410	550	0	0	multi-copy	#N/A			#N/A	#N/A	#N/A	GCTACACTCTTTCCCTACACGACGCTCTTCCGATCTACGTTACAGCACACCCTTGATCATCATCAGCTGCTCTTCCCTGCCGCTGCAACACGCCCCGCGCTAGGTAATACAATCAATTTTAATACTGACGTCGAGCCTTCTGGCAGACTAGTTGCTCCTGAGTCCAACCAGACACTACACGTATGCAACCTGGCGCAGAGGCTCTGCTGGCGTACGCTATGCGGGTTGGGGTACTCTTGACCCTAGTGTGGGCAGGGGCCTTGGCTATCACTGACGGGCTGCGGGTA
AAGGAATACTGATTCATAAAA	619	549	0	0	Cre12.g539900	M	intron 4	2-oxoisovalerate dehydrogenase E1 component alpha subunit (BCKDHA, bkdA1)	branched-chain amino acid catabolic process [GO:0009083]	AT1G21400.1	Thiamin diphosphate-binding fold (THDP-binding) superfamily protein	ACACGCGAAGCTACACTCTTTCCCTACACGACGCTCTTCCGATCTACGTTACAGCACACCCTTGATCATCATCAGCTGCTCTTCCCTGCCGCTGCAACACGCCCCGCGCTAAAGGAATACTGATTCATAAAAACTGACGTCGAGCCTTCTGGCAGACTAGTTGCTCCTGAGTCCAACGAGGAGAGCGTGGCCTATGCTTTGACAACGGGGTGGCACTCGACGGTAGTCCCCATCCCCGACATGCACCAGGGGGTGGAGCGGGTGGGAGGAGGTGGGAGGAGGAGATGAGAGGAGGGAGGGACGGGTCGGAGGGAGAGGATTGGAGATTGGCCGGAGCCCATCCGTCGTAAGTCGATGCCTAGACTGT
ATACTAATAATAAAAAAAATT	402	523	0	0	Cre02.g099200	O	3'UTR	Symplekin (SYMPK)	mRNA processing [GO:0006397]	AT5G01400.1	HEAT repeat-containing protein	TCCCTACACGACGCTCTTCCGATCTACGTTACAGCACACCCTTGATCATCATCAGCTGCTCTTCCCTGCCGCTGCAACACGCCCCGCGCTAATACTAATAATAAAAAAAATTACTGACGTCGAGCCTTCTGGCAGACTAGTTGCTCCTGAGTCCAACCTCTCACCCGTTCCCGATGACTCAGCACCTGCCCAGCTCCCCAGCACGGCACCAGAGACCGCACAGCATTAATGCCAGCATTACAACACGCACACAACTAGGCCAACTAGGTGTTTAGCTTGACCCAAAGCTGCTACCCACCCCTTGCACATGCACATACCAACATACCATCCTAGTGCTCCTACTAAAGGTCATCTTCGA
GGACTAATCATGCACTAAAAA	536	540	0	0	Cre03.g190950	O	5'UTR	tubulin alpha (TUBA), TUA1	microtubule cytoskeleton organization [GO:0000226]; mitotic cell cycle [GO:0000278]	AT1G50010.1	tubulin alpha-2 chain	TCGAGTGACCTGCGTCCTGCTTAACGGGTCGGCTCAAGCTCATTTGCACATTTGCTGGTCCAAACGAGCGCCAGTCCACACCGCCAAACCCTGCCGCGCCCAGCAGCCCACCAGCCCAGCAATAAGCAGGCCAATTACGTCAGCACGGAATGCATCACGCCTGCAAGCGCGCTCGAAGGCTCGAAGTCGGCATCGTACAGCCCCATTCCGGGGCGGGGGAGTGCTTATAAGCAACGGCGCCCGATTTGCCAGGCATTCACAGCTCTGCTTTTACTCCCCTTAACCTTTGGACTCAGGAGCAACTAGTCTGCCAGAAGGCTCGACGTCAGTTTTTTAGTGCATGATTAGTCCTAGCGCGGGGCGTGTTGCAGCGGCAGGGAAGAGCAGCTGATGATGATC…
AGATAGGGTATACCGAATCAC	976	921	1	2	Cre05.g234661	#N/A	5'UTR	Mitochondrial chaperone BCS1 (BCS1), P-loop containing nucleoside triphosphate hydrolases superfamily protein	#N/A	AT2G18190.1	P-loop containing nucleoside triphosphate hydrolases superfamily protein	GCTCAGCATGGCGGGCCCAGATCCGCTGATGGGCCCGGGTTCCTAGTGTGCGGCAGGCCAGGGCCCCATTCTCCAGCGCTATATAATGGTGCGTGGGGCAGAGTCACAGACACAAAAGCTCAACTAAACAAACACGCAGAGTCTTCTAGTTCTAACCTGCCAAACTACCGCAGGCTTGTAACCCAGCACCTGTCTCCTCAGGGTATCTAAAGCATTCTACCCATCAATCGAGCTATTAGCCTGCCCTGAAAGGCCAGCGCACAACTACTGGTTAGCGGGGCCGTTGGACTCAGGAGCAACTAGTCTGCCAGAAGGCTCGACGTCAGTGTGATTCGGTATACCCTATCTTAGCGCGGGGCGTGTTGCAGCGGCAGGGAAGAGCAGCTGATGATGATCAAG…
GCAGGAGTGGACTATTAGTTG	575	538	0	0	intergenic	#N/A			#N/A	#N/A	#N/A	ACGACGTCCTGCAAGCGGCCATGGTCGCCATGATCAACGGCCTCTACGGTCGCCACCTGGTGGAGGGCAGTGTCGACATGCGCGCCTACGTGAGCAACTGGGTGGTCGAGGCGATTGGCGTCCGCAGGCTGTGCACTACCGAGCCCGACGAGGAATTTGAGGAGAGGAGGGAAGAGACAGAGACCGAGGAGGGAGGAGAGGAGATGGAGGCTTAGGGCGGGAAAGGGCGAGAGTGGAGTCAACGTTTGCGGCACCCTAGGGCCGCACTGGGGCGCGCGGCTTAAGTAGGGGCGGACCGACAGCTGTGGGTGCTTTGCACGGGGCGCCGCTGCACGTTGACGGGACGGGTTGGACTCAGGAGCAACTAGTCTGCCAGAAGGCTCGACGTCAGTCAACTAA…
GGTCAAGAGGGTCTCAACTAC	677	516	0	0	Cre12.g536251/Cre12.g536301	#N/A	potential promoter	Arginine decarboxylase/-	#N/A	#N/A	#N/A	GTGGCGATGTGTAGCGTGTGGCGATGTGTAGCGTGTGGCGGCTTACCTGCCCGCATGGCACTCGTCTTGACCACTTTCGCGCGGCAACCACGACCATAGCTGATGTGCAAACAATCTACCTTGAAAGTCAGCTCCGCCGCCGCATGTCGCATCCATCACCTGAACCTCGACTGAGGAGCAACTAGTCTGCCAGAAGGCTCGACGTCAGTGTAGTTGAGACCCTCTTGACCTAGCGCGGGGCGTGTTGCAGCGGCAGGGAAGAGCAGCTGATGATGATCAAGGGTGTGCTGTAACGTAGATCGGAAGAGCGTCGTGTAG
GAAGTTTGACCTAAAACATCA	407	517	0	0	Cre12.g533750	M	3'UTR	E3 ubiquitin-protein ligase NEDD-4	ubiquitin-dependent protein catabolic process [GO:0006511]	AT4G12570.1	ubiquitin protein ligase 5	ATAGTGCATGTGCACAATGGGGACGCAAGCATGATGTTGATAGTGCATGTTTGGCTGTTATGTTGCATGGCGCTGTCCTGGGAGCACCAGCAGCAGCAGGGGGCCGGGTGATTATGTGGGGCGCGGTGTATGGTGGCGGCATCCTGTATGCTTGAGAGCCGTCTCACCCCGGTCAGTGCACGTGCTTGAGCGCTGTGCCGCAGTAGGGTGCCAGTACTTTGGGGCGATTGGGACAGGGTAGGATGAGCGGCCGTGTATCGGTAGCGTTGTGAGGTGTGGAAGAGATCACCGCACTGCCGCTGGGACCGGCACGAGCATCAAAGGGGAGACCAATGATCATGTTTAAAGACCAAAATCTTGACATGGCTGCCATCCCGTGCCAGGGACCCTCGCTGTCGA…
GGGCACGGTGGAATCGCTGCC	433	508	0	1	Cre17.g716200	SP	exon 3	Similar to Small ubiquitin-like modifier, SUM6	protein sumoylation [GO:0016925]	AT5G55160.2	small ubiquitin-like modifier 2	CTTTCCCTACACGACGCTCTTCCGATCTACGTTACAGCACACCCTTGATCATCATCAGCTGCTCTTCCCTGCCGCTGCAACACGCCCCGCGCTAGGGCACGGTGGAATCGCTGCCACTGACGTCGAGCCTTCTGGCAGACTAGTTGCTCCTGAGTCCACCTCCGAGCCGTCCAGGTCCATGACAATGATGTTGATCCTGCTGTCACCATGCTGCCCTTCCGCCGCCGCCTCCATCTGCCCCCCGTTGTCGCCGCCGCCTGCTGGCGCCGGCTGCGACAGTGCTGAGGGTGCGGCGGCCGCACTGCCAGCCTGCTCATCCGCCGCCGGGCCCCCGCAGCGGCGGCCCCGCTT
TTGTTTGAACAACCGGTACCC	469	492	0	1	Cre04.g217952	#N/A	5'UTR	Zinc-finger of a C2HC-type (zf-C2HC_2)	#N/A	#N/A	#N/A	GCGTGGGGGGCGCGGCCATCGTGTCATACGGACATATCAACATGTTGTGTAAACTTGATGTGCACAGCAAGTTTCCCTCGTAATACGTTTACTACACATAATGTGCTGCATTGTAAGCAACCTAACACAGTAGTAAACGGGCTGACAGCCAAAGCAATCCAGTCAACTTTGTGTCTGCCCACGCTCTGTACCAGTAGATCACTTTATAGGCAATTGTTGGACTCAGGAGCAACTAGTCTGCCAGAAGGCTCGACGTCAGTGGGTACCGGTTGTTCAAACAATAGCGCGGGGCGTGTTGCAGCGGCAGGGAAGAGCAGCTGATGATGATCAAGGGTGTGCTGTAACGTAGATCGGAAGAGCGTCGTGTA
CCTCGACATGCCACCCTTGCG	298	486	0	0	Cre14.g609850	SP	exon 5	-	#N/A	#N/A	#N/A	CCGAGCCCGAGCCCTCACCCTCACCCGCACCTGAGTCCCAGCCGGAGCCTTCCCCCGCGCCCAAGCCCCAGCCAGCACCCTCTCCCGCCTCGTCCTCGTCTCCATCCTCCGCATCTCCCTCAAAGTCCTCCAAGCCCGCGCCCCCGCCCAGACGCCAGCCCAGCAAGGACTCAGGAGCAACTAGTCTGCCAGAAGGCTCGACGTCAGTCGCAAGGGTGGCATGTCGAGGTAGCGCGGGGCGTGTTGCAGCGGCAGGGAAGAGCAGCTGATGATGATCAAGGGTGTGCTGTAACGTAGATCGGAAGAG
TCCTCGTCGGACAGTCCGAATA	265	117	26	42	Cre05.g234661	#N/A		AAA ATPase	#N/A	AT2G18190.1	P-loop containing nucleoside triphosphate hydrolases superfamily protein	TACAGCACACCCTTGATCATCATCAGCTGCTCTTCCCTGCCGCTGCAACACGCCCCGCGCTATCCTCGTCGGACAGTCCGAATAACTGACGTCGAGCCTTCTGGCAGACTAGTTGCTCCTGAGTCCTGGACATGATGTTCTGTCTGCTCGTCCCGCTCATCCTTAAGCACCTGATTCCCCTGCTGGCGACCCTTCCTTCCAAGCTGTGGAAGGAGAAGGCAGCTGCCAAGACCTTCACCCGCATCATTGAGCACACGCAGCGCTCGTCTTACTACTGGTGAGGATCTTTCC
ATCCTACGATCTCGGGGTGGAGA	565	498	0	0								not found
AATAGTATAGTCAATCGGATT	538	478	0	0	multi-copy	#N/A			#N/A	#N/A	#N/A	TTTCCCTACACGACGCTCTTCCGATCTACGTTACAGCACACCCTTGATCATCATCAGCTGCTCTTCCCTGCCGCTGCAACACGCCCCGCGCTAAATAGTATAGTCAATCGGATTACTGACGTCGAGCCTTCTGGCAGACTAGTTGCTCCTGAGTCCAATCTCTCACCTACTCCGGTTCATCCGAGCCCCAGACTCTCCCCTCTCCCTATCTCTCCCCTACCCCACACCGCTGTGCCTGTTGCCCCCGACCTATCCCCGTAAGTCCTGAGCCGTTACCCGCAGCCCGTCAGTGATAGCCAAGGCCCCTGCCCACACTAGGGTCAAGAGTACCCCAACCCGCATAGCGTACGCCAGCAGAGCCTCTGCGCCAGGTTGCATACGTGTAGTGTCT
GTTAACTACTATATAAAGACC	412	475	0	0								not found
TTTCTCCAACAATACCCCACA	479	455	0	0	Cre13.g588700	O	intron 10	-	#N/A	#N/A	#N/A	ACAGCAACACGGCCCCCTTGCTGCACACACAGCGTACGCATCCATACCCCGTGCGTACCTCTGCGCGTTAGTCAGCAGCGAGTACGGCAGGTAGGTGTGGTAATGCCGTACGTCGCCCACCAGGGTGCCAGCCGCCACCTGCGCGTCGATGTACGACTTAGCGGTGGCGGGCGCCGCCGCCAGGCAGGCCGAGTTGGCGGCCTGGGCCTGTGCCACACACGGTCAGAGGGGTTTTTTGAGTCCAACTAGTCTGCCAGAAGGCTCGACGTCAGTTGTGGGGTATTGTTGGAGAAATAGCGCGGGGCGTGTTGCAGCGGCAGGGAAGAGCAGCTGATGATGATCAAGGGTGTGCTGTAACGTAGATCGGAAGAGCGTCGTGTAGGGAAAGAGTGTAGCTTA…
GGCAAAAGAGTGTAGCTGCCGA	62	20	64	25	Cre03.g180000	C	3'UTR	-	#N/A	#N/A	#N/A	TCGCAGGCTAAGATTGCACCAGATACATCCAGTATTGTTAGAGTGATTCGTATGAATTGCGGAGGACTGCGAACGCTGAGCGCGGCGTGCATGTGTGTGAGACTGTCAGTTTGACATCAGCCTGATGTGGACTCAGGAGCAACTAGTCTGCCAGAAGGCTCGACGTCAGTTCGGCAGCTACACTCTTTTGCCTAGCGCGGGGCGTGTTGCAGCGGCAGGGAAGAGCAGCTGATGATGATCAAGGGTGTGCTGTAACGTAGAT
ATGAGAAAAACAAAAATTTAA	301	427	0	1	Cre17.g741293/Cre17.g741300	#N/A	potential promoter	Aconitase/3-isopropylmalate dehydratase, swivel//Ground-like domain-containing protein	#N/A	#N/A	#N/A	CATGCGAAGCGACACTCTTTCCCTACACGACGCTCTTCCGATCTACGTTACAGCACACCCTTGATCATCATCAGCTGCTCTTCCCTGCCGCTGCAACACGCCCCGCGCTAATGAGAAAAACAAAAATTTAAACTGACGTCGAGCCTTCTGGCAGACTAGTTGCTCCTGAGTCCAACCCGATTTTTGACACAGTCCAAAATCTGAAGATGGGCGTTGTGGCCGTCCGACCTGGTCGTTGAACCTCCCTTGACCGTTTTGTTTGAATGTGCATATTTAGTTTGTCGTCTACAGTATCTTATTCATGCAGAAGCAAACCCGAACTCGACAGGTTTTGATTGTGGGCGTTTGCAACAATACGAGCTT
AATCCCAGGATGAAATTAATG	503	425	0	0	multi-copy	#N/A			#N/A	#N/A	#N/A	ATGCCTTCGTGCAGCCCTGCACCAGGAATCGGACGCTGTGTCACGCAGTGAGCCCGACCCTGCCCAACCAACATTTTGTTGCGAGATACGGTCGGAGCTGGGATCACAGCCTGCTTGGTGGGTTTAGATGGCGCCCGTGTGTTGGGCTGGGCTGTTGCTGCTCGCGGTGGGGCCCACCACCGAGTCACGGCACCCATCCGCCCTCCCCTCTTGTTGGCCCACCCGCCTGTACACATGCCAGCCACCCGCTCGCCATCCTGTGAAAGCGGGTAGCCGACTTGGCAAGCGCTTTTCCTGACACTTGGCGCAGGTGGACTCAGGAGCAACTAGTCTGCCAGAAGGCTCGACGTCAGTCATTAATTTCATCCTGGGATTTAGCGCGGGGCGTGTTGCAGCGGC…
TAAAGTACATAGCACTTTGAA	329	419	0	0	Cre16.g673600	#N/A	3'UTR	Aurora kinase, other [EC:2.7.11.1] (AURKX)	intracellular signal transduction [GO:0035556]	AT2G45490.1	ataurora3	ACACTGGGATTCTTGTCCCCGCTTGCGCCAAATAATACCCAGTATTGTTGCGTGTCTTACTCCTTCTGTAAATTTAAGTTGGTATATATTTCTACGCACTCCACGCATACAACTTGCGCGCCGAGATGTGATTTTGGGGCGAGTATAGGGGTGTCGACCTCCGCCGCAGTTGGATCAGGAGCAACTAGTCTGCCAGAAGGCTCGACGTCAGTTTCAAAGTGCTATGTACTTTATAGCGCGGGGCGTGTTGCAGCGGCAGGGAAGAGCAGCTGATGATGATCAAGGGTGTGCTGTAACGTAGATCGGAAGAGCGTCGTGTAGGGAAAGAGTGTAGCTTAGCGT
CTGATATTGACATAACCGAAT	250	413	0	0	Cre03.g160350	SP	intron 11	Predicted protein with ankyrin repeats, ANK7	#N/A	AT1G73660.1	protein tyrosine kinase family protein	GACACGCGAAGCGACACTCTTTCCCTACACGACGCTCTTCCGATCTACGTTACAGCACACCCTTGATCATCATCAGCTGCTCTTCCCTGCCGCTGCAACACGCCCCGCGCTACTGATATTGACATAACCGAATACTGACGTCGAGCCTTCTGGCAGACTAGTTGCTCCTGAGTCCAACGATTGAGCCCGCTTCCCTTGCCTGGACCTCACACTATGCATGTACCGCCCGCGCTCACGCATGCAGCCCTCCTGATCCCGTGTGCATACCGTGTGCGTACGATCCGCACACGAGGCGTATGCACAACGGCTTTCTGACGCCTGCGCGCTCGCGTTCACCCCTCAGGTGGATGTGTACTCCTACGGCGTCATCCTGTACCAGCTGGCTTTCTGGGTAGATCG…
TTACGCCAACACAAGGACCCA	355	397	0	0	Cre12.g510900	M	intron 9	ATP-dependent subunit of the HslUV protease, HSLU1	proteolysis involved in protein catabolic process [GO:0051603]	AT5G49840.1	ATP-dependent Clp protease	TTTCCCTACACGACGCTCTTCCGATCTACGTTACAGCACACCCTTGATCATCATCAGCTGCTCTTCCCTGCCGCTGCAACACGCCCCGCGCTATTACGCCAACACAAGGACCCAACTGACGTCGAGCCTTCTGGCAGACTAGTTGCTCACCTGCAGCTCCGCCATTAGGTCGGAGGGCTTCACCGAGTGGAAGGCGCCCGCGCAGATGAACAGGATGTGGTCGGTGTTGACGTTGCCGTGCTTGGTGCTCACCACGGAGCCCTGCGAGTGCCGGAAGCGTGTGGCCAGCGGGCGGCATTCGTAACATGAAACCTCAACACACCTCAGGTGTGGCAAGAAAATGCTACCACAACAATCACCCCAACAACGCCAACCGTATCCTGCGCCCGGATATTTGCA…
ACCAAGGCAGAGATGACCCGC	363	397	0	0	Cre12.g494950	C	5'UTR	-	#N/A	#N/A	#N/A	CTCTTCCGATCTACGTTACAGCACACCCTTGATCATCATCAGCTGCTCTTCCCTGCCGCTGCAACACGCCCCGCGCTAACCAAGGCAGAGATGACCCGCACTGACGTCGAGCCTTCTGGCAGACTAGTTGCTCCTGAGTCAAATGCTACATTTACTCTTTCTTGGGAACTCGGCGCCGGACCCGAGCCAGCTCGCCCGGAACGCCACTGGCTATTGCATATGATAAGAGCAATGCCCGCATGCAAGCCGCGCAGCGGGTCTTGCAAGTTTTCGCGCGGTCAGTATCGCGCGCTACGGGCACGAGTCAGTGACAGTTTGCACTCGCCGTACCCTTCCTGGCGAACTT
TTTAAAGAACGAGTACGTTTT	321	395	0	0	Cre02.g083650	SP	intron 7	-	#N/A	#N/A	#N/A	CACGACGCTCTTCCGATCTACGTTACAGCACACCCTTGATCATCATCAGCTGCTCTTCCCTGCCGCTGCAACACGCCCCGCGCTATTTAAAGAACGAGTACGTTTTACTGACGTCGAGCCTTCTGGCAGACTAGTTGCTCCTGAGTCCAAGGCAGCGTGCGGCTCCGATGCCCGCTGATGACACGCGGTCACACACACACGGGTGAGACAGATGATGAAGGGACTCACGAAGTTGGTAATGCACAGCAGCACAGCACCCGCAGCCGCAGCGTTGTACGCCTCCGACTTGTAGTCGTCTGCAGGGGTCGAATAGCCAAATGCTCAGTAATGAGCAGGATGCACCGGAGTGGCATGATCCCAATGCGGGGAGAAAGCGAGGCCAACCCGACTCAGGAGCGC…
ATTGAGAAACTACACGCGAGT	526	384	0	1	Cre13.g581100	C	3'UTR	zinc-RING finger domain (zf-RING_5)	regulation of transcription by RNA polymerase II [GO:0006357]	#N/A	#N/A	CTACACGACGCTCTTCCGATCTACGTTACAGCACACCCTTGATCATCATCAGCTGCTCTTCCCTGCCGCTGCAACACGCCCCGCGCTAATTGAGAAACTACACGCGAGTACTGACGTCGAGCCTTCTGGCAGACTAGTTGCTCCTGACGGGCCGCTCGCCCAGCTCTTGGAAGAGGCCGGCAGCAGCGCCGGGACGAAGCCGCCCAGCCGGCCCTCATCTGTTCGAGACACAGGCCGCGCACATTGACAAGCTAGAGTCCTCTAACGGCATCAACTTGACACTAGGCGGCGGCGTCATCGCAGGTGG
AATTTATGCTATGGAAGCATCG	63	16	127	114	Cre03.g180000	C	3'UTR	-	#N/A	#N/A	#N/A	CCCTCTCTAGTATCAAGGCATCCGGCATAATGCGGCCATCATAATGCGACTGCCTGGCATTGCAAAGCGCTCTGATAGCATGATGGCCTAGGTCGACATACGCCGGCTCAATCAAACAGAAGTGCTTTGTCCTTCCATGTACTATAGTTGGACTCAGGAGCAACTAGTCTGCCAGAAGGCTCGACGTCAGTCGATGCTTCCATAGCATAAATTTAGCGCGGGGCGTGTTGCAGCGGCAGGGAAGAGCAGCTGATGATGATCAAGGGTGTGCTGTAACGTAGATCGGAAGAGCGTCGTGTAGGGAA
TTTTAAATATAAAAATAAATT	340	362	0	0	Cre16.g684600	C	intron 4	Component of the Exocyst Complex, SEC5	exocytosis [GO:0006887]; Golgi to plasma membrane transport [GO:0006893]	AT1G76850.1	exocyst complex component sec5	CTGGGGCTGGGGCTGGGGCTGGGGCTGGGGCTGGCGAGCTCTTGCGGGCGGGATGGTGTGCGCATTCATCAACTGTTAGGGAAACTGCGCCTTTGGACTGCGGCTGGTTGCACGACTTGCTTTATTGCTCAGAGCTTTGGCGGCTTCCCCGTGTGAATTGGACTCAGGAGCAACTAGTCTGCCAGAAGGCTCGACGTCAGTAATTTATTTTTATATTTAAAATAGCGCGGGGCGTGTTGCAGCGGCAGGGAAGAGCAGCTGATGATGATCAAGGGTGTGCTGTAACGTAGATCGGAAGA
AAAAAAAAAAATATACCCAAG	397	377	0	0	Cre03.g172000	C	3'UTR	3-oxoacy-[acyl-carrier-protein] reductase, KAR1	fatty acid elongation [GO:0030497]	AT1G24360.1	NAD(P)-binding Rossmann-fold superfamily protein	ACGCTCTTCCGATCTACGTTACAGCACACCCTTGATCATCATCAGCTGCTCTTCCCTGCCGCTGCAACACGCCCCGCGCTAAAAAAAAAAAATATACCCAAGACTGACGTCGAGCCTTCTGGCAGACTAGTTGCTCCTGAGTCCAACTTTACGCGCACAGTCGAGGCCCAACGTCTCGCTCCATTCCCTGCGCATTTACCTCTCCTCCCCCAACGCCGTTACTCAGGTCGTGGTGTCAGCCGTGCGTCAAATACACACGCCCACTCCGGGGCGTGCGGGTCAGTCGCCGTCAGGCCCCCGTCAGGTCATGCACGAGGGACAGCGCACAGCTGCCTGCGGCGCTGCCCCTCCTCCCCGTGATCGCGGCCCATACATGTGCGGCACACAC
AGGGAAACAAGGTAGGGCATC	416	354	0	0	Cre17.g728650	O	intron 14	Flagellar Associated Protein 196, FAP196	#N/A	AT3G21540.1	transducin family protein / WD-40 repeat family protein	ACAAGGCACGCGGGCACCAGCCCTCCCACAGCCCCCCACCGCGTCCTTCATGGCCGGCTCCCCTTGCCCCTCCCCATTCCCCACCTACGCACCCACACACCCGCTTTGTATCTCCCTACCTACGCACCCACACATCCGCTGTGTATCTAGGGGACTGGAGTAAACTGCCCCCTCCCCTACAACTACAACTTCGCATCTTCTTGATTAACCATGAAGTTGGACTCAGGAGCAACTAGTCTGCCAGAAGGCTCGACGTCAGTGATGCCCTACCTTGTTTCCCTTAGCGCGGGGCGTGTTGCAGCGGCAGGGAAGAGCAGCTGATGATGATCAAGGGTGTGCTGTAACGTAGATCGGAAGAGCGTCGTGTAGGGAAAGAGTGTAGCTTCGCGTGTCG
CCATATTGACCACCCCGGTTG	520	350	0	0	No hit	#N/A			#N/A	#N/A	#N/A	TCGTCCAGATCCTCCAGGTCAACCGAGCCTTCAGCGACAGCACGAGCGGCCTGTGGCACTGTGACGGCCAGGGAGCGGTCAAAGGGGCAACGTTCCCAGTCGAGAGCGTGCAGCGAGCGGGCGAGGCCAGCCAGAGCGACCGCGACATCCAGACGTTGCTCACGCGGCCAGCGAGCGGAGGCGGGACGGCCAGGGACAGCCTCGGTCACGAGCCAAGCAACGCGTTCATCACCACCACCTTCGACCACGCGCGGGACGGGGATGCCAACCTCAGCCAGCCAGACCAGACGCTCCGCCTCACGGAGACGGACGGACTCAGAAGCAACTAGTCTGCCAGAAGGCTCGACGTCAGTCAACCGGGGTGGTCAATATGGTAGCGCGGGGCGTGTTGCAGCGGCA…
GCCAGTGCATCTAGCGAACGG	265	365	0	0	Cre09.g415650	C	5'UTR	Flagellar Associated Protein 351, FAP351	#N/A	#N/A	#N/A	TTTCCCTACACGACGCTCTTCCGATCTACGTTACAGCACACCCTTGATCATCATCAGCTGCTCTTCCCTGCCGCTGCAACACGCCCCGCGCTAGCCAGTGCATCTAGCGAACGGACTGACGTCGAGCCTTCTGGCAGACTAGTTGCTCCTGAGTCCAACTCTAAGGCTTCTTCAACGACATACATCTCTTACTTTTAGCAGCTCCACACGCTTATACATTGCTTGTCTTGTAGTAAATGTTACTGCACAATATGCGACTCGCCCCAGCTTAGAAACGGAGATACATCATCTTACCGAGTGTTCACGTTGCCTCCA
CACTCCAGCTATAGCATATACT	58	19	77	10	Cre03.g201300	SP	intron 8	Cilia-sensing, structure and/or assembly, SSA10	#N/A	#N/A	#N/A	TCCGATCTACGTTACAGCACACCCTTGATCATCATCAGCTGCTCTTCCCTGCCGCTGCAACACGCCCCGCGCTACACTCCAGCTATAGCATATACTACTGACGTCGAGCCTTCTGGCAGACTAGTTGCTCCTGAGTCCAACCTGCCCCACCCATTACCCGTGCTTACCCCTCCGACCTACCCTTCCCTGACCTGCCTCTTGCCGCGCCCCCATCCCAA
TATTAATGATGGAATAAGGCT	429	323	0	0	intergenic	#N/A			#N/A	#N/A	#N/A	ATATATGTCCGGGAGATGAGGCTAGTATCGGAACCTTCGGCCGGAGGACGTGGCGTGGGCTCAGCCCACTTTTCCCTTGGACTCAGGAGCAACTAGTCTGCCAGAAGGCTCGACGTCAGTAGCCTTATTCCATCATTAATATAGCGCGGGGCGTGTTGCAGCGGCAGGGAAGAGCAGCTGATGATGATCAAGGGTGTGCTGTAACGTAGATCGGAAGA
TCGGGCCTGTCCCAACGAAGT	307	330	0	0	multi-copy	#N/A			#N/A	#N/A	#N/A	TTGGTGACGGCATGGTTTTGCGCTTGCCGTATGACGCTGATTCCCCGCCTCCCTCGCCGTTAGAGGTTGTGCGTGGTTGGTGGCTTTGTGTGTGGGCAGGTTGCACGCGTGGGCGACCGTTCTAGTACCTGGACGCTTGCGCCCTGGTTAGTGCGTGCGCTGTGCGTGTGTCCTGCGGCCTAGACGTTTCCCGGCACTTCTGTGCCTAGGCTTGTGACGTTGAGGCACAGCGGTGGGGCTCTGGCGGGTTGAGGCTTGGCTAGGACTCACTGTGCGCGGAGTCACACGGACTTTGCCCGCGGGAGGGTTGGACTCAGGAGCAACTAGTCTGCCAGAAGGCTCGACGTCAGTACTTCGTTGGGACAGGCCCGATAGCGCGGGGCGTGTTGCAGCGGCAGG…
CGAATCGGGTATGACACATCT	352	323	0	1	Cre03.g148150	M	intron 1	Root UVB sensitive family member 1	#N/A	AT3G45890.1	Protein of unknown function, DUF647	CAGCTCGTCGGCTGCGTGGCACCGCACCATCCGCAGGTGGTAGTCGCGGGCGGTGGCGCCTGTGCAGGTGTGTGGTTGTGCGTGGGTGTGGTGAGCGGGGTGGAGCTGGCAGCGATGCGCCGGACTTCCAATGAGTTGGACTCAGGAGCAACTAGTCTGCCAGAAGGCTCGACGTCAGTAGATGTGTCATACCCGATTCGTAGCGCGGGGCGTGTTGCAGCGGCAGGGAAGAGCAGCTGATGATGATCAAGGGTGTGCTGTAACGTAGATCGGAAGAG
TTCTCACTAGTAAGAATCTGT	712	316	0	0	Cre06.g268650	O	3'UTR	Flagellar Associated Protein 279, FAP279	#N/A	AT1G09760.1	U2 small nuclear ribonucleoprotein A	TCTGGAAGAGTGGTCAAACAGCATGACGCCGGTCTGGAAGAGTGGTCAAACAGCATGGCGTCCAGGCCTTCAAATGGGCCCTAACACAGCGTTTGTGGTCTGTGCCGTGCTGTGGTCTGCACCGGCACGAGCACACGCACGCAGTGGACAGGCCTTGTCCGTGTCAGGACCGAGACCATACCAGACCCGACCTCGCTTGTCCACCTTTGTCCACCTGACGCAACTCGTCTCCGTCGTTCGTGTTCCCTCCACCGTGGACTCAGGAGCAACTAGTCTGCCAGAAGGCTCGACGTCAGTACAGATTCTTACTAGTGAGAATAGCGCGGGGCGTGTTGCAGCGGCAGGGAAGAGCAGCTGATGATGATCAAGGGTGTGCTGTAACGTAGATCGGAAGAGCGT…
ATAGTGATATCAGAAACATCG	789	307	0	1	Cre01.g008900	O	intron 4	Sulfotransferase family protein	#N/A	#N/A	#N/A	TTGCACGCACACTCCGCCGGCGCGTGCAAGACGGGAACACGCCCTCGCGCCCTCTCTGCCTGGCACGCTATCCAGGGTGGGTAAAACCCTTCCCCCCCGCTCCCCTACCCCCATGCACCACCACCACTCGCCTGCCGCACAAAGTCCTTATCGGTGAAGTGGCCGCGGAAGGTGCCGCGCGGCCCCCACACCAGCTCCTCTACCATGAGCATCATCTTACGCAGCTGTGCCAGTGGCGGTGCGATCACGGCCAGCAGCAGTCGCATGTGCAGCGGCAGCTCCAGCAGCGGCCTGCCCACCTACGTCCCGTTGGACTCAGGAGCAACTAGTCTGCCAGAAGGCTCGACGTCAGTCGATGTTTCTGATATCACTATTAGCGCGGGGCGTGTTGCAGCGGCA…
TTGACATTCTGACACGCAAAAT	107	33	135	68	Cre03.g201300	SP	exon 11	Cilia-sensing, structure and/or assembly, SSA10	#N/A	#N/A	#N/A	TCAGCTGCTCTTCCCTGCCGCTGCAACACGCCCCGCGCTATTGACATTCTGACACGCAAAATACTGACGTCGAGCCTTCTGGCAGACTAGTTGCTCCTGAGTCCTCGCCCGCCTGCAGGCAATGACAAGCAGGGGTGTCACAGCACATTCCACGACGGCGAATTCGCAGGACCGCGGAGCGGAACGGAAACGCCCCGAATAACCTTTCCTAACCGCCACATCGT
ACATGCCCGCAAAGGGCGGGT	224	302	0	0								not found
TCACAGATTAGTTGACTAACGCA	242	298	0	0								not found
GCACAAAGAGAAGAGACAAGA	363	299	0	0								not found
GAAAACCACTAATAAAAACCA	258	301	0	0	Cre12.g503100	SP	exon 3	-	#N/A	#N/A	#N/A	CTATTCTTGCTAGGCACGGTGGCCGCCTGGGCGGCAGCCCGAGGCGGCTGTGCCGCTGCCCGCTGCGCCTTGCCTGCGGGCCCAGTTGGCTTGGTCCTCTGCAGGGTTAATGAATTGATGGCAGGCAAGGAGCGTCAACGGACAAGTTGGGTGCCTCATCCCGGTATGCGCGCATAAATATGCGAACAATAGAGTATGTTGGGATCTGTGTCGATGTGTCATAGCCAGGTCACGAACCTGGCGCATCAGGTTGTTGGACTCAGGAGCAACTAGTCTGCCAGAAGGCTCGACGTCAGTTGGTTTTTATTAGTGGTTTTCTAGCGCGGGGCGTGTTGCAGCGGCAGGGAAGAGCAGCTGATGATGATCAAGGGTGTGCTGTAACGTAGATCGGAAGAGCGT…
GTTACATTCGGGTGGATTTCT	278	283	0	0	No hit	#N/A			#N/A	#N/A	#N/A	ACGCCCTGCCGATGAGGACCTGGCCGTCTGCCACGGTGACCTGTGCCCCGACAACGTCCTGCTCGACCCCCGTACCTGTGAAGTGACTGGTCTGATCGATGTTGGCCGCGTGGGCCGCGCTGACAGTCATTCGGAGGTCAGCTGTTGGACTCAGGAGCAACTAGTCTGCCAGAAGGCTCGACGTCAGTAGAAATCCACCCGAATGTAACTAGCGCGGGGCGTGTTGCAGCGGCAGGGAAGAGCAGCTGATGATGATCAAGGGTGTGCTGTAACGTAGATCGGAAGAGCGTCGTGTAGGGA
GACTGTTCGATCATACTCTCT	226	285	0	0	intergenic	#N/A			#N/A	#N/A	#N/A	TCCTGGGTGCAGTGGTGCACAGTAGAACGCAGGCAGCTGCACAGCCCATCAGCTGGGCAGGCGCCAGACTTGCCGGTATGTAGCGCAGTACTGTAGGGAGGCGAGCAAAGCGATGACGCACACTGCAGCGTGCGAAGCTCTTGAGCACGGGCCCCTGGTATGCAGGCCATTGCAGGCCATATGCAAGCCATGCAGGTTGGACTCAGGAGCAACTAGTCTGCCAGAAGGCTCGACGTCAGTAGAGAGTATGATCGAACAGTCTAGCGCGGGGCGTGTTGCAGCGGCAGGGAAGAGCAGCTGATGATGATCAAGGGTGTGCTGTAACGTAGATCGGAAGAGCGTCGTGT
TTGTTAGACAAGGTACAAAGA	300	279	0	0	No hit	#N/A			#N/A	#N/A	#N/A	TCCGATCTACGTTACAGCACACCCTTGATCATCATCAGCTGCTCTTCCCTGCCGCTGCAACACGCCCCGCGCTATTGTTAGACAAGGTACAAAGAACTGACGTCGAGCCTTCTGGCAGACTAGTTGCTCCTGAGTCATTCAGCCCGTTCGCGCTCAACTGTGCCAAGCAACCCCGCGTGCCGGCCGACTTGTCATATAAGTCCCGGTGCCCCTCTGCCGACGCGTACGCCAAGGAAATGCAATCGCGACTGCAGAGAGCACGCGAGGCGCTCAAACGGGCACAAGACAGACAAAAGGCCGATGCCGACAAGCGCAGGCGACCGGTATCTTACGAGGTCGGCCAGGATGTGCTGTTGTCGACGGCAAACATAAAGTTCAAAGGCGTGGGAACCAAGAAAC…
GGCCACCGGTTCCTTGATGTC	330	287	0	0	Cre03.g146267	#N/A	intron 3	C2C2_GATA transcription factor	regulation of gene expression [GO:0010468]	AT2G41900.1	CCCH-type zinc finger protein with ARM repeat domain	CCGCTGGCCCCCATAGCTATACCGTCCATGGTTTGCGACCTAGCTCCGGAGCCCCAGCTGCTCCTAACACGCCCTAGCAGCTCTGCAGCGCGCCGCCAGCTGCCACAACCCCTCCCTGTCCACACACACACACACACACACATTTAGCCCCCGCAGCCCTGACGCCGAAGTGGTTGGACTCAGGAGCAACTAGTCTGCCAGAAGGCTCGACGTCAGTGACATCAAGGAACCGGTGGCCTAGCGCGGGGCGTGTTGCAGCGGCAGGGAAGAGCAGCTGATGATGATCAAGGGTGTGCTGTAACGTAGATCGGAAGAGCGTCGTGTAGGGA
AGAATATCTATGTAAAATAAA	273	289	0	0	Cre09.g392500	O	intron 7	BAR domain // Arfaptin homology (AH) domain/BAR domain	#N/A	#N/A	#N/A	ACACGACGCTCTTCCGATCTACGTTACAGCACACCCTTGATCATCATCAGCTGCTCTTCCCTGCCGCTGCAACACGCCCCGCGCTAAGAATATCTATGTAAAATAAAACTGACGTCGAGCCTTCTGGCAGACTAGTTGCTCCTGAGTCCAACTCCCATCTCCACTTCCCACCTCCAAACCCCACCTCCACTTCCACCCACCTCCAACCTCCACCTCCAACCTCCACCGCCCCCCCGCTCCGCTAGTTTCACTTGGTTTAGTTTGGGCTGGTAACTACACCGCCCCCCCTCCCGCACCTTGGTGTCGTTGATGAGTGTGAGCAGGGCGTTGTACACCTCTGCCTCCACGTCCTTGA
CGGCTCCCTCTAAGTCGACGC	620	285	0	0	Cre04.g217951	#N/A	potential promoter	Low-CO2-inducible protein, LCI33	#N/A	#N/A	#N/A	TACACGACGCTCTTCCGATCTACGTTACAGCACACCCTTGATCATCATCAGCTGCTCTTCCCTGCCGCTGCAACACGCCCCGCGCTACGGCTCCCTCTAAGTCGACGCACTGACGTCGAGCCTTCTGGCAGACTAGTTGCTCCATCTAGACTTGAGCGTGTAGAAAACAACATAACACGCCACATTGTATCATACGAGCTTGAGCGTGTACGTGTGAATGCGTAACATGACTCGTGCACTGCAAGCCCTGACTGCCTCACTGCCCAGGCCCTTGCTTGAAGTAGCGCACCCTGGACCCAGTAATACGCCGACTCCGCCGGGTGCATGTGTGCACCTGTGTGGTAGGTTCACGTCCCCTAATTCAAGTTTGTCCCGGGCAGCACTCGATGGTCGCTGGGT…
ACCTGGGCCTCTAGCGTCACG	465	284	0	0	multi-copy	#N/A			#N/A	#N/A	#N/A	ATAAGAAAGACGCACCTGGTACACAAAGCGCAGCGTCTCCCTCACCAGGTAGGACTCTGGCTTGGGTGCTGGCCCTGCGGTGGTGCCAGTCGCCTTGGCCTTGACGATGGTAATGTTGGGTGGGGGCTGGCGGAGCTGGTGTACTGCGTACGCGCACTTCACCAGGTGCGTGATGCTCGGCACGAGCATAGGGTCATCCATGGAGCCGTAAGCATGGAGTTGGACTCAGGAGCAACTAGTCTGCCAGAAGGCTCGACGTCAGTCGTGACGCTAGAGGCCCAGGTTAGCGCGGGGCGTGTTGCAGCGGCAGGGAAGAGCAGCTGATGATGATCAAGGGTGTGCTGTAACGTAGATCGGAAGAGCGTCGTGTAGGGAAAGAGTGT
CCGTCTAGTTCGGCACGACAC	432	272	0	0	Cre02.g146100	#N/A	3'UTR	-	#N/A	#N/A	#N/A	AAGCTACACTCTTTCCCTACACGACGCTCTTCCGATCTACGTTACAGCACACCCTTGATCATCATCAGCTGCTCTTCCCTGCCGCTGCAACACGCCCCGCGCTACCGTCTAGTTCGGCACGACACACTGACGTCGAGCCTTCTGGCAGACTAGTTGCTCCTGAGTCCAATCAATATTTGGGTACTGCTGGTACGTACGGACAAGCTCACGGCGCATACTGCTTCCAGCCGGCGCTCGTCGCGTGCGCGTTGGGATTTGGCAGCAGCGCCTGCGGGGCGGTGGTTCATTCATAGCAATTCAGAGCTTGGTTTGCCGCGATGGAACTGCGTTCGTGACTCCCATGGTGGTGCGGGGGGTAAATTCGCTTAATCTCGTTGTTGTTGTTGTGTACGGTATGCG…
CGGAGTGTATGCCAACGTATG	354	277	0	0	multi-copy	#N/A			#N/A	#N/A	#N/A	TCTTAAATAGACTCTTTAATTACGAGTCTCTAGTATTGTAATACAAGTTGGACAAAGAACGATCCCTTGTATCGCGGCCCCTTGTGCTCGGCGCGAAGTCGCCCGCTCGCGCAAGTCTAGGCTAGCCTTTCCCCTCCCCCACAGGGTGCCTCCCGGCACAACCAAGTACCCGTTGGACTCAGGAGCAACTAGTCTGCCAGAAGGCTCGACGTCAGTCATACGTTGGCATACACTCCGTAGCGCGGGGCGTGTTGCAGCGGCAGGGAAGAGCAGCTGATGATGATCAAGGGTGTGCTGTAACATAGATCGGAAGAGCGTCGTGGAGGG
ATTTAAAGAAATTTGCAACCAG	143	46	170	89	Cre04.g217951	#N/A	exon 1	Low-CO2-inducible protein, LCI33	#N/A	#N/A	#N/A	GCTCTTCCGATCTACGTTACAGCACACCCTTGATCATCATCAGCTGCTCTTCCCTGCCGCTGCAACACGCCCCGCGCTAATTTAAAGAAATTTGCAACCAGACTGACGTCGAGCCTTCTGGCAGACTAGTTCAAGACAGCCTCATGGAGCTCCGTTGGAGTCGGCTTGACATTGGCGGGCCCGGAGCGAGGGCGCTTGGAAGGCAT
GCCTCAATCACTAAACCGTCC	333	267	0	1	Cre01.g009300	O	3'UTR	SAC domain-containing protein	phosphatidylinositol metabolic process [GO:0046488]	AT3G59770.3	sacI homology domain-containing protein / WW domain-containing protein	GTGGCTGCTGGGGCTGACCATCGCCGATGCGCACCTGCCTTGTAACGGCGGCTTACTGCCTGATTCCCTGTCGCTGTCACGTCACCCAACATCACAACATGCCCCCACGGTATTAGGGCCATTCGTGGCACTCGCCAACGCCGCGTCCCCACACGCCGAAGCCATGTATTGAGTTTGCGCCTAGGACAGACGACCACTAAGGACGGTGTAAGAGGGCTAGCGGTAAGACGGGATCAACGGGAAATTCGTTGGACTCAGGAGCAACTAGTCTGCCAGAAGGCTCGACGTCAGTGGACGGTTTAGTGATTGAGGCTAGCGCGGGGCGTGTTGCAGCGGCAGGGAAGAGCAGCTGATGATGATCAAGGGTGTGCTGTAACGTAGATCGGAAGAGCGTCGTGT…
CTCTAGATTTCCGTCTGGCCGAG	355	267	0	0					#N/A			not found
AAGTAGAGATCCTTAGCTACTG	129	73	228	69	Cre05.g234661	#N/A	exon 8	AAA ATPase	#N/A	AT2G18190.1	P-loop containing nucleoside triphosphate hydrolases superfamily protein	TCCGATCTACGTTACAGCACACCCTTGATCATCATCAGCTGCTCTTCCCTGCCGCTGCAACACGCCCCGCGCTAAAGTAGAGATCCTTAGCTACTGACTGACGTCGAGCCTTCTGGCAGACTAGTTGCTCCTGAGTCCAACCTGGCAGGTGCGTTGCGGGCCTTACGTGCCTTGCTAGTACCTGTCTGTTTTATGGAATCTGTTGGGTATGGTTTCCAGTGGCTGTCGGTGAATTGTAGTACGTCTTCGCTGCTTTCCGTATACTTCCACTCACAACATT
GTTCGCTGGGTCCGATAAGGAC	52	21	78	59	Cre05.g234661	#N/A	5'UTR	AAA ATPase	#N/A	AT2G18190.1	P-loop containing nucleoside triphosphate hydrolases superfamily protein	GCTAAGCTACACTCTTTCCCTACACGACGCTCTTCCGATCTACGTTACAGCACACCCTTGATCATCATCAGCTGCTCTTCCCTGCCGCTGCAACACGCCCCGCGCTAGTTCGCTGGGTCCGATAAGGACACTGACGTCGAGCCTTCTGGCAGACTAGTTGCTCCTGAGTCCAAACCTAGTTCTAACCTGCCAAACTACCGCAGGCTTGTAACCCAGCACCTGTCTCCTCAGGGTATCTAAAGCATTCTACCCATCAATCGAGC
ATAGCCGAATGCCCTACAGGG	399	269	0	1	Cre02.g118050	C	potential promoter	U-type cyclin, CYCU1	#N/A	AT2G44740.1	cyclin p4;1	TGCGAAAGAGCAACTCTGGATGAATGGCGTTCCTGGTGCGATATATATTGTTAATGAATGTATGTGTTGTTTTGTGCAAAGTTTGACTAGTTTCTGGAAGGCCTGGCATCCTTTATTGCTTGGGTGCCCATCAGTCGTCACGAGTCACGACTGGACTCAGGAGCAACTAGTCTGCCAGAAGGCTCGACGTCAGTCCCTGTAGGGCATTCGGCTATTAGCGCGGGGCGTGTTGCAGCGGCAGGGAAGAGCAGCTGATGATGATCAAGGGTGTGCTGTAACGTAGATCGGAAGAGCGTCGTGTA
CGCACAATTTCGGAAGTCGGT	247	266	0	0	Cre04.g213300	SP	3'UTR	POZ domain	#N/A	#N/A	#N/A	TGGCAGACTAGTTGCTCCTGAGTCCAACCTCAAACCACCTTCAATCTGTGCATCCTTTCAGCACCTCGACAATCCACACACGTGGCTTGCAGTGGTGCACCGCGCACAGTCCGGGGACGCGAGCAGAGCCACCGCTGGGGGCAATGAGGCACAAGAGGCACACCAAGCCTTGGCGTGCAGGATTGGATGGGAATGAAACTTGGGTATAATTGCAGGACATTGGCACGCCCCTCCAGGCCCCCTTGCGCTCGGCCGTTCGGGTCGCTCTCTCACTCCCTCACCTCTGCTCCCTCACCCTGGCACTCCTGCACTCCTGTACCTCT
CGGGCTTTACGGACCGAAAAG	734	875	0	1	Cre05.g235750	#N/A	intron 16	DNA mismatch repair protein, MutS homolog, MSH6	mismatch repair [GO:0006298]	AT4G02070.1	MUTS homolog 6	AGGGCATATTAGGGGGCATGTGGCCACGCCCAGTGGGTCAGGGTCAGTCGTTTTATAGGAAAAGCACGTGTGCAGTCGCGGGCTGTTCCCTCTATTCCTGGGAAGTTCACCTCTCTACGAAAAGGGGCAGCCAAGGGGTTGACTGAGATGATTGAGAATGACCTGAGGCAGTGGGACAGCAAGACATACACACTTATGCCTGGGCCTCACGGTACCGTGAGCACATGCATGGGTTTGCACCTTGACTCAGGAGCAACTAGTCTGCCAGAAGGCTCGACGTCAGTCTTTTCGGTCCGTAAAGCCCGTAGCGCGGGGCGTGTTGCAGCGGCAGGGAAGAGCAGCTGATGATGATCAAGGGTGTGCTGTAACGTAGATCGGAAGAGCGTCGTGTAGGGAAAG…
AAAACGACGTAGAATCCACGG	381	264	0	1	Cre11.g467605	#N/A	3'UTR	Leucine-rich repeat domain superfamily // F-box-like domain superfamily	#N/A	#N/A	#N/A	AATGATGGGAATCTCATGCATGCACGCGAGTACTGCACCTGTCCCTCCAAACAGCGGTGCGGCCGCTGGGCGGTCCCAGCGTCATTATTAGAGCAGTGATGACAGGAAGAGCTTATGCGCGGCACGAACGCAAGAAGACGCGCCAGTAACCTATGCTGCTTCGTGCCCAAACTAGAGTTTGCCCAGTGCGGGGCAGGCAGTTTTTCATACTAAGAGACCAGTCTCAAACGGCCGCCTCCATTGTGCGAATCTCCGATGCTGATAAAATTGGACTCAGGAGCAACTAGTCTGCCAGAAGGCTCGACGTCAGTCCGTGGATTCTACGTCGTTTTTAGCGCGGGGCGTGTTGCAGCGGCAGGGAAGAGCAGCTGATGATGATCAAGGGTGTGCTGTAACGTA…
ATATTGTTGCATACGGGTATC	213	252	0	0								not found
AGATACTTTATATCATACGAC	364	245	0	0	Cre07.g322350	M	intron 14	-	signal transduction [GO:0007165]	AT5G57610.1	Protein kinase superfamily protein with octicosapeptide/Phox/Bem1p domain	ATGCGGGGAAGCCAGGTGAGCGGTGTTTCCTCCCGTGGCTAGCACCCACCTGACCAGCAGCTCAACTGGTTGGTACAGCACAGGGGGAAGGGGCCGACACTGTGCATGCGGCCCTGTTTATAACTGTGTGTTAAAGAGCACAATGAAAACATTGCATAACTGTGTGTGTGTGTGTTTGCCCCGCGGCACGTGTCCGTACGGCCGCCCTCCACCTTGGCTTTCTCACGGCGTCATCGTGACTTCAGGCGCCCGAGCTGCTGCGTCGAGGTAAGCTTCGCTGTCGCTGTCACTGTTGGACTCAGGAGCAACTAGTCTGCCAGAAGGCTCGACGTCAGTGTCGTATGATATAAAGTATCTTAGCGCGGGGCGTGTTGCAGCGGCAGGGAAGAGCAGCTGATG…
AATAAAACCTCGAATGCTCCC	207	250	0	1	Cre04.g229494	#N/A	5'UTR	Alphabet, isoform E	regulation of intracellular signal transduction [GO:1902531]	AT5G53140.1	Protein phosphatase 2C family protein	GATCTACGTTACAGCACACCCTTGATCATCATCAGCTGCTCTTCCCTGCCGCTGCAACACGCCCCGCGCTAAATAAAACCTCGAATGCTCCCACTGACGTCGAGCCTTCTGGCAGACTAGTTGCTCCTGAGTCCTCTGAGACACACGCACGGCATCGCACCCGATTGGGAGTGGAAGCGCCCATCCAAGCAACCTGGCGCTCGGGCCAGCATGGAAGGCCCTGTGCACACCTGCAGTCCTTCATTCTCGCTTACCTCTATTGACTTAAGGGTGCCGATAGT
TATTTGCTAACGACAGCCATA	403	282	0	0	Cre05.g235750	#N/A	intron 5	DNA mismatch repair protein, MutS homolog, MSH6	mismatch repair [GO:0006298]	AT4G02070.1	MUTS homolog 6	CCCTACACGACGCTCTTCCGATCTACGTTACAGCACACCCTTGATCATCATCAGCTGCTCTTCCCTGCCGCTGCAACACGCCCCGCGCTATATTTGCTAACGACAGCCATAACTGACGTCGAGCCTTCTGGCAGACTAGTTGCTCCTGAGTCCAACCAAATTCCGAATCAACCGAGGCAGACCCAGGGGATCGCCACACTTAGGGGCTGCACTGGGGGCACACCTGGGGACACTTGTGGCGGCATGGGCCTCCTCATTGCGGGAAAGACGCCGCCGGCATTTGGCATTTCCATGGGCAACGTGGTGTGTGAGGTGGCCCCCAGCCCCTCCCTCTATACACAACCACCAAGTCGTCAACCTCACCTCAACCCGTCTCTTCCTTCTCACCCCTTGTGTTCG…
CATATGAAGTCAATAGCGGAG	288	245	0	1	Cre10.g460650	SP	intron 3	U-snRNP-associated cyclophilin type peptidyl-prolyl cis-trans isomerase, CYN52	protein folding [GO:0006457]	AT3G63400.2	Cyclophilin-like peptidyl-prolyl cis-trans isomerase family protein	TTCCGATCTACGTTACAGCACACCCTTGATCATCATCAGCTGCTCTTCCCTGCCGCTGCAACACGCCCCGCGCTACATATGAAGTCAATAGCGGAGACTGACGTCGAGCCTTCTGGCAGACTAGTTGCTCCTGAGTCCAACTTCCAAGCCCGCCGCTCCTCTGGCCCCTCCACGCTTTGTCCCCATGGAGCTGTGAAGAATGTGTTTAGGTCTTTCGGATGAGGACAGCGGAACTTGTAGTGACACGGAGTCACTAGTGATAAAACTTGACGAGCGTCGACACCGCTCAAGCTGACT
TGCACCCACTGGTGATACAAG	252	245	0	1	Cre07.g353650	O	3'UTR	IQ calmodulin-binding motif (IQ)	#N/A	#N/A	#N/A	TAAGCTACACTCTTTCCCTACACGACGCTCTTCCGATCTACGTTACAGCACACCCTTGATCATCATCAGCTGCTCTTCCCTGCCGCTGCAACACGCCCCGCGCTATGCACCCACTGGTGATACAAGACTGACGTCGAGCCTTCTGGCAGACTAGTTGCTCCTGAGTCCAACTGGGTGGGCGGGTGCCGAGGCCGAGCCTGGGAGTCCCCCAGCGTGCATTATTCAATGTAAAGGGTGTCGACTGTTCAGCAGGTCCTGTAGCGGCATTACTGGATTCGCGTTTTACCGGTGTCTTCATGCTCTTGATGCACTTAAATTCATTTGCTAGATGCGACTCGAGGGCTAATGCACGTGTCCTTGCTGTGAAGTGGCGACGTGGGTGCGGGCACCACCTGACCG…
CTAAAGGATATCCCCCATTGT	268	239	0	0								not found
CTTAGAACATTTCAAGAATTA	182	243	0	0	Cre02.g091000	C	intron 3	Eukaryotic membrane protein family (DUF747)	#N/A	AT1G67960.1	0	ACACACACAACGGGCTGACTCCGACCCTCAATCCTTCATCCCTGATCCACGTTTCCCTCGAGCTCCTTCCCTCTCTTCCCCACACAATCTCCGCCTGCAGTTACAACTTCCTGCTGCACGTGCCGTACCAGCTTGAGCGCCTGATCGGGTTCGGGTCGCTGCTGCTGGTCGACTCATTCCTGGTGAGAGGGAGGGCGGGGCCACGGCAGGGAGGTGGGCTGAGCTGACGTGGGCAGGGGTGTGGGCAGGGCTGACGTGGGCGTGAGGTTGCAGGTGACTCGGATAGCATATGCCGGGGGTGGGGTTTGCATGCTGGGGTCCAACGTATAGGGGGTGAGCTGACACCCTGAGGTCACCTGCCCACAGCATTCGTTGGACTCAGGAGCAACTAGTCTGCCA…
CGGAAAAGAGACCAGAGATAA	125	244	0	0	Cre06.g311050	M	3'UTR	2-oxoisovalerate dehydrogenase E1 component beta subunit (BCKDHB, bkdA2)	branched-chain amino acid catabolic process [GO:0009083]; response to nutrient [GO:0007584]	AT3G13450.1	Transketolase family protein	ACAAGCGCTGTTCGCACAAGTAGCACATGTATGAAGGGGCATTGTGTATGCCACACAGGATGCTTCTCCTGCATTGTACCATCCAGTGTATTTCAAGTGTACCATGTTTTGTAAAGTTTTATCGCTGTAAAGTATGCCTGGCTGCCAGGGCGTTCGCCCTTTCGGCGGGGCTGTGTTGGCGCGTTTCGACGTGGTTGGGTTGGACTCAGGAGCAACTAGTCTGCCAGAAGGCTCGACGTCAGTTTATCTCTGGTCTCTTTTCCGTAGCGCGGGGCGTGTTGCAGCGGCAGGGAAGAGCAGCTGATGATGATCAAGGGTGTGCTGTAACGTAGATCGGAAG
AATCAAATAACCAATTGTAGT	225	240	0	0	Cre12.g520650	O	exon 2	Tubby-like protein, TLP1	#N/A	AT1G76900.2	tubby like protein 1	TTCCCTACACGACGCTCTTCCGATCTACGTTACAGCACACCCTTGATCATCATCAGCTGCTCTTCCCTGCCGCTGCAACACGCCCCGCGCTAAATCAAATAACCAATTGTAGTACTGACGTCGAGCCTTCTGGCAGACTAGTTGCTCCTGGACTCAGGACGTTGGAAGGTTGCTTCGCCGCGGGGCTGGCCACTGCCGCCGCTGCAGCAGCTCGTGGCATTGATGCTGCCAACACTGGCACGTAGCCCGCCGCACGCTCATCGTCGC
ACGTTGCACGGATACGAATTC	279	240	0	0	multi-copy	#N/A			#N/A	#N/A	#N/A	CTAAGCTACACTCTTTCCCTACACGACGCTCTTCCGATCTACGTTACAGCACACCCTTGATCATCATCAGCTGCTCTTCCCTGCCGCTGCAACACGCCCCGCGCTAACGTTGCACGGATACGAATTCACTGACGTCGAGCCTTCTGGCAGACTAGTTGCTCCTGAGTCCAACGGAAAGGAGACAGTCGCGCGGCAAGGAGAACTGCAGCTGCAAAAGCGCGTCGTTGTACATCACCGTATGTAGTCGGGCGGGCTTGGGCAGTGTAGCGGCAGGTGGAAGGAGCAGTCCAGAGCAGCTCCGAAGTCATGTCAACAGTGCGAGCCGCGCGCGGACCCCGTCGCCCAACTAGTTGCAAGGTTATACTAACATACTCACCTGGATGT
TAAACTCCGGAAGTCGGAGG	245	232	0	1	Cre09.g409600	M	3'UTR	-	#N/A	#N/A	#N/A	CACCCTTGATCATCATCAGCTGCTCTTCCCTGCCGCTGCAACACGCCCCGCGCTATAAACTCCGGAAGTCGGAGGACTGACGTCGAGCCTTCTGGCAGACTAGATCTGCAGCTGCAGTCATGCCCCCAGGCAGTTCCGCCCGCAGGCTGAAGCCAGTACGTGAGCCCAACACGGCAACACGTGCAGCTCGTATCGCGAGTGGGACTCGCTCTACACCTTTGGTATCGCGACCAGGGAAAGACTGACAGAGTGACAGGCATATGGAT
TGCTCTGCATACGTTCAATGT	249	239	0	0	No hit	#N/A			#N/A	#N/A	#N/A	CGACGCTCTTCCGATCTACGTTACAGCACACCCTTGATCATCATCAGCTGCTCTTCCCTGCCGCTGCAACACGCCCCGCGCTATGCTCTGCATACGTTCAATGTACTGACGTCGAGCCTTCTGGCAGACTAGTTGCTCCTGAGTCCAGGTGCTGGTCACACCTGGAGGATCTGGACGAAGAACGTAAAGGCTGGAGCGGCGAGCGCCTCCTGGCTGAACTCGAACGCACACGCCCTGCCGATGAGGACCTGGCCGTCTGCCACGGTGACCTGTGCCCCGACAACG
TTCGCCTATGGAATATGAAGG	305	239	0	0	intergenic	#N/A			#N/A	#N/A	#N/A	TCGGGGCATGGGGTCTGGCACTTTGTTTCCTACCCCACCTCACCCTGGCTGGGCTACCACCTGCCAAAGCGGCAGGCGGCGCGCACCAGCTACAAACACCAATCATTGGAGGCAGCAGTTGGCGGCTGGACAGCAGCGTCGCCGCCTTTGCACGAAAGTTGGACTCAGGAGCAACTAGTCTGCCAGAAGGCTCGACGTCAGTCCTTCATATTCCATAGGCGAATAGCGCGGGGCGTGTTGCAGCGGCAGGGAAGAGCAGCTGATGATGATCAAGGGTGTGCTGTAACGTAGATCGGAAGAGCGTCGTGTAGGGAAAGAGTGTAGC
TGGTATATTTAACACAATATA	195	236	0	0	No hit	#N/A			#N/A	#N/A	#N/A	TTCGACATATGGACGACGCCCTGAGAGCCCTGCGCGGCCGCTACCCAGGCTGCGAGTGGGTTGTGGTTGAAGATGGCGCTTCCGGTGCTGGTGTTTACCGCCTGCGTGGTGGTGGTCGTGAACTGTTTGTGAAGGTCGCTGCCCTCGGTTGGACTCAGGAGCAACTAGTCTGCCAGAAGGCTCGACGTCAGTTATATTGTGTTAAATATACCATAGCGCGGGGCGTGTTGCAGCGGCAGGGAAGAGCAGCTGATGATGATCAAGGGTGTGCTGTAACGTAGATCGGAAGAGCGTCGTGTAGGGAAAGAGTGTAGC
TTGATATAAATCACGCAGGAG	443	229	0	1	Cre16.g676350	M	exon 15	AAA+ ATPase domain-containing protein	proteasome-mediated ubiquitin-dependent protein catabolic process [GO:0043161]	AT3G56690.1	Cam interacting protein 111	TGTGGATAGGATGCGAGGAGGGGCGAGCAAGGTTGGGGAAGGCTTCAGCAACCAGCAACCAGAGTACGGGGGGGGGGGGGCAAGTCGTACGATGCCAACAGCAACCTGACTGCTACTGCCGCCACTATTCCTGCCACTGCCGCTGCTACTGCTACTGCCACTGCTACTGCCAATGCAGGTGGGGCTGGACACGGAGTTGGACTCAGGAGCAACTAGTCTGCCAGAAGGCTCGACGTCAGTCTCCTGCGTGATTTATATCAATAGCGCGGGGCGTGTTGCAGCGGCAGGGAAGAGCAGCTGATGATGATCAAGGGTGTGCTGTAACGTAGATCGGAAGAGCGTCGTGTAGGGAAA
TTAAACACCTTTGACCTGTCA	331	231	0	0	Cre03.g181100	O	5'UTR	-	#N/A	#N/A	#N/A	CGTTACAGCACACCCTTGATCATCATCAGCTGCTCTTCCCTGCCGCTGCAACACGCCCCGCGCTATTAAACACCTTTGACCTGTCAACTGACGTCGAGCCTTCTGGCAGACTAGCCTCTTGCTTTCGCTTTCGCTTCGCATCCTAGCTGAACCTAGTTCAAAATAATCTAGAATGTGCCAGTTTGGCTTCATAGCAAACAATATACTGGAAAA
GTAAAATACGTTTCGGCAACT	407	234	0	0	Cre02.g095114	#N/A	potential promoter	S-adenosyl-L-methionine-dependent methyltransferase	#N/A	#N/A	#N/A	ACACTCTTTCCCTACACGACGCTCTTCCGATCTACGTTACAGCACACCCTTGATCATCATCAGCTGCTCTTCCCTGCCGCTGCAACACGCCCCGCGCTAGTAAAATACGTTTCGGCAACTACTGACGTCGAGCCTTCTGGCAGACTAGTCGGGGCATGGGGTCTGGCACATGGGGTCTGTTTCCTACCCCCCCCCTGGACAGCGGGCCTTCAACTGCCCCCTCCCCTCCCAAAGGCGCGAATCCTCTTTAGGCAAAGGTCTGAA
TCTGGAGGAGTCCGACCCCAT	308	231	0	0	intergenic	#N/A			#N/A	#N/A	#N/A	TGGGGACCGCCTGTGGCGGGGCTGACCGCGCGCCTGCGGGCCGTGCGCCAGCAGCATCGCACCAGGCCGTAGTTAACTTAAGGATGAGACTTCTCCAGGAGGTCACGCTCACCGGCTGGCGGACCATCTTATCCCCTTATGCACCTTCGAGGTCGGGGCTGGAGTGCTGGACGGAACACGCGTCCTCAGGTCTGCAGCAGGTGAACCAGGGGTATCCCGCCTAGGGCGCGAGACCTGACCTAAGGCGGGGTGTACTTTCTTAATTCTTAGCCTGCGCTGATGGCGCGTGTGCCTGTGCGGTGGTTGTTGGACTCAGGAGCAACTAGTCTGCCAGAAGGCTCGACGTCAGTATGGGGTCGGACTCCTCCAGATAGCGCGGGGCGTGTTGCAGCGGCAGGG…
AGAACTCTTCGAATGCGAACT	190	223	0	0	Cre02.g118250	O	5'UTR	SWIB domain-containing protein	#N/A	AT1G49520.1	SWIB complex BAF60b domain-containing protein	ACACGACGCTCTTCCGATCTACGTTACAGCACACCCTTGATCATCATCAGCTGCTCTTCCCTGCCGCTGCAACACGCCCCGCGCTAAGAACTCTTCGAATGCGAACTACTGACGTCGAGCCTTCTGGCAGACTAGTTGCTCCTGAGTCAGAAGCTCACGCAGCTTAGTGAGAACCTCCTCGTCAGGGATTGTCATGTTGTTTGTTTTGCTTGTTGTCGGTGAATACAGGAAAGGGTGAAAACGGGGACGGTGCTTTCAACTTGCGAGGGCAGGGGTGGGGAGTAGCACACGGGCACTCGAGGCAGTCACGGTCAGTCTGCGTGGAGATGGATTTCGT
AAAATACCAATTAACAAACCC	495	225	0	0	Cre09.g391912	#N/A	3'UTR	-	#N/A	#N/A	#N/A	GCTACACTCTTTCCCTACACGACGCTCTTCCGATCTACGTTACAGCACACCCTTGATCATCATCAGCTGCTCTTCCCTGCCGCTGCAACACGCCCCGCGCTAAAAATACCAATTAACAAACCCACTGACGTCGAGCCTTCTGGCAGACTAGTTGCTCCTGAGTCCAACTTATGTACTGCACGTGTCCAGCTTATCGCACTCTGTGCCCACTTCGCCGGACCCATCACACACACTTCGATACTCTGGGGGTCTTGTTAGCAGATACCGCGAAACGGGCATATGGATGCGGATGTTACAGAGGGGACAGTCCCAGCTCCCGAAGACGCCGAGCCATCACATGCTATCAGGGCCCAACCCCGACTTTGCTGCAAACCCTCCCGCGGGCAAAGTCCGTGTGAC…
GTCAACAAATGTTACTGAACA	370	219	0	0	cassette	#N/A			#N/A	#N/A	#N/A	CGCTAAGCTACACTCTTTCCCTACACGACGCTCTTCCGATCTACGTTACAGCACACCCTTGATCATCATCAGCTGCTCTTCCCTGCCGCTGCAACACGCCCCGCGCTAGTCAACAAATGTTACTGAACAACTGACGTCGAGCCTTCTGGCAGACTAGTTGCTCCTGAGTCCAAGTGATAAGCACCGAGCCCTCGTCAGAAACACGTCTCCTTTGCGTGTAATGGAACTAACCGGCAAGCTAGAGAACCATCCATCAGGCAGCTCGCTGAGGCTTGACATGATTGGTGCGTATGTTTGTAT
AGACCAAGGTAGATGCATTTA	237	218	0	0	Cre12.g506600	C	3'UTR	Lipin family protein, LPN1	lipid metabolic process [GO:0006629]	AT5G42870.2	phosphatidic acid phosphohydrolase 2	GATCTACGTTACAGCACACCCTTGATCATCATCAGCTGCTCTTCCCTGCCGCTGCAACACGCCCCGCGCTAAGACCAAGGTAGATGCATTTAACTGACGTCGAGCCTTCTGGCAGACTAGTTGCATCGCAAATCACAACCCTCACTCGTGCAACCCTCGTCGAAAGCCCCTCGATGCGTCTGCATCCGGTGCTGCTCGCTCCTGTCACCCAGCCACAAAAGCACTCCGCATCACTTGGCTTAGTCCGCTTCCGGCGCCCCGGCCTTGCCGCCGGCACCTCCCTTCGCTCCTGCCGCCTGCTGCCGTCGAGCTTTTCCTTTGGCCGCGCCATGCAGCCGCGCCGCCGCAGCACCATCGCCGCGGTGCTCGCCCTCCGACCCAGCCGTTGCCGCCGCTCCT…
TTTTCAAGATTCGATTAGTTC	211	223	0	0								not found
ATTATGCATAGTCTTGATGCG	164	219	0	0	Cre16.g663700	C	3'UTR	Von Hippel-Lindau disease tumor supressor (VHL)	protein ubiquitination [GO:0016567]	#N/A	#N/A	TAAGCTACACTCTTTCCCTACACGACGCTCTTCCGATCTACGTTACAGCACACCCTTGATCATCATCAGCTGCTCTTCCCTGCCGCTGCAACACGCCCCGCGCTAATTATGCATAGTCTTGATGCGACTGACGTCGAGCCTTCTGGCAGACTAGTTGCTCCTGAGTCCAACTTCAAGTGCAGTGAGGCGACCTGGGCTCGTCGGCCAGGGGAAAGGTGTAGCTGCTTGTACAGCTGGACATGCCATCACCCATTGGCGATTCAAGTGGCGATTACGATGCGCGTCGAGGATTGAGGCCGGTTTGGCGCGAAATGGCGCCAACGGCTGGACGAGCACGATCAGGCAGGGCTTTGACTTTCCCGCCTGCCGCTTACGTTACCCTAAGCTTATCTTCTT
TATGAGTTAAGCCCAATAGTT	458	218	0	0	Cre04.g223225	#N/A	3'UTR	-	#N/A	#N/A	#N/A	ACGCGAAGCGACACTCTTTCCCTACACGACGCTCTTCCGATCTACGTTACAGCACACCCTTGATCATCATCAGCTGCTCTTCCCTGCCGCTGCAACACGCCCCGCGCTATATGAGTTAAGCCCAATAGTTACTGACGTCGAGCCTTCTGGCAGACTAGTTGCTCCTGAGTCCAACATCCTGAATTTACCACGTGCACGGTTGGGTTATCTTCGTTTTGAGTCAAGCATCATGCGGCCTGACAGGTTTAGACTTCGCGCATCAACAGGTGCTTAAGTTTGAGAGTATGTCATACACATGTCTCTCGAAGCTTGGCGGCCCGAGGGAAGCAGTGCTGGTGGTCTGGTTGTTTGTTGTGAGGCGCGACCAGGTGGGTCTGTACTGT
TCCTCGCGCCCTTCCGATGG	227	210	0	2	Cre13.g566450	C	3'UTR	Rhythm of Chloroplast 104, ROC104	signal transduction [GO:0007165]	AT3G46920.1	Protein kinase superfamily protein with octicosapeptide/Phox/Bem1p domain	ACGGAGAACAGACACTTGGGACCAATGCCAACACCGCATGCTGGGGCGGCGGTGCGCCCACACCGCCGGGCCAGAGAGCTCGGCGGCGGCGTGCTTATCGATGGTCCCACAGGTGTGTTTAGCTTGCCTGAAGACTGGGCCGGCATGTGGGTTGCGCGTAGCAGAGAACGAGGATTATTGCGTAGCGCGTGTGTATCGCAATTGGACTCAGGAGCAACTAGTCTGCCAGAAGGCTCGACGTCAGTCCATCGGAAGGGCGCGAGGATAGCGCGGGGCGTGTTGCAGCGGCAGGGAAGAGCAGCTGATGATGATCAAGGGTGTGCTGTAACGTAGATCGGAAGAGCGTCGTGT
AATGTCTCAAACAATACTTTC	282	223	0	0	Cre09.g411666	#N/A	3'UTR	-	#N/A	#N/A	#N/A	GCTACACTCTTTCCCTACACGACGCTCTTCCGATCTACGTTACAGCACACCCTTGATCATCATCAGCTGCTCTTCCCTGCCGCTGCAACACGCCCCGCGCTAAATGTCTCAAACAATACTTTCACTGACGTCGAGCCTTCTGGCAGACTAGTTGCTCCTGAGTGATGCTGCAAGGCAAGCTAACTGAGCTTAGTGAGCGATCGAGTGCCGGGACGTACGGCGCGGCGGCATAAAGTGCGTTCCAGCCGCCTTGATTGGGTGTTGCCTGCTGTTGGCGTATTGGATGCAGCCTGCCGTGCTGACATGCGCACAAGGCTGCTCCTGCATTGATTGTCGATTGGCAGTTGCATGTGGATCCGCAGCACTAACCGGCAGCGAGCGGCATCCGGGTCCGCAGCA…
CAATCGATGTGCCAGCTCCGC	333	210	0	0	multi-copy	#N/A			#N/A	#N/A	#N/A	CGATCTACGTTACAGCACACCCTTGATCATCATCAGCTGCTCTTCCCTGCCGCTGCAACACGCCCCGCGCTACAATCGATGTGCCAGCTCCGCACTGACGTCGAGCCTTCTGGCAGACTAGTTGCTCCTGAGTCCAACTCTCTAATCTCTGATTACCCTGGGCGGCAAGGTTGAGTGAGACAGCCTTTGCCACGGCTGTGCGCCTGCACGCACGCCACCCATCCGGCTCTGTACGAGCCCCTGCTCCTGTTATCCAACCCGCCTAGACCAAACAGCGAAGCCCCTCCCGTGAGTAAAACAGCTACCGACGT
AAAGTCAATATATGTCGACAG	151	211	0	0	cassette	#N/A			#N/A	#N/A	#N/A	TCATACAAACATACGCACCAATCATGTCAAGCCTCAGCGAGCTGCCTGATGGATGGTTCTCTAGCTTGCCGATTTTATGCGTGCTCTACAGCGGAGACGTGTTTCTGACGAGGGCTCGTGTGACTAGTGAGTCCAACGTTGGACTCAGGAGCAACTAGTCTGCCAGAAGGCTCGACGTCAGTCTGTCGACATATATTGACTTTTAGCGCGGGGCGTGTTGCAGCGGCAGGGAAGAGCAGCTGATGATGATCAAGGGTGTGCTGTAACGTAGATCGGAAGAGCGTCGTGTAG
AGATCAGCGTAGCTCATTGAG	206	203	0	0	Cre02.g107800	C	intron 11	NimA-related protein kinase, CNK9	#N/A	AT3G04810.1	NIMA-related kinase 2	TTTCCCTACACGACGCTCTTCCGATCTACGTTACAGCACACCCTTGATCATCATCAGCTGCTCTTCCCTGCCGCTGCAACACGCCCCGCGCTAAGATCAGCGTAGCTCATTGAGACTGACGTCGAGCCTTCTGGCAGACTAGTTGCTCCTGAGTCCAACCTCTCCCGCAACGCCCGGGTGCCCATTCCCTCATAAAGCTTCTGCCCGCACGCACGGCTTATGCTCCTCATCACCTCCCAGCCCCCCTTCACTCCGCCTCTCATGGACGGCGGCCCCCGCCTTGTGCCTCACCGCTCCTGGTGT
CTTCCCAAGCCCATCGGGGGC	242	208	0	0	multi-copy	#N/A			#N/A	#N/A	#N/A	GTCGCCGAGCTGGCACCTCCCGCCAAAGTTCGCAACTGTGCATTTCTGCGTACATCAACGATATGCATGGATCTTTGTTCTCGTCATCTATGTGAACGCTTTCGTCTTTGCGATCGGTCGAGTTGGCTTTACATTTTCATGCTCGCGTGCTTTGAGACAACCTTATCTGTGCTACCTGTGAATTGCGATGTAGGTTATAGCTACGCGCATTTTCGCGCCTGACAATGAAGCGCAGTTACTGGCCTCGTTCATACGCTGCACTCGCTCTCGCGCCCTGGGACCAAGATCACGTGGACTCAGGAGCAACTAGTCTGCCAGAAGGCTCGACGTCAGTGCCCCCGATGGGCTTGGGAAGTAGCGCGGGGCGTGTTGCAGCGGCAGGGAAGAGCAGCTGATGAT…
CGGGAGTCTCAAAGAAATGAG	347	201	0	0	Cre12.g502700	O	intron 16	Family with sequence similarity 184, A and B (FAM184)	#N/A	#N/A	#N/A	ACGATACCCACATTCCACCAGCGCCCATCACCGACAAACAACAGGCGACACTGCAGGTGCAACAGCGGTTTGCAGCATGCTCGCCGCCTAACACTGCAGAGGAGGGACTCTGGACTCAGGAGAACTAGTCTGCCAGAAGGCTCGACGTCAGTCTCATTTCTTTGAGACTCCCGTAGCGCGGGGCGTGTTGCAGCGGCAGGGAAGAGCAGCTGATGATGATCAAGGGTGTGCTGTAACGTAGATCGGAAGAGCGTCGTGTAGGGAAAGAGTGTA
ACACCAAATTGCGAATTGCCG	191	200	0	0	Cre01.g014450	O	exon 2	-	#N/A	#N/A	#N/A	ACGACGCTCTTCCGATCTACGTTACAGCACACCCTTGATCATCATCAGCTGCTCTTCCCTGCCGCTGCAACACGCCCCGCGCTAACACCAAATTGCGAATTGCCGACTGACGTCGAGCCTTCTGGCAGACTAGTTGCTCCTGAGCGTAGGCGCGAAGGCATCAGGCTGCCGCTGACGCTGCCCCCGGCAGCTCCAACTGCATTGCCACCGTTGCTAAGCCGTGGTGCAGGTGCAGGCCCCGCCGTAGGACCGGAGGCAGGACTACTCGCCGCGCCGTTCGAATTGT
GTCTTGAGTTACGGAACGACC	387	200	0	0	Cre08.g361050	M	3'UTR	Molybdenum cofactor synthesis-step 1 protein, CNX3	Mo-molybdopterin cofactor biosynthetic process [GO:0006777]	AT1G01290.2	cofactor of nitrate reductase and xanthine dehydrogenase 3	GCGACACTCTTTCCCTACACGACGCTCTTCCGATCTACGTTACAGCACACCCTTGATCATCATCAGCTGCTCTTCCCTGCCGCTGCAACACGCCCCGCGCTAGTCTTGAGTTACGGAACGACCACTGACGTCGAGCCTTCTGGCAGACTAGTTGCTCCTGAGTCCAACTTCCCTCCAATGACAGGAGCCCCGGCGCCCTATGAATCCACGCCGCAGTCGGCAGTTCCCGGTCTCTACACTCAAGTACACTCCCACCCCACACCGTACGCCTCCTCCACAGACCCCTTTCCCAGGCCTCCCCCTCCACACCTCCTCCCCAACGCCTCCTCCCCTGCTCCCGCGCCTCCTCCCTCCTCTCCTGCTCCCAACCCCGATTTATTTTGG
TGGCGAGAGACTTGTACTAGT	245	196	0	0	multi-copy	#N/A			#N/A	#N/A	#N/A	CTACACGACGCTCTTCCGATCTACGTTACAGCACACCCTTGATCATCATCAGCTGCTCTTCCCTGCCGCTGCAACACGCCCCGCGCTATGGCGAGAGACTTGTACTAGTACTGACGTCGAGCCTTCTGGCAGACTAGTTGCTCCTGAGTCCAACAAATGGTTCCAAATTTTTTGCGTCTCGGCGCGCAGACCCCCAGTTCAAGCCCGGCCCTTCCGCCCCCTCCTCCGGA
GCCCTTTCCCGAGATGGCTAA	202	197	0	0	Cre07.g334950	O	exon 29	Protein kinase domain (Pkinase) // Protein tyrosine and serine/threonine kinase (PK_Tyr_Ser-Thr)	signal transduction [GO:0007165]	AT3G63260.1	Protein kinase superfamily protein	CGCTCTTCCGATCTACGTTACAGCACACCCTTGATCATCATCAGCTGCTCTTCCCTGCCGCTGCAACACGCCCCGCGCTAGCCCTTTCCCGAGATGGCTAAACTGACGTCGAGCCTTCTGGCAGACTAGTTGCTCCTGAGTCCAACCCCAGGCCCCAGGCGGCGCGCCCGCGGCGGTGCGCGCGCCGCAAGCTGGCTCCGTGGCGGTTCCGGCGG
CGATATAACACATAGGATGTA	245	198	0	0	Cre03.g176961	SP	exon 5	Insulin-like growth factor binding protein, N-terminal	#N/A	#N/A	#N/A	ACTACTTCGACAGTCCCCGCCAAGTACTCATATCATCCGCTGCCCCCGCTGGCCGCATCTTGCAGCGACCGCCCGCATCCATTTGCCCGCATGCAATTGCCCGGTTCACGACCCCACTTTTCCAACCTCCCTTGCTTGGCCCTCCACACCACCGGCGCGCCGCCGTAACAGCATCGCCCGTGCATCTAGCGGTGGGGAAGCCACACACCGTCATGCTCATCACCGTCACCTTCAACTAGTCTGCCAGAAGGCTCGACGTCAGTTACATCCTATGTGTTATATCGTAGCGCGGGGCGTGTTGCAGCGGCAGGGAAGAGCAGCTGATGATGATCAAGGGTGTGCTGTAACGTAGATCGGAAGAGCGTCGTGTAGGGAAAGAGT
TTCAACCCGGAAGATCCCCCAG	131	29	109	71	Cre05.g234661	#N/A	intron 1	AAA ATPase	#N/A	AT2G18190.1	P-loop containing nucleoside triphosphate hydrolases superfamily protein	ACACAAAAGCTCAACTAAACAAACACGCAGAGTCTTCTAGTTCTAACCTGCCAAACTACCGCAGGCTTGTAACCCAGCACCTGTCTCCTCAGGGTATCTAAAGCATTCTACCCATCAATCGAGCTATTAGCCTGCCCTGAAAGGCCAGCGCACAACTACTGGTTAGCGGGGCCTTTCTACCTTCATCGCACGCGGAGGCCCCGCATCTAGTGCGACAGCGCGTCTCAAATGGAGATTACTCCTGAGCTTATTACCCAGGTGCGATAAGTTGGACTCAGGAGCAACTAGTCTGCCAGAAGGCTCGACGTCAGTCTGGGGGATCTTCCGGGTTGAATAGCGCGGGGCGTGTTGCAGCGGCAGGGAAGAGCAGCTGATGATGATCAAGGGTGTGCTGTAACG…
GGACTATATCGTCTTAAGATG	299	184	0	0	Cre01.g031500	SP	exon 17	Laccase. / urishiol oxidase. // L-ascorbate oxidase. / ascorbase	#N/A	AT4G39830.1	Cupredoxin superfamily protein	ACCACCGCCGCACGCACGCATGCACGCACCAAATGCCGGGGTTGTCGGCCACGAAGCGCAGGTAGGCCCAGCCGCCCGCTGCGATGGTTGGACTCAGGAGCAACTAGTCTGCCAGAAGGCTCGACGTCAGTCATCTTAAGACGATATAGTCCTAGCGCGGGGCGTGTTGCAGCGGCAGGGAAGAGCAGCTGATGATGATCAAGGGTGTGCTGTAACGTAGATCGGAAGAGCGTCGTGTAGGGAAAGAGTGTAG
TGGTCACCGATTCGAACAATA	290	185	0	0	Cre06.g290400	#N/A	3'UTR	Histone deacetylase, HDA5	epigenetic regulation of gene expression [GO:0040029]	AT4G33470.1	histone deacetylase 14	GCAGCTAAGCGACGGGTCGGCGGCTGCATATTGGCCAACCCAGGATACGGTACACAACCAACGCACTAGTCGGGCCTGTTAACCTGGATGGGCGTTTGGAAAGACGAATCGCCAGCTCCCGACTCCCGGGTCCCCCGCCCCAAGCCCCTAATGATGCCTACCATCAGGCCAGCGGTGGGGGGGGGGGGGCCTGAGGGCAGCGCCTCGCGCGCTCCTAACTTCGTGCATCTTTGCGCACTCAGGCCTCCCCTTCGGAATGGACTCAGGAGCAACTAGTCTGCCAGAAGGCTCGACGTCAGTTATTGTTCGAATCGGTGACCATAGCGCGGGGCGTGTTGCAGCGGCAGGGAAGAGCAGCTGATGATGATCAAGGGTGTGCTGTAACGTAGATCGGAAGAG…
CGAATTGCTGAGGTACAAATG	276	187	0	1	Cre03.g171550	M	3'UTR	Cilia-sensing, structure and/or assembly, SSA13	#N/A	#N/A	#N/A	TTTCCCTACACGACGCTCTTCCGATCTACGTTACAGCACACCCTTGATCATCATCAGCTGCTCTTCCCTGCCGCTGCAACACGCCCCGCGCTACGAATTGCTGAGGTACAAATGACTGACGTCGAGCCTTCTGGCAGACTAGTTGCTCCTGAGTCCAGGGACAGCGCACGGCAACCATTGGTACTTTGGGCTTGGTGTACCACGCGTGCCACTTTGACTGTTGTGAGTATGACATGGTACTGCTTACTGATGTGACGGGATGGGGGATGCAGGACTCAGGGCGTGCCACAGCCAAGGCAGGGCTTGACCGCTGCAGCACCGAT
GTTACTTACAAAGCGGTCCAG	301	174	0	0	Cre07.g352600	O	exon 12	Histone-lysine N-methyltransferase	#N/A	AT5G04940.1	SU(VAR)3-9 homolog 1	TACACGACGCTCTTCCGATCTACGTTACAGCACACCCTTGATCATCATCAGCTGCTCTTCCCTGCCGCTGCAACACGCCCCGCGCTAGTTACTTACAAAGCGGTCCAGACTGACGTCGAGCCTTCTGGCAGACTAGTTGCTCCTGAGTCCAATGCGCTGGCTTGGTCCTGTGGGGACGACGAGCACAAAGAAAGGATTACGTAATGTGCAGGTGGCCAAACGCAGCGCAAAGGAAAAGGCACACGAATGGAATTTGTTGACAACCGATGCTGCAACACACACGGTAGGCTACCCTCCAAGGCCGCCAACTGCATCACCATGTTGCATGT
TAATATTCAATAACAAAATAC	164	168	0	0	Cre06.g278107	#N/A	3'UTR	RmlC-like jelly roll fold	regulation of gene expression [GO:0010468]	#N/A	#N/A	TACACTCTTTCCCTACACGACGCTCTTCCGATCTACGTTACAGCACACCCTTGATCATCATCAGCTGCTCTTCCCTGCCGCTGCAACACGCCCCGCGCTATAATATTCAATAACAAAATACACTGACGTCGAGCCTTCTGGCAGACTAGTTGCTCCTGAGTAGGCTGGCATTTGTCAGGTCGAGGCCTGACGCTGTTCCGTATTGACGTGAGAAACTGAGATTGGGGACAGACCCCTAACAACACTTGGCAAAACGCCGGCCATTGTAACTGTTGATGCCAAATTCAT
AAAAAAATAAAATAATCCATA	234	181	0	0	Cre04.g217850	#N/A	intron 5	ATP-binding cassette (ABC) superfamily protein	transmembrane transport [GO:0055085]	AT2G37280.1	pleiotropic drug resistance 5	ACACTCTTTCCCTACACGACGCTCTTCCGATCTACGTTACAGCACACCCTTGATCATCATCAGCTGCTCTTCCCTGCCGCTGCAACACGCCCCGCGCTAAAAAAAATAAAATAATCCATAACTGACGTCGAGCCTTCTGGCAGACTAGTTGCTCCTGAGTCCAACATTTCGGGGGTGAGTGTCGGGCAAAGTGGCCGTGCCGAGTACGTGGCATCGTA
CAACACCAGGCCTCTGCTGGCAA	308	177	0	0								not found
CCCATGTAAGCCGATCCGTCA	179	178	0	0	No hit	#N/A			#N/A	#N/A	#N/A	CACGACGCTCTTCCGATCTACGTTACAGCACACCCTTGATCATCATCAGCTGCTCTTCCCTGCCGCTGCAACACGCCCCGCGCTACCCATGTAAGCCGATCCGTCAACTGACGTCGAGCCTTCTGGCAGACTAGTTGCTCCTGAGTCCAACCCCAACAACCATGTCCGCCCCCGGTTGGCCTGCCCCTCGAATCATTCATCCAGCCCGCCAGCCCGCCAGCCCGCCAGCCAACCAGCCAGCACAGCCAGCCCTGCACAGCCCCACCCACCTGATCCACTGTGAGCGCCGCCACGCCGCCAAACGCCGCCGCCAGCACCTGACCCGCGTCCCACTGCAGCCCCACCGCCGCCGCCACCAGACCCGCGCCGGCGGCCAGGCGCGCCGCGTCCCGCACCGCA…
GTCATGATAAAGGAAAGAAAT	222	173	0	0	Cre06.g255800	O	potential promoter	-	mRNA export from nucleus [GO:0006406]	#N/A	#N/A	ACATACCGCACACACGTGCACACTATACACTATGAGCTTAGTTCAAAATAAGAGCACTGCTTTGCTACAAGCTCCAGTCACCTCGATCACAGCCACATTATGAGCTACGTACCTGCGGTGAGCGATCCACTTGCTAACCGCCCTGTCCCGCGCCCTCAACACATTCAGCAGCCCATTGACACATGTTTATGTACTAAAGGCATTAGGGCCTCAGGAGCAACTAGTCTGCCAGAAGGCTCGACGTCAGTATTTCTTTCCTTTATCATGACTAGCGCGGGGCGTGTTGCAGCGGCAGGGAAGAGCAGCTGATGATGATCAAGGGTGTGCTGTAACGTAGATCGGAAG
GGCTTTAGATATGAGAAATCT	300	175	0	0								not found
CGCGGCCACGCGAAAATCTGC	162	176	0	0	cassette	#N/A			#N/A	#N/A	#N/A	ACGAGCCCTCGTCAGAAACACGTCTCCACTCAATTCTCAGTTACTTGATTTCTTGGACTCAGGAGCAACTAGTCTGCCAGAAGGCTCGACGTCAGTGCAGATTTTCGCGTGGCCGCGTAGCGCGGGGCGTGTTGCAGCGGCAGGGAAGAGCAGCTGATGATGATCAAGGGTGTGCTGTAACGTAGATCGGAAGAGCGTCGTGTAGGGAA
AATTCAAAATAAAAAGACTAA	179	176	0	0	Cre05.g247000	O	exon 8	Bromodomain (Bromodomain) // PHD-finger (PHD) // DDT domain (DDT)	chromatin remodeling [GO:0006338]; positive regulation of transcription by RNA polymerase II [GO:0045944]	AT5G12400.1	DNA binding;zinc ion binding;DNA binding	AAATACTAACCAGTCCCCATTAGTCCATGACCCCCACCCGTTTCTTATGGGGAACGGTGTACCAATCTTTGCACCCCTCCTCCATCCCCACCCGCCGGCCCCCCACACCTTCATGGCCGCCACAAAGGCCGTCCAGGCGGAGCGGTACTTGTTCACATAGGCGTCAGGGTCGGCGGCCGCCGCCACCGCCACCAAAATCGCCTTGCTGGATCCAGGTCCCGTTGGACTCAGGAGCAACTAGTCTGCCAGAAGGCTCGACGTCAGTTTAGTCTTTTTATTTTGAATTTAGCGCGGGGCGTGTTGCAGCGGCAGGGAAGAGCAGCTGATGATGATCAAGGGTGTGCTG
AAAAAAAAAAAGAATAAAGTT	105	181	0	0	Cre09.g388393	#N/A	3'UTR	Exostosin-like glycosyltransferase 13, ELG13	#N/A	AT3G57630.1	exostosin family protein	TCGGCGGTCCGCAGGGCATTTGTGTGGCAGCCCGAGTTTGGCGGGTTGGCCTACAACTACACGCTGGAGTCCTTGCAGCGGCGGCTCAGCAACATGTGGACTGCCATGTTCTGAAGCAGCTGGCGTTGTCCATTGAAGCAGCTGGCGTTGTCCACTGTCTATTGATGCTTGGTCCGTGCAGGAGTGCAAGTGTGCGCGAGTGAGTGGATGGAGTTGGCTGGGACGTGGTACTGAAGTTCTTGTGTGTGGAGAGGAAGTGTGCGTGGACTCAGGAGCAACTAGTCTGCCAGAAGGCTCGACGTCAGTAACTTTATTCTTTTTTTTTTTTAGCGCGGGGCGTGTTGCAGCGGCAGGGAAGAGCAGCTGATGATGATCAAGGGTGTGCTGTAACGTAGATCG…
GACATAACTATAAAAAAATTG	181	173	0	0	Cre09.g392251	#N/A	exon 3	DNA-directed RNA polymerase. / RNA polymerase III	#N/A	#N/A	#N/A	TACACGACGCTCTTCCGATCTACGTTACAGCACACCCTTGATCATCATCAGCTGCTCTTCCCTGCCGCTGCAACACGCCCCGCGCTAGACATAACTATAAAAAAATTGACTGACGTCGAGCCTTCTGGCAGACTAGTTGCTCCTGAGTCCAACATTCCTTGGGGCCGGGGCCGCGTCGAGCTTTCTCTCTGTAGCCTCCTGCGCCAATGCCAAAACTGACGGGTGAGTCACGCGCAAAGCTTACCCACGTGCCGCACTTTGCACACACAGCTGCGGAACCTGCCATTATATTGCGCGGCGTGTCGGTCTGTTGCCTTCCT
ATAAAGCCCAAGAGAAAGTTCA	82	31	145	88	Cre05.g247000	O	intron 13	Bromodomain (Bromodomain) // PHD-finger (PHD) // DDT domain (DDT)	chromatin remodeling [GO:0006338]; positive regulation of transcription by RNA polymerase II [GO:0045944]	AT5G12400.1	DNA binding;zinc ion binding;DNA binding	TTCCCTACACGACGCTCTTCCGATCTACGTTACAGCACACCCTTGATCATCATCAGCTGCTCTTCCCTGCCGCTGCAACACGCCCCGCGCTAATAAAGCCCAAGAGAAAGTTCAACTGACGTCGAGCCTTCTGGCAGACTAGTTGCTCCTGAGTCCAACGTATCGTACGTTTCCTACCTCCCACCGCCAAGCACACACGCGGTACAAACACAAACACAAACACAAACACGCCCGCACGCACCCGCCGCCTCGCTGTCGCCGCCCTCCTGCGCCTCCTTGGGTGTCTTGGTGGCCTTGGCGGCGGCGGCCTGACTAGCACGCAGGTTGTTCCAGGCCTGTGGGAGGCGGTGGCACAGATGT
AATAACAACCGTGAATCGATT	251	173	0	0	cassette	#N/A			#N/A	#N/A	#N/A	CGATCTACGTTACAGCACACCCTTGATCATCATCAGCTGCTCTTCCCTGCCGCTGCAACACGCCCCGCGCTAAATAACAACCGTGAATCGATTACTGACGTCGAGCCTTCTGGCAGACTAGTTGCTCCTGAGTCCAACGTTGGACTCACTAGTCACACGAGCCCTCGTCAGAAACACGTCTCCGATAAGGCGCCAGTAATGACCGGGCAAGCTAGAGAACCATCCATCAGGCAGCTCGCTGAGGCTTGACATGATTGGTGCGTATGTTTGTATGAAGCTACAGGACTGATTTGGCGGGCTATGAGGGCGGGGGAAGCTCTGGAAGGGCCGCGAT
TTCAGAAAAAAAAAAAGTTGA	125	135	0	0	Cre06.g278107	#N/A	exon 1	RmlC-like jelly roll fold	regulation of gene expression [GO:0010468]	#N/A	#N/A	ACACGACGCTCTTCCGATCTACGTTACAGCACACCCTTGATCATCATCAGCTGCTCTTCCCTGCCGCTGCAACACGCCCCGCGCTATTCAGAAAAAAAAAAAGTTGAACTGACGTCGAGCCTTCTGGCAGACTAGTTGCTCCTGAGTCCAGACTTGGAGGGCCAGCGCGCCTTCGTCACCGCGCTGCAGAGTGACGACGCTGTGCGGTTGCGCTCTTGTTGCCGTGTGTTGCGGAATGTGGTGGACTTCCACATGACCCGTGTGCACATCACTGTCGCGGAGCCCGGCGCTGACGCCCCGGGCTCCCGCGCACCAGGGTATGCCCCGGGCACGC
ACTCCGAGCCGGCGCCGGCAA	109	159	0	0	Cre01.g029400	O	intron 20	Ankyrin repeat // Ion transport domain	calcium ion import across plasma membrane [GO:0098703]	#N/A	#N/A	CCTACACGACGCTCTTCCGATCTACGTTACAGCACACCCTTGATCATCATCAGCTGCTCTTCCCTGCCGCTGCAACACGCCCCGCGCTAACTCCGAGCCGGCGCCGGCAAACTGACGTCGAGCCTTCTGGCAGACTAGTTGCTCCTCATACGATACACGAGTGCGCCTTGACACATGTACAAACAGTCGCATTATGCCTTGGTTGTGTTCTCTGACACACATACACACACACGTTTTCGTGGTCCCCCCTTTACATTCAATCACAGGCCATGGACGCTGGTAGCGACGCGCTGAACGTGCTGCTGCGCCTCTTCGCGTCTTTCTACCAGATCCTTGTTACGATCATCC
GGAAAGGTAAAAATAAAAGAA	298	161	0	0	Cre03.g146127	#N/A	3'UTR	Flagellar Associated Protein 96, FAP96	#N/A	#N/A	#N/A	ATGCGACGAGCGGCGGTGGTAGCGGCGCCTGCCGCCAGACTGCAGTTCACAGATTTTAGGCTTCTTGACGTGCAGGTAGACAGAAAAGCGCAGGGAAGTTGCCAACCGGTTGTGAGGGGCACGAAAGGGGTTAGGCGGTTAGAGGGTAGTGGTGGCTCGTGCAGTCAACAGAGCTGCTGTGAGGGCCGTTTGGACTCAGGAGCAACTAGTCTGCCAGAAGGCTCGACGTCAGTTTCTTTTATTTTTACCTTTCCTAGCGCGGGGCGTGTTGCAGCGGCAGGGAAGAGCAGCTGATGATGATCAAGGGTGTGCTGTAACGTAGATCGGAAGAGCGTCGTGTAGGGAAA
AATCTCATGATCCTGTATGTG	195	157	0	0	Cre16.g686350	C	intron 2	WHEP-TRS domain // S15/NS1, RNA-binding	tRNA aminoacylation for protein translation [GO:0006418]	#N/A	#N/A	ACACGACGCTCTTCCGATCTACGTTACAGCACACCCTTGATCATCATCAGCTGCTCTTCCCTGCCGCTGCAACACGCCCCGCGCTAAATCTCATGATCCTGTATGTGACTGACGTCGAGCCTTCTGGCAGACTAGTTGCTCCTGAGTCCAACCTGCTGCAACCTCAACCTGTCAACATCATCTCGTCTTAAGTAACCATGCATGGAACCCACCCCACAACCCCACGGCACGCACCTCCCGTCTGTGT
TGGGCGGGTCAATGAGTCCA	259	160	0	0	Cre12.g541100	O	3'UTR	OTU-like cysteine protease, OTU7	#N/A	AT5G04250.1	Cysteine proteinases superfamily protein	ACGACGCTCTTCCGATCTACGTTACAGCACACCCTTGATCATCATCAGCTGCTCTTCCCTGCCGCTGCAACACGCCCCGCGCTATGGGCGGGTCAATGAGTCCAACTGACGTCGAGCCTTCTGGCAGACTAGTTGCTCCTGAGTCCAACTGCACGCATTCTCAGAGAACACTAGAACACTAGGTTGGTTTGGGCCAGAGGTAGGAGGCGAGGCTACGCAGGCACTGCGATGATC
AATTAGGGATACACATTAAAG	84	156	0	0								not found
GGTTGATGTGACTTGGGAGGG	343	148	0	0	Cre12.g504900	C	exon 6	Protein FAM47E-STBD1-related	#N/A	#N/A	#N/A	CGCTAAGCTACACTCTTTCCCTACACGACGCTCTTCCGATCTACGTTACAGCACACCCTTGATCATCATCAGCTGCTCTTCCCTGCCGCTGCAACACGCCCCGCGCTAGGTTGATGTGACTTGGGAGGGACTGACGTCGAGCCTTCTGGCAGACTAGTTGCTCCTGAGTCCACGCGCCCCGCCCGCATCACACCACGCAGCCAGCGCCTCTCGCGCGGTCGCCGCCGCCTCGCCACTGCCCATCACCACAACGTCCACCGCCTCCAGCGCCGGAAGCACGACACACGCCTTCGCCACGCGACCTTCGCTCCCGCCACCCACAGCAGCTCTGCCACCCCCACCCCCACCCGGCAGGACCGAGGGCGCCTGCAGGCCGCTGAAGCCCCTCAGCCACAGGCG…
CAGCAAATTTTATTTTCCTTG	244	150	0	0								not found
AAAAAAAACTATAGAAAAAAG	109	158	0	0	Cre12.g551501	#N/A	5'UTR	-	#N/A	#N/A	#N/A	ACACGACGCTCTTCCGATCTACGTTACAGCACACCCTTGATCATCATCAGCTGCTCTTCCCTGCCGCTGCAACACGCCCCGCGCTAAAAAAAAACTATAGAAAAAAGACTGACGTCGAGCCTTCTGGCAGACTAGTTGCTCCTGAGTCCGTGTATGTAGCTTTTGTGTTCCGTCAGAAATGTCAATCCTTGTCAACAGTCTGTATCCGTCACTCAACGTCCTTCTCTGTACA
AAAATACGTAAAATTACGAAA	219	144	0	0	Cre12.g487400	O	intron 5	DCN1-like protein 2	protein neddylation [GO:0045116]	AT3G12760.1	0	ACAGGAAACCGCTGTTGTGCGGAAAGCAGGTTTGGCAGCACGCCGCGAAGGACTCGACCCACCTCTCGCGAGAAGTTGTAGGCGAAAGAGTACACCTCCCGAAACTTGCTGTCGTTCTTGAGCTGCACCCGGGTGAAACAAAATGACACAGCAAGCATCATCAGCAGCACCCGCCTCTGCCTCATGCGTGACACAGGTCTTGGCGCAGCCTCAACGCTGCCGGCCTACACCGCATGTATCTTCGGACTCAGGAGCAACTAGTCTGCCAGAAGGCTCGACGTCAGTTTTCGTAATTTTACGTATTTTTAGCGCGGGGCGTGTTGCAGCGGCAGGGAAGAGCAGCTGATGATGATCAAGGGTGTGCTGTAACGTAGATCGGAAGAGCGTCGTGTAGGGAAA…
ATTGAAAGGTGTTGACATGCC	276	136	0	0	Cre16.g691200	O	3'UTR	NUP-1 protein	#N/A	#N/A	#N/A	CTGGGTGTGGAGGCAAGTGGCGTGCGCACACGTGTATCGCAGGCCTTGTACAGTAACGGTACGCCGGCCCGAGGGGTCCGAGACCGGTATGGTTGGACTCAGGAGCAACTAGTCTGCCAGAAGGCTCGACGTCAGTGGCATGTCAACACCTTTCAATTAGCGCGGGGCGTGTTGCAGCGGCAGGGAAGAGCAGCTGATGATGATCAAGGGTGTGCTGTAACGTAGATCGGAAGAGCGTCGTGTAGGGAAAGAGTGTA
GTGTCAGCACACAATTGCTCT	208	144	0	0								not found
AAAAAAAAAAAAATCTACTGG	131	125	0	0	Cre06.g278107	#N/A	5'UTR	RmlC-like jelly roll fold	regulation of gene expression [GO:0010468]	#N/A	#N/A	TTTCCCTACACGACGCTCTTCCGATCTACGTTACAGCACACCCTTGATCATCATCAGCTGCTCTTCCCTGCCGCTGCAACACGCCCCGCGCTAAAAAAAAAAAAAATCTACTGGACTGACGTCGAGCCTTCTGGCAGACTAGTTGCTCCTGAGTCCAACTGCTCTTTTGCCAATCTCGCCCTGTAGGCCCGGCGTTCTTCAGGCTATTGCCCTTTCTAGCTTTAAAGGAAAGACTTTGAGTAGTTAATCCATCCACCGCTCGCGACTACTCGCCAGCTTTCCGCTCGCTCGTTCCTGAACGT
GAAAACAGACTCCCTTTGGTC	213	136	0	0	Cre02.g107050	#N/A	exon 52	Axonemal Dynein Heavy Chain 5, DHC5	cilium assembly [GO:0060271]; cilium movement [GO:0003341]	#N/A	#N/A	GCCATGGACAGCTACGACAAGGTGGCGAAGGTGGTGGCGCCCAAGCGCGCGGCGCTAGCGGAGGCAGAGGCCGAGTACGCTAAAGTGATGGAGGCGCTGAAGGTGGGTTGGGGAGGATCATGTGTTGGGGACGGCTCCACGCACCTGCCGCCCTACGGCTGCGCAAGCACCATGCCATTTCTGCACACATGCTTGCCTTCCTATTGATAAAATGCACATGTGACCGCGTGTGCAACAACAAACGAAAAATCCCTGCAGGCCAAGCAAGCTGACCTGGCGGATGTGATGGGGCGACTGGCGACGCTGGAGGAGCAGCTGGAGAAGTTGGACTCAGGAGCAACTAGTCTGCCAGAAGGCTCGACGTCAGTGACCAAAGGGAGTCTGTTTTCTAGCGCGGGG…
CTAAGCAAGAAAAAAAAAAGAA	163	57	173	128	Cre06.g260800	O	3'UTR	Actin related protein 2/3 complex, subunit 4 (ARPC4)	actin filament polymerization [GO:0030041]; Arp2/3 complex-mediated actin nucleation [GO:0034314]	AT4G14147.1	protein binding	CTACACCTTTTCCCTACACGACGTTTTTCCGAGCTACGTTACAGCACACCCTTGATCATCATCAGCTGCTCTTCCCTGCCGCTGCAACACGCCCCGCGCTACTAAGCAAGAAAAAAAAAAGAAACTGACGTCGAGCCTTCTGGCAGACTAGTTGCTCCTGGAAGGCGGGGCACAAGGCGGCGTGCGGCAAGAAGTGAATCAGGCGAAGGGGGTTTGCAGCAAACGGCGTGTGGACCCATACGCTGGTCATGCCGTACATTGTGAAGGCTGGATGAAACACGGCTGTTGGCGCCCGACCGGTGGTCGGACATACTTAACTCCTAGATTGCAACCAAATGATACTTGAACTCATCTACTCAACCGTATGGGCTCGCGTAACGTGCAAACCTCTGAACATGA…
TGATAATAAAAAATATAGGAA	144	130	0	0								not found
GTTTAGCCGTTGTGCCGGCTT	63	128	0	0	multi-copy	#N/A			#N/A	#N/A	#N/A	AAGTTGGACAAAGAACGATCCCTTGTATCGCGGCCCCTTGTGCTCGGCGCGAAGTCGCCCGCTCGCGCAAGTCTAGGCTAGCCTTTCCCCTCCCCCACAGGGTGCCTCCCGGCACAACCAAGTACCTGGACTCAGGAGCAACTAGTCTGCCAGAAGGCTCGACGTCAGTAAGCCGGCACAACGGCTAAACTAGCGCGGGGCGTGTTGCAGCGGCAGGGAAGAGCAGCTGATGATGATCAAGGGTGTGCTGTAACGTAGATCGGAAGAGCGTCGTGTAGGGAAAGAGTGTAGC
GGAATCAGCAATAGGCCATTA	177	129	0	0								not found
AGATTTTGGGCTACGCGACGA	94	117	0	0	multi-copy	#N/A			#N/A	#N/A	#N/A	TTCCGATCTACGTTACAGCACACCCTTGATCATCATCAGCTGCTCTTCCCTGCCGCTGCAACACGCCCCGCGCTAAGATTTTGGGCTACGCGACGAACTGACGTCGAGCCTTCTGGCAGACTAGTTGCTCCTGAGTCCAACATTCCGACGAGCTGGGTTGGATAACCCCAGAGGCCAGCATCTTCTGCACCTCTGCCTCCAGCGCGTCCCGCTCGCCCTTGCTAAGCCGGTATGGGTTGGTGCACACTGGTGCCGCATCCCCGGTGTCGATACTCGCTTCCAGCCAGCTGGTGACGGACAGGTCCTGGTTGGATGCTGCAAATACGTCGTAATTGTCCAAGAGCACCTTCGCCAGAGCGGTTGAGTGCTCCGGAGTCAGGTCCGGGCTGAGGGTTGCGA
TCAGTGAGGTAGAATCTGGCTA	100	42	140	28	Cre06.g278107	#N/A	exon 1	RmlC-like jelly roll fold	regulation of gene expression [GO:0010468]	#N/A	#N/A	GCCTCCCAACGCCCTCTGCCTGAAAGCGCTCGCAATTGCTCTTTTGCCAATCTCGCCCTGTAGGCCCGGCGTTCTTCAGGCTATTGCCCTTTCTAGCTTTAAAGGAAAGACTTTGAGTAGTTAATCCATCCACCGCTCGCGACTACTCGCCAGCTTTCCGCTCGCTCGTTCCTGAACGTTCCCAGCAGCATGCTCAAGCGTGCCCCGGCCTCTGACGACGTCCGGCCCGCCCTGAGGGCAAGGACCAGCAGCATCCAGCCGAACGCAATC
ATATTTAACTAAAATTATAAA	327	125	0	0	Cre08.g383500	O	exon 3	Ankyrin repeat	calcium ion transmembrane transport [GO:0070588]; intracellular calcium ion homeostasis [GO:0006874]	#N/A	#N/A	CCTACACGACGCTCTTCCGATCTACGTTACAGCACACCCTTGATCATCATCAGCTGCTCTTCCCTGCCGCTGCAACACGCCCCGCGCTAATATTTAACTAAAATTATAAAACTGACGTCGAGCCTTCTGGCAGACTAGTTGCTCATGAGTGCACAGCACAAGGCTGGTCGCGGCGGTGGTCGTGGCGCAGCCACCCAAGCCGCCTCGCCCACCCTCCAGACGCCGCCGCAGCAGGCTGATTGGCAGCGGGTGCTGTCGGGCGTGA
TGCCCGAAGTCAGGTCGATCA	239	108	0	0								not found
TGAGGTTGATTCTGGGTCACC	147	111	0	0	Cre10.g423250	O	exon 1	NAD-dependent malate dehydrogenase, MDN2, MDY2	glyoxylate cycle [GO:0006097]; malate metabolic process [GO:0006108]; tricarboxylic acid cycle [GO:0006099]	AT2G22780.1	peroxisomal NAD-malate dehydrogenase 1	TCCCTACACGACGCTCTTCCGATCTACGTTACAGCACACCCTTGATCATCATCAGCTGCTCTTCCCTGCCGCTGCAACACGCCCCGCGCTATGAGGTTGATTCTGGGTCACCACTGACGTCGAGCCTTCTGGCAGACTAGTTGACCTGGACCCAGCGAAACCGCGGAAGGTGTGTGAGCCGAAAGAGCAGCCACTCGCGAGTTGCGGGCTGGGGCGCACGGTGCCTTGACGGTTTGATGGGAACTTGAACGTGGGACGAGAGAAGGAGCTGCCTGCCAGTCCACGCGAAGGCAACACGTCCGCTTTGTTGGTTTCGAGGGCCGTGGCGGTTGTGTCTGCGTCAGCGTTCGCGTGCAAGAACACCGGCCCCCCGGCGCCCTGCGCAGCCGCGCGGCCGCC…
ATAAAAAAAAAAAAAATACGA	142	121	0	0	Cre02.g104900	O	intron 11	Flagellar Associated Protein 204, FAP204	#N/A	AT1G30580.1	GTP binding	ACACGACGCTCTTCCGATCTACGTTACAGCACACCCTTGATCATCATCAGCTGCTCTTCCCTGCCGCTGCAACACGCCCCGCGCTAATAAAAAAAAAAAAAATACGAACTGACGTCGAGCCTTCTGGCAGACTAGTTGCTCCTGAGTCCAACCCAGCCCAGGGGATGCCTGCGATCATGGTAATAATGATCAGACATGGGCAGCCTTACACACCACCGCCATGGCACCTTCCCTGTAGGAGTATGTGGTGACCGACGGCGACATCATCTTCTTCAAGTTCAACGTGACCTCCAG
AACATCGAATACTCAGAGCTG	218	108	0	0	Cre01.g027200	O	exon 3	E2 Ubiquitin conjugating enzyme, UBC12	protein polyubiquitination [GO:0000209]; ubiquitin-dependent protein catabolic process [GO:0006511]	AT1G63800.1	ubiquitin-conjugating enzyme 5	CTTCCGATCTACGTTACAGCACACCCTTGATCATCATCAGCTGCTCTTCCCTGCCGCTGCAACACGCCCCGCGCTAAACATCGAATACTCAGAGCTGACTGACGTCGAGCCTTCTGGCAGACTAGTTGCTCCTGAGTCCAATGGCCAGGTAAGCGCGAGCCTGCGCACGGGGTTTGGGGGTGCGATTGATGCCTCGGCAAGCACCGTAGGGCACCCATGCCGCCCCCAAGGTACCAGGCAGCCCCTCTGCTCGCCCAACCCAATTACTTCACTGGCAGCTGCACCACCGATATCAATCATCTTCTGCAAGAATGCATCACGAAGGCCAGGGTT
TCAAAAAAAAAAAAAATCAAT	89	114	0	0	Cre16.g678300	SP	exon 4	-	#N/A	#N/A	#N/A	ACACTCTTTCCCTACACGACGCTCTTCCGATCTACGTTACAGCACACCCTTGATCATCATCAGCTGCTCTTCCCTGCCGCTGCAACACGCCCCGCGCTATCAAAAAAAAAAAAAATCAATACTGACGTCGAGCCTTCTGGCAGACTAGTTGCTCCTGAGTCCAATCTCCCGCCGCCACCAGCGTCTTCACCAGCAGGTAAAAGAAGTACCGCACCAGCTTGGCGTCTTGCACGAAGCGCACCCACCCGGCGGGGGGCAACAGCAGCCACGCGCAAAGAGACACGA
TTCGTATTGCAAGGCATCACT	163	114	0	0								not found
CATACATTAACCTCAGGAAAAG	65	24	76	63	Cre06.g260800	O	3'UTR	Actin related protein 2/3 complex, subunit 4 (ARPC4)	actin filament polymerization [GO:0030041]; Arp2/3 complex-mediated actin nucleation [GO:0034314]	AT4G14147.1	protein binding	ACAACCACTAGGCTTACATCACTGTTGACTGCACATATTTGCTTGGCAGCGGCGACGGATAAATGTAGCTCATGTTCAGAGGTTTGCACGTTACGCGAGCCCATACGGTTGAGTAGATGAGTTCAAGTATCATTTGGTTGCAATCTAGGAGTTAAGTATGTCCGACCACCGGTCGGGCGCCAACAGCCGTGTTTCATCCAGCCTTCACAATGTACGGCATGACCAGCGTATGGGTCCACACGCCGTTTGCTGCAAACCCCCTTCGCCTGATTCACTTCTTGCCGCACGCCGCCTTGTGCCCCGCCTTCCAGTGCGCCGCCAGACCGCCGACTCAGGAGCAACTAGTCTGCCAGAAGGCTCGACGTCAGTCTTTTCCTGAGGTTAATGTATGTAGCGCGG…
GATACAGATGAAAAACAACGA	220	105	0	0								not found
GAGTTGCGTTCAAAGGCTACA	205	97	0	0	intergenic	#N/A			#N/A	#N/A	#N/A	TTCTATTAGAACTACTCACAATCTCTGCTCAATGACAAGGCAGCCCTGCTACACTCAGGGCTGCCCTAACAGTCACTTCGCTTCGCCTCTCGCGCCTGGCATGCCACATGAGGGCAGCTCAGGTTCATCTGCATTCATTTGCGCTCTCAAGGTGGGAGACTCCGGAGCTCGGCTGCCGGGGGACTCGTCAGCTCGCCGACTCGCTGCCTGCCCCTTAGCCACTTAGCTCGTCAGCATTGGACTCAGGAGCAACTAGTCTGCCAGAAGGCTCGACGTCAGTTGTAGCCTTTGAACGCAACTCTAGCGCGGGGCGTGTTGCAGCGGCAGGGAAGAGCAGCTGATGATGATCAAGGGTGTGCTGTAACGTAGATCGGAAGAGCGTCGTGTAGGGAAAGAGTG…
AATGAGAAAGCTTGGCTAGTA	54	97	0	0	Cre09.g402478	#N/A	3'UTR	Protein kinase domain (Pkinase) // Protein tyrosine and serine/threonine kinase (PK_Tyr_Ser-Thr)	#N/A	AT4G35780.1	ACT-like protein tyrosine kinase family protein	ATTCTGAATGCGGCATTACAAGAAGGGGCCGTCCTATGACATATGTTACATACAGTACAAGAAGGGGCCGTCCTATGACATATGTTACATACAGTACAGTGGTTGATTGCGCGGGGCCGAGCGTTATGTGGCCACCCCGGCCCGGGCCTCCGGTTTCCACGAGGCAACGTGCGCACCACCTAGTCTGCCAGAAGGCTCGACGTCAGTTACTAGCCAAGCTTTCTCATTTAGCGCGGGGCGTGTTGCAGCGGCAGGGAAGAGCAGCTGATGATGATCAAGGGTGTGCTGTAACGTAGATCGGAAGAGCGTCGTGTAGGGAAA
TTAATCGGACAACTCAGATCT	650	960	0	0	Cre06.g273800	M	3'UTR	Predicted translation elongation factor	translational elongation [GO:0006414]	#N/A	#N/A	TCAAGTATATTACACGCGTCACTGACCAAGTAGGCAAGTACTCTCCGGTCTCTACATGTGCTGCAGATATGCCGCTTTCTCCATGGCATTCCTCCAGCAAGCCCCGCGGGCCGGCTCAGCCAAATGGCGCCGTGCCCTCAACACCAAACGCGCACTGCCTGCGCGCGTCCCATTGTCCCTCCTGCCCTGACTAGATATACACACGTACAGCTATTGCTACAGCAGCTACTCGCAATCTATGCTACAAGGAAGGATCTACAACCCAACTCAGGAGCAACTAGTCTGCCAGAAGGCTCGACGTCAGTAGATCTGAGTTGTCCGATTAATAGCGCGGGGCGTGTTGCAGCGGCAGGGAAGAGCAGCTGATGATGATCAAGGGTGTGCTGTAACGTAGATCGG…
AAAATTGTCAACGAACCAAGC	144	96	0	0	Cre12.g548550	O	intron 6	Uncharacterized conserved protein. Transport and Golgi organisation protein 2	#N/A	AT4G38260.1	Protein of unknown function (DUF833)	ACTTTGAGAGGGAGCTGGAGCACATCACGAGCGGCCGCTTTGTGGCGGAGGTGGACTCACCGGTGGGTGTGGCAGCGGGACAGTGGGGCAGCAGCGTTAACAGTGAAGGAGCAACTAGTCTGCCAGAAGGCTCGACGTCAGTGCTTGGTTCGTTGACAATTTTTAGCGCGGGGCGTGTTGCAGCGGCAGGGAAGAGCAGCTGATGATGATCAAGGGTGTGCTGTAACGTAGATCGGAAGAGCGTCGTGTAGGGAAAAA
AAAACAGTTAACCTAATTAAA	113	92	0	0	Cre10.g449250	O	exon 15	Kinesin II Associated Protein 1, KAP1	cilium organization [GO:0044782]; microtubule-based movement [GO:0007018]; motile cilium assembly [GO:0044458]	#N/A	#N/A	CCCTACACGACGCTCTTCCGATCTACGTTACAGCACACCCTTGATCATCATCAGCTGCTCTTCCCTGCCGCTGCAACACGCCCCGCGCTAAAAACAGTTAACCTAATTAAAACTGACGTCGAGCCTTCTGGCAGACTAGTTGCTCCTGAGTCCAACGTGCGACGAGCTGATGTTCAAGGTGCTGCGCAACCTGAGCCAGCAGGAGGGGATCAACATCAAGCGCCGCTTCGGGCCGTACGTGGAGCAGCTGGTCACGTTGCTGCGGGTGC
CATAAGATTAAAACTGTTATA	155	92	0	0	Cre03.g144947	#N/A	potential promoter	C2C2_GATA transcription factor	#N/A	AT5G12850.1	CCCH-type zinc finger protein with ARM repeat domain	GATCTACGTTACAGCACACCCTTGATCATCATCAGCTGCTCTTCCCTGCCGCTGCAACACGCCCCGCGCTACATAAGATTAAAACTGTTATAACTGACGTCGAGCCTTCTGGCAGACTAGTTGCTCCTGAGTCCAACACGCCACGGCTGGCAGTATCGGCCGACCAACCGCCCAGGTGACGGCGGAGGGCCTGGCCCGCCTGCGAGCTCCCATGTCAACAAGTTGCTGGCGATGTGGCTAAACGACCGCAGTGTACGCGTGACCTGTGTGTGTTTTGGTTTCGATGGCACCAGGGCGTGTGCTTTGTGGCCACATAGCAGCTTCCGCCGGGTTTCTAGCCCACAGTAAAT
AGAATTAATATAAAAATACGG	130	96	0	0	Cre17.g745547	#N/A	intron 13	Fip1 motif (Fip1)	mRNA processing [GO:0006397]; protein ubiquitination [GO:0016567]; ubiquitin-dependent protein catabolic process [GO:0006511]	AT5G58040.1	homolog of yeast FIP1 [V]	AAGCTACACTCTTTCCCTACACGACGCTCTTCCGATCTACGTTACAGCACACCCTTGATCATCATCAGCTGCTCTTCCCTGCCGCTGCAACACGCCCCGCGCTAAGAATTAATATAAAAATACGGACTGACGTCGAGCCTTCTGGCAGACTAGTTGCTCCTGAGTCCAACTGGGAGTGTGCGCGCATGTCGGCATGGGCTAGGGCTGAACTCAAACCGGATTCTGTTGGCTCCTATTTTGCGTCCGCTTCCGCCACTATTGCACGGCCTCTT
GCTTCATCGTCGCCTCGGAAC	114	91	0	0	multi-copy	#N/A			#N/A	#N/A	#N/A	AAGAAAATGGCCCGTAAATCCACCGCGACCGGTTATACCAAATCAGGACTGTACGCGGAACTATGGGAGGCAGCGAGGAAGCACATCGACGAACGCTACGGCCTAAACCTGTTCGACTCAGGAGCAACTAGTCTGCCAGAAGGCTCGACGTCAGTGTTCCGAGGCGACGATGAAGCTAGCGCGGGGCGTGTTGCAGCGGCAGGGAAGAGCAGCTGATGATGATCAAGGGTGTGCTGTAACGTAGATCGGAAG
GAAAAAAAACTACACAAATAA	96	88	0	0								not found
AAAATCATGAATAAAAAAAAA	71	89	0	0	intergenic	#N/A			#N/A	#N/A	#N/A	GTTACACTTTTTCCCTACACGACGCTCTTCCGATCTACGTTACAGCACACCCTTGATCATCATCAGCTGCTCTTCCCTGCCGCTGCAACACGCCCCGCGCTAAAAATCATGAATAAAAAAAAAACTGACGTCGAGCCTTCTGGCAGACTAGTTGCTCCTGAGTCCAACAGCTACGGCAGCTACTGGCAACAAGTCAGCGAGCGTTCTGCTTGCGTGTAGATCCGTTTCCCTTACCCGCTCACAGGTTCTCCCTGCCAGGGGTATCAAGTTAAGTCCCGACCAAGACTCCTTTCCCCACCGCCTCCTCACCACCTACTCTCACCCTCAATCCTAGTCTTCTTCTCCTCGAGTGCCCGTCGCCTCCTTCTGTATTCTATCGT
AAGATTCACTCCTCACAACAC	52	90	0	0	Cre07.g315700	C	intron 5	Peptidyl-prolyl cis-trans isomerase, FKBP-type, FKB16-1	#N/A	AT4G26555.1	FKBP-like peptidyl-prolyl cis-trans isomerase family protein	GCTAAGCTACACTCTTTCCCTACACGACGCTCTTCCGATCTACGTTACAGCACACCCTTGATCATCATCAGCTGCTCTTCCCTGCCGCTGCAACACGCCCCGCGCTAAAGATTCACTCCTCACAACACACTGACGTCGAGCCTTCTGGCAGACTAGTTGCTCCTGAGTCCAACAAGGGAAACTTTCAATAGCCTGAAAGCGCCTTGGCCCAGCACTAGGGAACATGTTGCCCGCAACAACAATGTGCTCCTTGCCCCCAACACCGCTCCTGCCACAACCCACCCACAGCCCCTCCCTTCCCACGGTTCCAAAACCCCGCAATCCCACACGCACACACCTGCGGTGT
TCGCAAATTGCTGGTTCCGC	62	88	0	1	Cre06.g300650	O	intron 14	N-terminal methionine N(alpha)-acetyltransferase NatC. / N-terminal methionine N(alpha)-acetyltransferase NatC	#N/A	AT2G11000.2	MAK10 homologue	CACGACGCTCTTCCGATCTACGTTACAGCACACCCTTGATCATCATCAGCTGCTCTTCCCTGCCGCTGCAACACGCCCCGCGCTATCGCAAATTGCTGGTTCCGCACTGACGTCGAGCCTTCTGGCAGACTAGTTGCTCCTGAGTCCAACATACCCCCTCGTCTTCCTGAAGTCTTCCAGAACCACCCCACATGCACACACCGAACTCCTCGACGACCCGCTCGCCCGCTCACCTCGGCGAAGGCGCGCGAAGCCAGGCTGAACAGGAAGCTCGCGTCC
ATATAATTATTTGCAAAACAC	54	89	0	0								not found
AAAAAAAAAAAAAAATTCAAA	171	96	0	0	Cre14.g626634	#N/A	intron 12	tRNA wybutosine-synthesizing protein 3 [EC:2.1.1.282] (TYW3)	tRNA methylation [GO:0030488]; wybutosine biosynthetic process [GO:0031591]	AT4G04670.1	Met-10+ like family protein / kelch repeat-containing protein	GTGGTGGTGGTGGTAGTGGTGGTGAGGGAGAGGGATGAGGGGAGGGAGAGGGGTGAGGGGAGCGGGAGGAGGGGAGAGGTGAGGGGAGGGAGAGGAGGGTGGGCGACGGGAGGAAGAGGAAGCAGAGCGGGTTGACTGACGTGGAGAAGAGAATGTGTTGGACTCAGGAGCAACTAGTCTGCCAGAAGGCTCGACGTCAGTTTTGAATTTTTTTTTTTTTTTTAGCGCGGGGCGTGTTGCAGCGGCAGGGAAGAGCAGCTGATGATGATCAAGGGTGTGCTGTAACGTAGATCGGAAGAGCGTCGTGGAGGGAAAAAGTGTCGC
ATAAATTGCATGAGACTTCCC	205	79	0	0	No hit	#N/A			#N/A	#N/A	#N/A	CCTACACGACGCTCTTCCGATCTACGTTACAGCACACCCTTGATCATCATCAGCTGCTCTTCCCTGCCGCTGCAACACGCCCCGCGCTAATAAATTGCATGAGACTTCCCACTGACGTCGAGCCTTCTGGCAGACTAGTTGCTCCTGAGTCCAACGACCTGGTCAGCGACAGCACGAGCGGCCTGTGGCACTGTGACGGCCAGGGAGCGGTCAAAGGGGCAACGTTCCCAGTCGA
CACGTATACCGAGATTCTGTT	59	79	0	0	No hit	#N/A			#N/A	#N/A	#N/A	ACACGACGCTCTTCCGATCTACGTTACAGCACACCCTTGATCATCATCAGCTGCTCTTCCCTGCCGCTGCAACACGCCCCGCGCTACACGTATACCGAGATTCTGTTACTGACGTCGAGCCTTCTGGCAGACTAGTTGCTCCTGAGTCCAGGCTGCGAGTGGGTTGTGGTTGAAGATGGCGCTTCCGGTGCTGGTGTTTACCGCCTGCGTGGTGGTGGTCGTGAACTGTTTGTGAAGGTCGCTGCCCTCGGCGCTGGCGTCGGTCTGCTGGGTGAGGCGGAGCGTCTGGTCTGGCTGGCTGAGGTTGGCATCCCCGTCCCGCGCGTGGTCGAAGGTGGTGGTGATGAACGCGTTGCTTGGCTCGTGACCGAGGCTGTCCCTGGCCGTCCCGCCTCCGCT…
CCCAGGAGATTATTCTGATCT	155	81	0	0	Cre02.g094700	O	intron 4	-	#N/A	#N/A	#N/A	TTGATCATCATCAGCTGCTCTTCCCTGCCGCTGCAACACGCCCCGCGCTACCCAGGAGATTATTCTGATCTACTGACGTCGAGCCTTCTGGCAGACTAGTTGCTCCGTTCCCAACATGCAGCTACGAAACAAGGATCTGCCTGTCAGGTTAAGTGTGCAAGTGTAGCTGTTCAGGTCCTCTGCAGCTATCAACCTATCGAATCGGCGCTGCAGGACATAGGACTTGCGGGCTTACCTTGATGTTAGACTTCTTGGTGGAACGACTGCGGGTCGC
ACCCCCACACACTGGACAGG	105	80	0	0	intergenic	#N/A			#N/A	#N/A	#N/A	GGGGCACCGCCCATCGCGTACCAGTGTTATGAGTGCAATGGGACCGAGTAAGGGGCAGGGTGCCGCAGTACTGGCATTGTTGGACTCAGGAGCAACTAGTCTGCCAGAAGGCTCGACGTCAGTCCTGTCCAGTGTGTGGGGGTTAGCGCGGGGCGTGTTGCAGCGGCAGGGAAGAGCAGCTGATGATGATCAAGGGTGTGCTGTAACGTAGATCGGAAGAGCGTCGTGTAGGGAAAGAGTGTAGCTTCGCGTGT
AAAAATAAAAAAAAAAAAAAA	108	102	0	0	No hit	#N/A			#N/A	#N/A	#N/A	GGGGGGGGGGGGGTTAGTTCATTCCAATCACAAGTTGGACTCAGGAGCAACTAGTCTGCCAGAAGGCTCGACGTCAGTTTTTTTTTTTTTTTTATTTTTTAGCGCGGGGCGTGTTGCAGCGGCAGGGAAGAGCAGCTGATGATGATCAAGGGTGTGCTGTAACGTAGATCGGAAGAGCGTCGTGGGGGGAAAGAGTGTAGC
ACAAACAGCCGATCAGCGATC	243	70	0	0	Cre06.g262000	M	3'UTR	SNARE-associated Golgi protein, SNR5	#N/A	AT1G03260.1	SNARE associated Golgi protein family	GCTACACTCTTTCCCTACACGACGCTCTTCCGATCTACGTTACAGCACACCCTTGATCATCATCAGCTGCTCTTCCCTGCCGCTGCAACACGCCCCGCGCTAACAAACAGCCGATCAGCGATCACTGACGTCGAGCCTTCTGGCAGACTAGTTGTCCTGAGTCACCTCGAACTGATGTTGTCCTTGTCTACGATTGCCATGCATCAAACCCTACCTAACTGTCTGCAGCGTTGCCCGGAGCATGCCTGAGTGCTT
CGCATCCATCGATCCCCTTCG	82	75	0	0	Cre09.g391600	C	exon 1	Putative IgA-specific metalloendopeptidase, MEP1	#N/A	#N/A	#N/A	TTTCCCTACACGACGCTCTTCCGATCTACGTTACAGCACACCCTTGATCATCATCAGCTGCTCTTCCCTGCCGCTGCAACACGCCCCGCGCTACGCATCCATCGATCCCCTTCGACTGACGTCGAGCCTTCTGGCAGACTAGTTGCTCCTGAGTCCATTGCCTGACCCAGGTCCCGCCCCGTCAGAGGCTGCTTGTGGCGCTGCCGCTGCCGCTGCCGCTGCCGTCTCTGCGCCCCTGCAGCCCGCACCGGCGCCCTGTG
ACGCAACATGATAACCGACTT	51	68	0	0								not found
TATTAGTCCTAACAAATCGAA	73	68	0	0	Cre11.g477850	#N/A	intron 27	Transcriptional coactivator-like protein, TXC1	mRNA catabolic process [GO:0006402]; regulatory ncRNA-mediated gene silencing [GO:0031047]	AT5G61780.1	TUDOR-SN protein 2	AATGCACACTCCACACCACCTGTATCTGGCATCACACGTACGCGTGTGCCGCCGAGACACACCACACACCACCGCCATCAAACCCAACCGTACGTCCATATCACCCTGTTTGTGTACACGTGCGTGCACTGAAACACACACACTAGTCCACGTGGACCAGGAGCAACTAGTCTGCCAGAAGGCTCGACGTCAGTTTCGATTTGTTAGGACTAATATAGCGCGGGGCGTGTTGCAGCGGCAGGGAAGAGCAGCTGATGATGATCAAGGGTGTGCTGTAACGTAGATCGGAAGAGCGTCGTGTAGGGAAAGAGTGTAGC
CGGGTTATTATATGTGAGCCCG	51	10	39	0	Cre06.g278107	#N/A	exon 1	RmlC-like jelly roll fold	regulation of gene expression [GO:0010468]	#N/A	#N/A	ACACTTTTTCCCTACACGACGCTCTTCCGATCTACGTTACAGCACACCCTTGATCATCATCAGCTGCTCTTCCCTGCCGCTGCAACACGCCCCGCGCTACGGGTTATTATATGTGAGCCCGACTGACGTCGAGCCTTCTGGCAGACTAGTTGCTCCTGAGTCCACATGACCCGTGTGCACATCACTGTCGCGGAGCCCGGCGCTGACGCCCCGGGCTCCCGCGCACCAGGGTATGCCCCG
TCCCCAAAAGTTGGAGTTTCC	129	68	0	0								not found
AAAAAAAAAAAAAGAATAAAGTT	51	82	0	0								not found
TATCTTTACTAGGCAGACTAT	52	59	0	0								not found
GGGTCGGTCCTGCCCCCAAAA	154	59	0	0	Cre11.g467634	#N/A	3'UTR	Dual-specificity kinase. / dual-specificity kinase	signal transduction [GO:0007165]	AT1G26970.1	Protein kinase superfamily protein	ACGCTCTTCCGATCTACGTTACAGCACACCCTTGATCATCATCAGCTGCTCTTCCCTGCCGCTGCAACACGCCCCGCGCTAGGGTCGGTCCTGCCCCCAAAAACTGACGTCGAGCCTTCTGGCAGACTAGTTGCTCCTGAGTCCAATGTGACTCATCTCACCAACGTCCTGCTGCCCAATAAGCCGCATCACTTCGATGCTAGGAACTCGTGCAAACTTACGAAGCGTGCGTATACCCGGTTGT
GGAACGTATGAGGCGCAGGGC	65	55	0	0	Cre01.g010832	#N/A	3'UTR	Cathepsin H. / N-benzoylarginine-beta-naphthylamide hydrolase	proteolysis involved in protein catabolic process [GO:0051603]	AT3G45310.1	Cysteine proteinases superfamily protein	CACGACGCTCTTCCGATCTACGTTACAGCACACCCTTGATCATCATCAGCTGCTCTTCCCTGCCGCTGCAACACGCCCCGCGCTAGGAACGTATGAGGCGCAGGGCACTGACGTCGAGCCTTCTGGCAGACTAGTTGCTCCTGAGTCCAACGGCGTAGCGCCCGCACCCTCACCTCCCCCCACTTACGGAGCACGCACCCATACACAGAGTCACAAAAGGTCCCACTT
CTAAGTACATCACTATAGATC	56	56	0	0								not found
CACAATACAGCACCAATGTGT	1549	1049	2	1	Cre09.g390615	#N/A	5'UTR	Lipase Domain Flagellar Associated Protein 12, FAP12	lipid metabolic process [GO:0006629]	AT4G16070.1	Mono-/di-acylglycerol lipase, N-terminal;Lipase, class 3	TCGCGGTTACAATATCACAATATTGCTGTCGCCCGGGTAAATGGAATGCTCAATGGCTACAGCTGAAAGCATTGTCTTATTCGAAGTGACAGAAGCAGAAAACGTAGAACCCCGCAAAGGGGGGGCCCGCCGGGTCGCAACGCGCCATGATCGGGGCAGTTAAGTCGATCGGGGCAATCCGCGCACAACCTAGCCCAATCAATATAGCTTAGCACATTACATAAGCAGCAGGGCTGGGTGGCTGCGCTGGCGTTGTCGGGCGGGAACAAAGTTGCTCTAAGGCCGACATCGAAGGTTCTGCGGATTGTTCGATGGGCCCCACATAAACGACTGCCTGCTTGCAGTTGATACATAACAGCTGTGCTGCGTTCATGTTGGACTCAGGAGCAACTAGTCTGC…
TAGTAACCAGGAGCGTGAAAA	97	53	0	0								not found
TATATTATAGAGAGAAAACAA	198	53	0	0								not found
ATGTTAGCTCCTGGAACTGGT	231	53	0	0	Cre10.g439100	O	intron 2	T-complex protein 1, alpha subunit, subunit of cytosolic chaperonin complex, CCT1	protein folding [GO:0006457]	AT3G20050.1	T-complex protein 1 alpha subunit	TATGGCCCTCGTTGGACACCTCCCCGCGCCTTAACGGCGTCCGCTTCTCTGACACAAGCATTAGATCGTCCCATGTCCCTGGCATGACCGAGAGCGTTGACGTCGCGCAGCACGACTGCGTACCGCGGCCGCGCACGACCTTCAGGCATGCACGCAAGTCTGCAGGTGATTTCTCTACGATGACGCCCCGTGTCAAAAGACCGGTGTGAGGCAGAAACTGTTGGACTCAGGAGCAACTAGTCTGCCAGAAGGCTCGACGTCAGTACCAGTTCCAGGAGCTAACATTAGCGCGGGGCGTGTTGCAGCGGCAGGGAAGAGCAGCTGATGATGATCAAGGGTGTGCTGTAACGTAGATCGGAAGAGCGTCGTGTAGGGAAAGAGTGTA
AAAATACGGCATGTCACATCG	87	51	0	1								not found
GTTAATTATATAAAGTAAAAA	159	50	0	0	Cre03.g145887	#N/A	3'UTR	TatC-like sec-independent protein translocon subunit, TATC	intracellular protein transmembrane transport [GO:0065002]; protein transport by the Tat complex [GO:0043953]	AT2G01110.1	Sec-independent periplasmic protein translocase	ACAATGTTGGCACGCACGGTGGGGCAATACGAAACATTAACAAATCAGCATGCTCGCGCCATATTATTCAGTATAGCATATGCTGACAACACGAGCAGAATGCCACGAGCCATTGACAGCCGCCTGCCGCAAATGGCAAGGCCTCTGCACTCAGACGTACTCTTGTCTGGACCACCTAGCCCCAGGCCGCACCCCTACATTTGCCCGCTTCACATGCAAACGCAACTAGTCTGCCAGAAGGCTCGACGTCAGTTTTTTACTTTATATAATTAACTAGCGCGGGGCGTGTTGCAGCGGCAGGGAAGAGCAGCTGATGATGATCAAGGGTGTGC
TAATGAAAAAAAAAAATGAATC	111	126	2	19	Cre09.g390615	#N/A	intron 4	Lipase Domain Flagellar Associated Protein 12, FAP12	lipid metabolic process [GO:0006629]	AT4G16070.1	Mono-/di-acylglycerol lipase, N-terminal;Lipase, class 3	GCTCTTCTGATCTACGTTACAGCACACCCTTGATCATCATCAGCTGCTCTTCCCTGCCGCTGCAACACGCCCCGCGCTATAATGAAAAAAAAAAATGAATCACTGACGTCGAGCCTTCTGGCAGACTAGTTGCTCCTGAGTCCATCCTCTTCCTTACGCTCGCAGCCTGGTCGCGTTCCTGTACCACCTGACCATGAAGCCGGCCGCACCTGAGAAGCAGGTGGAGCTGCAGTCTCTGCAGGACACCGGCTACCACGTGGACGCCAAGTGGGCTGATGCCGT
TAAATTAAAAAAAAAAAAAGG	112	112	0	0								not found
AAGTTCAACGCGCATACCAAGT	148	43	178	37	Cre06.g273800	M	intron 11	Predicted translation elongation factor	translational elongation [GO:0006414]	#N/A	#N/A	CACTCTTTCCCTACACGACGCTCTTCCGATCTACGTTACAGCACACCCTTGATCATCATCAGCTGCTCTTCCCTGCCGCTGCAACACGCCCCGCGCTAAAGTTCAACGCGCATACCAAGTACTGACGTCGAGCCTTCTGGCAGACTAGTTGCTCCTGAGTCCACAAGCATTGCAGACCTCGTCTGGGTCCCTCTTTCGGGGCCCCTCTAGCAGTATTATAGCTGCCACGCACCTGCAT
TATTACCAAGATACGAACTAC	122	44	0	0								not found
ATGGCCAAGCTTATTCCAGGG	95	41	0	0	Cre12.g524750	O	3'UTR	Adenosine monophosphate-protein transferase ficd	#N/A	#N/A	#N/A	CCCGATGCAGGCCCGTCACCAGTGCAACACAACCTGGCGTTGGGTTTTTGCATTGGGTCTGCCAGAAGGCTCGACGTCAGTCCCTGGAATAAGCTTGGCCATTAGCGCGGGGCGTGTTGCAGCGGCAGGGAAGAGCAGCTGATGATGATCAAGGGTGTGCTGTAACGTAGATCGGAAGAGCGTCGTGTAGGGAAAGAGTGTA
ATCACACAAATCTAAACAGAG	331	41	0	0	Cre12.g537150	SP	intron 8	Cupredoxin	#N/A	#N/A	#N/A	TTGCATGCTGTAGTACATGCGTGCACCTGTTCTCTTCCAGACAATGGAGCATGGGCACGCTGTCTATGCACGCCGCACCTGCTGAATGGTGAGATCCAGCCACTTCATGGTAATGGTGCTCAGGATCTCCCAGCGCGAGTAACTGTCAGGTTGGACTCAGGAGCAACTAGTCTGCCAGAAGGCTCGACGTCAGTCTCTGTTTAGATTTGTGTGATTAGCGCGGGGCGTGTTGCAGCGGCAGGGAAGAGCAGCTGATGATGATCAAGGGTGTGCTGTAACGTAGATCGGAAGAGCGTCGTGTAGGGAAAGAGT
TTGGGAATGGTTTACAGATGA	83	44	0	0	multi-copy	#N/A			#N/A	#N/A	#N/A	CACGACGCTCTTCCGATCTACGTTACAGCACACCCTTGATCATCATCAGCTGCTCTTCCCTGCCGCTGCAACACGCCCCGCGCTATTGGGAATGGTTTACAGATGAACTGACGTCGAGCCTTCTGGCAGACTAGTTGCTCCTGAGTCCAACGCTTGCAACTAATGCCTCTGCCTGTGATCCGCTAGTCTAGCTTGGTTTGGTTTAGTTTGGGCTGGAATTCACAACCCCCCCCCCCAAAAAGATTGTCTACCGTCTACCACTTCCTTCACTTATCACGA
ATTTACGTCTGAGTAATATAA	159	42	0	0	Cre03.g176866	#N/A	3'UTR	Conserved protein of unknown function	#N/A	#N/A	#N/A	ACAGTTAATACGCTGGGCCCTCGACTTCAACTTCCATACACAAACCATGCTCCATCATACTTATGCGGGCCCCTCACATGGCGTGCGCCTGGCTTGTCGCCTGACGGGCTCCACCCGCCCCTCCACTGCTTCATCGCTTCTGACCGCGTCACCGCTTCAACTGTTGGACTCAGGAGCAACTAGTCTGCCAGAAGGCTCGACGTCAGTTTATATTACTCAGACGTAAATTAGCGCGGGGCGTGTTGCAGCGGCAGGGAAGAGCAGCTGATGATGATCAAGGGTGTGCTGTAAC
TATATTATTTTAGATCGATGG	135	43	0	0								not found
TCTCCGGACCTGGTACCACGG	58	40	0	0	Cre16.g661050/Cre16.g661100	#N/A	potential promoter	Cytosolic 80S ribosomal protein L34.//Mitogen-Activated Protein Kinase, MAPK7	#N/A	#N/A	#N/A	GGTCATACGGGGGGCCATCTTGCCTGCCTTGCTAGAGGAAAAAGGGGGGAAGCAAGTAGCTCGCCCGCGCCTTCACCGCAAGGGCGTACGACCATGGGGAGCATGGCTGGTTGTCGCAGGCAGGAGAAGCGCCTGCGCTGGACTCCAGGAGCAACTAGTCTGCCAGAAGGCTCGACGTCAGTCCGTGGTACCAGGTCCGGAGATAGCGCGGGGCGTGTTGCAGCGGCAGGGAAGAGCAGCTGATGATGATCAAGGGTGTGCTGTAACGTAGATCGGAA
AAATACATACAAAAAAAAAAA	55	45	0	0	Cre07.g328900	O	exon 8	Calcium/calmodulin-dependent protein kinase, CDPK9	intracellular signal transduction [GO:0035556]	AT5G12180.1	Calcium-dependent protein kinase 17	ACACGACGCTCTTCCGATCTACGTTACAGCACACCCTTGATCATCATCAGCTGCTCTTCCCTGCCGCTGCAACACGCCCCGCGCTAAAATACATACAAAAAAAAAAAACTGACGTCGAGCCTTCTGGCAGACTAGTTGCTCCTGAGTCCAACTTCAAGCAGATCGACAAGGACGGCAGCGGCACCATCAGCGTGTCGGAGCTAGAGCAGGAGCTGAAGAAGTTCGGCATCTACGACGACGCCAAGGAGCTGTTGGCCACGGCCGACACCAACGGCGACGGGCTAATCGACTACCTGGAGTTCTGCTCCATGCTCCGGTAAGGAGGGGCCCAGGGCGGGCTTGT
AAAAAACAAAAATGACTATTT	67	45	0	0								not found
AAAGAACGAGATTTCAGAAT	113	43	0	0	Cre10.g425450	M	exon 1	Flavin-containing amine oxidase, AOF5	#N/A	AT1G55980.1	FAD/NAD(P)-binding oxidoreductase family protein	ACGCAAAGGCTCCCCAACAGCTCTCTGACCAGCATTATCCAAACTCTCGTCACCCAAAGCAATAAATAAATGAACTGCTTGCGTCAACTGCGGAGACCATTCGGTCCAGCTTGCCGCACCCGACACGCGAACCATCGACTTGCGCCCGTCGGGACCGGGAGCGCGCGCAACGTCACAATGGCAGCTGCATCACCATGGACTCAGGAGACTAGTCTGCCAGAAGGCTCGACGTCAGTATTCTGAAATCTCGTTCTTTTAGCGCGGGGCGTGTTGCAGCGGCAGGGAAGAGCAGCTGATGATGATCAAGGGTGTGCTGTAACGTAGATCGGAAGAGCGTCGTGTAGGGAAAGAGTGTAGCT
TAGAATAAGTTCATAAAGCTA	99	39	0	0	Cre03.g145527	#N/A	3'UTR	Rhomboid-like protease, RBL1	proteolysis [GO:0006508]	AT3G53780.2	RHOMBOID-like protein 4	ATGTGGGGCGCGGTGTATGCAGGAGGCATCCTGTATGTGTATCTGGGCGCTTAATTGCGCTGAGCCAATCGACGGGGACAGGTTCCATTTTGTGGCGTGAGAGCCGCCTCCCCCCGGTTCGTGCACGTGCTCGAGCGCTGTGCCGCAGTAGTAGGGTGAGGTGTGACCTTGCAATTTCCAGGTTCGGGTTCAGGTTCAGGTGTGGGGCAGCACTGGGGGTTGGACTCAGGAGCAACTAGTCTGCCAG
GCGGAAGAGAAACGTGGTACA	60	36	0	0	Cre01.g034350	O	potential promoter	Transcription factor MYB3R-2	regulation of DNA-templated transcription [GO:0006355]	AT5G02320.1	MYB domain protein 3r-5	TTCGAATGCACTTCAATGCAGCTGGCCTCGAAAATCTAGGCTAGGGCCGGCAGCGCGCAAAGTCATCTCTTTGGGGTTTTGCCCCGGGGGTACTCCTAGTAGCACGCTTGTCCCTCAGGACTCAGGAGCAACTAGTCTGCCAGAAGGCTCGACGTCAGTTGTACCACGTTTCTCTTCCGCTAGCGCGGGGCGTGTTGCAGCGGCAGGGAAGAGCAGCTGATGATGATCAAGGGTGTGCTGTAACGTAGATCGGAAGAGCGTCGTGTAGGGAAAGAGTGTAGCT
CAATACGGTCTGTGCCTAAAT	71	32	0	0								not found
CTAAATTCAAAAGCCGGCCGC	74	30	0	0								not found
GTCTTCTTGGACACAGTGAC	120	29	0	0								not found
AAAATGATCTATCATTTCGGA	75	25	0	0								not found
CGCGTGGCTCAGAACGAGTG	63	21	0	0								not found
TATACTATTCCACCTGGCAA	90	20	0	0								not found
CAGCTATCCGATCATACGCT	469	428	2	2	Cre06.g278157	#N/A	5'UTR	poly(ADP-ribose) glycohydrolase. / poly(ADP-ribose) glycohydrolase.	#N/A	#N/A	#N/A	ATTTGGAGTGCCGCGCGCCCATGCCCGGGGGGCCGTACAAGGCAGGGTCTGCGCGGCTGAGCTGGCAGCTCGAGACCGCGTGCCACGTTAGGGGCTGGCGGATGCGGTCGGCTGCGAGGGCGCGAGGTCGCGGGGCCGCGGGGCTGAAGGGAAAGGGTGTTGCAAAGACGTTGGAGTGCCACCACCCTGCACAGCGGTCGGCACGGCGGCAGGATGAGCGAGGATACCGTAGGTGCTTAAGCCGCAGGGCTGTTGTGGAGTTAGCCCCGTTCGCCACGCAGGTGGGCGCGCGTCTGCCAGAAGGCTCGACGTCAGTAGCGTATGATCGGATAGCTGTAGCGCGGGGCGTGTTGCAGCGGCAGGGAAGAGCAGCTGATGATGATCAAGGGTGTGCTGTAA…
AGAACCATAAATAACATGCAC	63	19	0	0								not found
GCTAACCAACGCAGTCCAGTA	97	15	0	0	cassette	#N/A			#N/A	#N/A	#N/A	ATACAAACATACGCACCAATCATGTCAAGCCTCAGCGAGCTGCCTGATGGATGGTTCTCTAGCTTGCCAAATAAATCAAAAAAAAAAATAGGAGACGTGTTTCTGACGAGGGCTCGTGTGACTAGTGAGTCCAACGTTGGACTCAGGGAGCAACTAGTCTGCCAGAAGGCTCGACGTCAGTTACTGGACTGCGTTGGTTAGCTAGCGCGGGGCGTGTTGCAGCGGCAGGGAAGAGCAGCTGATGATGATCAAGGGTGTGCTGTAACGTAGATCGGAAGAGCGTCGTGTAGGGA
AAAAAGTTAATAATTCTAGAA	62	13	0	0								not found
TAATAACAATTGCCACTGTTG	90	9	0	0								not found
CCCCGATGTTTCTGTCGCCCA	51	8	0	0								not found
TGCTATTTTGTATATTAAGAG	68	6	0	0								not found
ACAGGTCCATGTAAAATCACAT	68	106	0	0	cassette	#N/A			#N/A	#N/A	#N/A	CACGCGAAGTGACACTTTTTCCCTACACGACGCTCTTCCGATCTACGTTACAGCACACCCTTGATCATCATCAGCTGCTCTTCCCTGCCGCTGCAACACGCCCCGCGCTAACAGGTCCCTGTAAAATCACATACTGACGTCGAGCCTTCTGGCAGACTAGTTGCTCCTGAGTCCAACGTTGGACTCACTAGTCACACGAGCCCTCGTCAGAGACACGTCTCCACATCTTATATATGCTTTAATGGGCAAGCTAGAGAACCATCCATCAGGCAGCTCGCTGAGGCTTGACATGATTGGTGCGTATGTTT
AGAACTCACTTCTGCAACCTTA	51	11	0	0								not found
AAAGTATGAACATGCTTCATA	2182	2175	1	0	Cre11.g476150	SP	3'UTR	Glutamine cyclotransferase, GLUTAMINYL-PEPTIDE CYCLOTRANSFERASE	#N/A	AT4G25720.1	glutaminyl cyclase	ACGTTGCGAGTCTTGCAACTCTTGCCTGACTCGCCTTGTGGGATTCATGGGCCGGGATTACAGCCATCACACTTGAAACTTTGCCTCTCACCACCCTCTGCTCTTGCTTGTACTTGGGAATTGAAAGGCCAACGTGTGCTTTGAATGCTTCCAGCTCTACCCAACTGACGCCCCAGACCCTTAGTGCAGTGACGGTAGTTGCTACCCGTGCATGCAGCCCAGAATTACAACTGGGTTGTCCGCCCTGCAGTGAGCATGGCCACGCCTCAGTCCCTCCCCATGATTTGTCCCCCGCCTACCTCATTGCTCTGGGCCATCTCCCTCACCGAACTCATTTGACTCTTTCTACCTACCTCTGCACCTCAACACCTGTAGGGTTGTAGATCGCACGACCAGCCA…
CCAAGCTACTCCACGGTTCGT	1508	1926	1	0	Cre07.g355850	C	3'UTR	Mating activation-specific	#N/A	#N/A	#N/A	ACACTCTTTCCCTACACGACGCTCTTCCGATCTACGTTACAGCACACCCTTGATCATCATCAGCTGCTCTTCCCTGCCGCTGCAACACGCCCCGCGCTACCAAGCTACTCCACGGTTCGTACTGACGTCGAGCCTTCTGGCAGACTAGTTGCTCCTGAGTCCATACTGCATACGCCTGGCCTACCAGCTAGAATGAAACCCCCTGCACGATGACATGTCACATTTCACTGCACGACTGGTCAGTTCGCTAACTCATGAACGGCCCCCGCACGGGACATCCTGCAGGCGGAGCGCGGGCACAGCAAACCGCGCGCTCAACGCCTCTCCCGCTCAAGCCAAAACCATGGCCCCCATACCACATTCCCTAACACAGACTGCAAATGCCCACGCACAACCACT…
AGTTTATTAATTTGACGTCGC	1551	1796	1	4	Cre03.g169150	O	5'UTR	Heterogeneous nuclear ribonucleoprotein R (HNRNPR)	#N/A	AT4G00830.2	RNA-binding (RRM/RBD/RNP motifs) family protein	GTGTCAGGCTGGCCAGGGTCAGGGATCAATTCAGATCAGTTAAGCCAGATTGCAAGGGTAATAGGTATCAGTCAGCAGAAAGCAGTGAGGAAGCACTGCCATGTGTTGCTGCATTGTTGTACTGGTGTCAGCTGTACGCCACTGCATCGTCGCCAGCCTCGCCGCGGCACATGGGGGCGGGATCCATGCAGCGGCGCCCATACTTACCACGCTTGGCCGGCGCCAGTACATACTACCAGTACAGCTCGCCCGGTGCAGCCGCCGTTCAGCCCTCTAATCAGCCCGGCCCCAGCTAGGCAGCCACCCTGCTTCACTTGCTCGGCAGCTTTGCCCGGCATCGGGTTGGACTCAGGAGCAACTAGTCTGCCAGAAGGCTCGACGTCAGTGCGACGTCAAATT…
CCAATTTAATAAGATGCATGA	1462	1628	1	1	Cre14.g624400	M	intron 12	Flagellar Associated Protein 99, Cyanovirin-N, FAP99	#N/A	#N/A	#N/A	TCGGCGGCGGACTCGGCACCCGCCTGCCCCCGCAGCGCCGCCAGCTTCTCGTCGTAGGCCCGCATGAAGTCGTCCTTGGCTTTCAGCTCCTGTTGTGATGCAACAATTACCAATAACGTACAGCGCCCGTGAACAGAGAGGCACAAGAATCAAGAGGAGCAAGGGCACGCCTTGAGCCATCGCCCTAGTACAGTCTGCTGCTCGGAGGTCACCGCCAGGCATCAATGCCATCCAAACCCGTACCACCCGCCCTGTTGGACTCAGGAGCAACTAGTCTGCCAGAAGGCTCGACGTCAGTTCATGCATCTTATTAAATTGGTAGCGCGGGGCGTGTTGCAGCGGCAGGGAAGAGCAGCTGATGATGATCAAGGGTGTGCTGTAACGTAGATCGGAAGAGCG…
AGCTGCCACTTAAAGGACAAA	1461	1586	1	2	Cre06.g291700	O	5'UTR	Radial spoke protein 3, RSP3	#N/A	#N/A	#N/A	AGGGTCCCTTGGTTTGCGTTTGCGTGGCATCGGCGGGCAGAATGCGCGCGGCGTATGTGTTGCCTCGTACTACACGACGGTCGAACATGATGTTTGCCGTGGGCAGCGTCTGCGTCGTCTCATCCTCGCGATACTGCACATGGCGGGGCGCGGAGAGCGTTGAAGTCAGCCTCCCACTATCGACCAGGACAACGCAGACCATTGCTTAGCCTTGGAGACCAGCACAAAGAGGCCTTCGCACCTTGGCACGCCGCTGTTGAACTGCCTTCGGCTCTGCAGCGTGCGTGTACAGCTGCTGCTGCGCCTTAGCCTGCACCATCGTTGCTAAAAAGGCTGCGCTAGCGCGCCGATAAAGAGATGCTCCTAGCTCGCAAGGTGAATCCTCTCTCAGGCGAGCAC…
TGAGCAGGATCTACAAAAATA	1535	1562	1	2	Cre16.g683350	O	3'UTR	Acyl-CoA thioesterase-like protein, TEH6	acyl-CoA metabolic process [GO:0006637]	AT2G30720.1	Thioesterase/thiol ester dehydrase-isomerase superfamily protein	ACACGCTAAGCTACACTCTTTCCCTACACGACGCTCTTCCGATCTACGTTACAGCACACCCTTGATCATCATCAGCTGCTCTTCCCTGCCGCTGCAACACGCCCCGCGCTATGAGCAGGATCTACAAAAATAACTGACGTCGAGCCTTCTGGCAGACTAGTTGCTGTCTGGTGGGGCTGCGCCGGCGTGCGGTAGGGCTGCGCCGGCGTGTGGCAGAGCACGCCGGCGCGGCCTCAGCATGTGCCGAAAAATTCCAGACTTAAATCCCGCCCCAACAAAAAAAAGTTATTCAGAAAACGTTAAATATTAATCCTTGGCAGCCGAAAAAAACTTAGCACTGGAAAAAACTTCCTGGCAGTACGGTAAGTAGTGCATGTCACAAATCGAGGCATGGTTCCA…
TGTGATAATTTCCTAAAAAAA	1156	1524	1	1	cassette	#N/A			#N/A	#N/A	#N/A	TTCCCTACACGACGCTCTTCCGATCTACGTTACAGCACACCCTTGATCATCATCAGCTGCTCTTCCCTGCCGCTGCAACACGCCCCGCGCTATGTGATAATTTCCTAAAAAAAACTGACGTCGAGCCTTCTGGCAGACTAGTTGCTCCGGTGCCTCCTAGCCCCGAGCCTCCTAGTCCTCCTCCCAGCCCGGCTCCGCCCTCGCCCGTGCCTCCCAGCCCCGCACCCCCTAGCCCCGTGCCGCCCAGCCCCGCACCACCCAGCCCCGCACCGCCCAGCCCGCCTCCCTCCCCAGAGCCACCCAGCCCTGCGC
GGTCCACGAACGGCCCGAAAA	1356	1497	1	2	Cre10.g424600	#N/A	intron 18	Leucine Rich repeat (LRR_6)	#N/A	AT1G10510.1	RNI-like superfamily protein	TCCCTACACGACGCTCTTCCGATCTACGTTACAGCACACCCTTGATCATCATCAGCTGCTCTTCCCTGCCGCTGCAACACGCCCCGCGCTAGGTCCACGAACGGCCCGAAAAACTGACGTCGAGCCTTCTGGCAGACTAGTTGCTCCTTGACTCTTGGACCCTCTGGGCTCGGGCACGCTCTCCTCCTCGCTCTATTGCATTGCGTGCAGTTTAGTTTGGGCTCGGGTACATACCCCCCTCATCCCTCCTCCCCCCCCTGCACCCACCAGCCCAGGGCCTCGTGTAGGCTGTCCTGGCTGGTGTCGGCTTTGAGCGCGTCGCTGAGGGCGGTGATGGAGTCCTCCAGGTCGGAACAGCGGCTGAACAGCAGCGCCGCAGCCATCACCA
CAAGCTATGGTTTATGTAATA	1267	1482	1	0	cassette	#N/A			#N/A	#N/A	#N/A	TACACGACGCTCTTCCGATCTACGTTACAGCACACCCTTGATCATCATCAGCTGCTCTTCCCTGCCGCTGCAACACGCCCCGCGCTACAAGCTATGGTTTATGTAATAACTGACGTCGAGCCTTCTGGCAGACTAGTTGCTCCTGAGTCCAACGCCTAAAGTATTACAGTACGGGGATGGAGACGTGTTTCTGACGAGGACTCAGGAGCAACTAGTCTGCCAGAAGGCTCGACGTCAGTTATTACATAAACCATAGCTTGTAGCGCGGGGCGTGTTGCAGCGGCAGGGAAGAGCAGCTGATGATGATCA
ATACACCTGGCCCATCCCTTT	2221	2932	2	0	Cre02.g141406	#N/A	5'UTR	PIF1-like helicase (PIF1) // Helitron helicase-like domain at N-terminus (Helitron_like_N)	DNA recombination [GO:0006310]; DNA repair [GO:0006281]; telomere maintenance [GO:0000723]	#N/A	#N/A	ACACGCTAAGCTACACTCTTTCCCTACACGACGCTCTTCCGATCTACGTTACAGCACACCCTTGATCATCATCAGCTGCTCTTCCCTGCCGCTGCAACACGCCCCGCGCTAATACACCTGGCCCATCCCTTTACTGACGTCGAGCCTTCTGGCAGACTAGTTGCTCCTGAGTCCATAATATTCCTCATAATGCAAAAGGCCGATGCGAGCAAAGACAGCCCGCGAAACAGCGCCCCTCAGGAAAAACGACTTCAATGCATGTCGTCGCGCGCACCGCAGTGTCACTGCAAATGCTTTCAATGCGTCGAAATGTCCATAATGCTCATTTCAGCTCTTGTCGGGGGACAACGAGCTCAGCCTGCCTTCATCGCGCCCTCAGTAACGCCACATCGCATTTTC…
CCCCCTGGGACTAACCGTTCA	962	1430	1	0	Cre13.g572950	#N/A	3'UTR	Transcription factor, E2F and DP-related, E2F2	regulation of cell cycle [GO:0051726]; regulation of transcription by RNA polymerase II [GO:0006357]	AT5G03415.1	Transcription factor DP	ACGTCCCAAAAAGACGGCGCTCTGACTTGGCGCCGCTGACGGCGCGGGAACACTACATTTAGGATGCGGGTGGCAAGGGGGCAGCCAGGCAGGTTGTGTCCAAGGCGCGGAACTTCGGCACGGGAGGATGGCTCCTGTGGGCCCCTGTTGCCGCTTAGGCCGTCGGTCTTAACCTCTTGGTCCTGGGCGTAGGGCACGCGTTTGATTGAGACATTGAATGCCGCTGTGGACTTACATCGCAGCCATCAGCGCCGCGAGGGCGCGCAGAGGGGACGGTGGTGCTGTATGAGTAGATGAGCAATCTTAGTTTGGACTCAGGAGCAACTAGTCTGCCAGAAGGCTCGACGTCAGTTGAACGGTTAGTCCCAGGGGGTAGCGCGGGGCGTGTTGCAGCGGCAG…
GATTACAGGTCATCGTTATAC	1295	1422	1	0	Cre02.g117350	O	intron 7	Tubulin tyrosine ligase, MOT11	microtubule cytoskeleton organization [GO:0000226]	AT1G77550.1	tubulin-tyrosine ligases;tubulin-tyrosine ligases	AGAGAGAGAGAGAGAGAGAGCGCAATGTGTTAGGGAAGCACAAGGGTAAAGGGTCGACACTGTGCATACGAATGCGCAAGCAGACAGCGGGCGGCGATTGGTATTACCTGGCGTACCGCTGTACTGTGAGGCGAGACGAAGGAGCTTCAAAGAGAGCAGTGTGTGCGTGTGTGCGCGTACGCGTGAGAGCGCAGGCGAGGTTGCTCACCCGTACAGCTCGAAGCAGTGGCGGTCGTTGACGATGATGTTTTGGCAGGCGCGCAGCGACTTGAGGATGACGCCCTGGGGGCGCGTGAGCATGTGTGCATGCGTGCGTGCGCACGTGTG
GTAATGTTCGAGCTTAGTGCC	1307	1373	1	0	Cre06.g284950/Cre06.g285001	#N/A	potential promoter	-/-	#N/A	#N/A	#N/A	GCCGCAGTACCCCGTGCAAAGGCGCCGTGCATATGGCGGCTGTGTACGGGGCCATGATGGGGCCGGGTGTTCCAAGTCGCATTGTCATGGCAAGCATTCAGGCGTGGCCATCAGTGGCAACCACAGCACAAGGGTCTGCAGAGGTTGGTCCCGGAGACACGGCACATCCAGTCGGCCACATGGAGTGAATTTCATGAGAAGGCCAGCACCTAGACTGTTGGACTCAGGAGCAACTAGTCTGCCAGAAGGCTCGACGTCAGTGGCACTAAGCTCGAACATTACTAGCGCGGGGCGTGTTGCAGCGGCAGGGAAGAGCAGCTGATGATGATCAAGGGTGTGCTGTAACGTAGATCGGAAGAGCGTCGTGTA
CACAATCGTTGGGTCTCGTGA	2667	2744	2	1	cassette	#N/A			#N/A	#N/A	#N/A	AAGCTACACTCTTTCCCTACACGACGCTCTTCCGATCTACGTTACAGCACACCCTTGATCATCATCAGCTGCTCTTCCCTGCCGCTGCAACACGCCCCGCGCTACACAATCGTTGGGTCTCGTGAACTGACGTCGAGCCTTCTGGCAGACTAGTTGCTCCTGAGTCCACTTGGACTCACTAGTCACACGAGCCCTCGTCAGAAACACGTCTCCTATCTTTAGATTCATTGACTCTGGCAAGCTAGAGAACCATCCATCAGGCAGCTCGCTGAGGCTTGACATGATTGGTGCGTATGTTTGTATGAAGCTACAGGACTGATTTGGCGGGCTATGAGGGCGGGGGAAGCTCTGGAAGGGCCGCGATGGGGCGCGCGGCGTCCAGAAGGCGCCATACGGCCC…
ACATGGGGTGTCATCCGAAGT	1466	1372	1	0	Cre06.g264650	#N/A	3'UTR	Histone H3, HTR14	#N/A	AT4G40030.2	Histone superfamily protein	CACGACGCTCTTCCGATCTACGTTACAGCACACCCTTGATCATCATCAGCTGCTCTTCCCTGCCGCTGCAACACGCCCCGCGCTAACATGGGGTGTCATCCGAAGTACTGACGTCGAGCCTTCTGGCAGACTAGTTGCTCCTGAGTCCAAATTCCAGGTTGCTTGATTGTGCACTACAGGCTACTGACGCAGGGAGTCTTCACCCCTGCGCTGCCGTGTGAACCGCACCCTTCCCGTGAGATAAAGGCATTACAATCAGACAACAAATCCCCACGCATTCAACTACATATCCTGTGCCGTTGCTTGAAGGTGGTGCTGAGAAACACCGAGTTTTGTTGAAAGGTAGAGCACAGCCTTTGCACAGGGGCAAACCTGGCGGCCGGGCAGCCCGCTTAAGCG…
ATAAGATTATTAAGAATGTGT	1073	1319	1	3	multi-copy	#N/A			#N/A	#N/A	#N/A	TCCATACGGTTTGCTCGGCGCTAATAACTTGCTTGCACAGTAGATTGGCGTGCTCTTAAAAGTTGTTATGATAGGTATTGGGTTAGCAAGTAATGGGAGGGGCGGCCTTTTATTTCGCCGTGGCTGCGGTTGTGGGAATGCGCTGACATCTATCACCCGCCCGGGCCTTTCATGGTGGCCATTGTCAAACAGGTGCATGACGCGGTTGCAGGCTCAGTTCAACCGCAATGGCTCCAATTACTTCGAGAAGGCGGAGGGGGATCAACATGAGAAGAAGGGTAGGCTTGGGGTTGGACTCAGGAGCAACTAGTCTGCCAGAAGGCTCGACGTCAGTACACATTCTTAATAATCTTATTAGCGCGGGGCGTGTTGCAGCGGCAGGGAAGAGCAGCTGATGAT…
AAATTAAAATAAATATAACCA	1108	1276	1	0	Cre03.g152350	C	intron 10	CREB/ATF bZIP transcription factor	regulation of gene expression [GO:0010468]	#N/A	#N/A	ACACGTTAAGTGACACTTTTTCCCTACACGACGCTCTTCCGATCTACGTTACAGCACACCCTTGATCATCATCAGCTGCTCTTCCCTGCCGCTGCAACACGCCCCGCGCTAAAATTAAAATAAATATAACCAACTGACGTCGAGCCTTCTGGCAGACTAGTTGCTCCTGAGTCCAACCTGTCCACCAGCCGGCTCCGTGACGGGCTACGGCGCCGGCACCAAGTTCTCGGGGGCGCGGTCCCAGATCTCCGCCCAGACGGGTGAAGAGAACCTGGACTTTGATCTTGGCGGGTAGCAGGCGCGCCCCCTGCCTGCCGGATAGTCTGAATGCTGCTGGGTGGTACGTGGTGTGGGGTCGGCTGTGGTCCTGTGGTGAAGGCTGGCCGCAATTAAGAAAGG…
TGCATTCTATGAGGCTGCGCT	1359	1227	1	2	Cre03.g184800	SP	intron 5	Guanosine-diphosphatase. / GDPase. // nucleoside diphosphate phosphatase. / nucleoside-diphosphatase.	nucleoside diphosphate catabolic process [GO:0009134]	AT2G02970.1	GDA1/CD39 nucleoside phosphatase family protein	CTACACGCGAAGCTACACTCTTTCCCTACACGACGCTCTTCCGATCTACGTTACAGCACACCCTTGATCATCATCAGCTGCTCTTCCCTGCCGCTGCAACACGCCCCGCGCTATGCATTCTATGAGGCTGCGCTACTGACGTCGAGCCTTCTGGCAGACTAGTTGCTCCTGAGTCCATCGCCACATCGTCCATTTGCCGCATCGCATACACTGTCGTTGCGCAACGTTTTCCTTGTGCTCTTTAACACACACACACACACACACCCGTCCCAGAGGCACTGACCCGGTAGGTGCAGCTGCGAGCCGTGGTGCTCCGGCAGCTTCTCGTGCGCGGGCGGCAGGAAGGTGAGCTGCATGGAGGCGCCGCCCATCTCCAAAATGCCCGTGAACAGCTGCGCC…
CAAGATACATGGAAAAAGGGT	1199	1207	1	1	Cre16.g662951	O	intron 6	26S PROTEASOME NON-ATPASE REGULATORY SUBUNIT 10-RELATED	#N/A	AT1G05640.1	Ankyrin repeat family protein	AAGCTACACTCTTTCCCTACACGACGCTCTTCCGATCTACGTTACAGCACACCCTTGATCATCATCAGCTGCTCTTCCCTGCCGCTGCAACACGCCCCGCGCTACAAGATACATGGAAAAAGGGTACTGACGTCGAGCCTTCTGGCAGACTAGTTGCTCCTGAGTCCAAATTTGGGAATGGAAGACACCACCCTCCTGTCGCATCGCCCAGCCACCAACCCCTGGCGGGGGTTTCCTTGGGGTTGGACTGAACTACCCCCCGCCCAAGCACCACCACCACTGCCGCCTTCGCCACCGCCACATATCACCTCTCTCTGCAGGATGTTTGACAGCGCGGTGGTGGCCTGGGCACAGTGCGGCTGGCCCTCCTCGGCGCGGCGCCGCAGCGTGCGCACCGCC…
CCCCCAAAACTTTGAGGTAAT	2567	2398	2	1	Cre09.g389350	M	5'UTR	-	#N/A	#N/A	#N/A	ACACGTTAAGCTACACTCTTTCCCTACACGACGCTCTTCCGATCTACGTTACAGCACACCCTTGATCATCATCAGCTGCTCTTCCCTGCCGCTGCAACACGCCCCGCGCTACCCCCAAAACTTTGAGGTAATACTGACGTCGAGCCTTCTGGCAGACTAGTTGCTCCTGAGATCAACATGGCCATCCGTATGTCGCACCGCGGCCTAACCACGCCGGTCTATTCAGTGGCTGAGATGCTATTTGCTGACAGGTCCTGACTGATAACGCCGGCTTGCTCTGGAGCGCTGCACAGCAAGCGCGACCAACGATGCCGCGCCAACCCCCTATCAGCTGAGAAACAGCCCTCGGACAACTCCTCGGTGATATGAGAAGTGCATAGTCAATGAAATAATATGGTA…
TGTTCCGATGTCCTAGACCGA	1285	1174	1	0	Cre03.g178550	M	potential promoter	RING-type E3 ubiquitin transferase. / ubiquitin transferase RING E3. // [myosin heavy-chain] kinase. / myosin II heavy-chain kinase.	protein ubiquitination [GO:0016567]	AT3G49660.1	Transducin/WD40 repeat-like superfamily protein	ACTGTTAGAGTGATAGCAGGAGTGTGTGATGCCAACGTGCACGCACCGTCGCACCGCCTTCCTCCCCCATCCCAACCTTGTTTCACTGGTGTGGCCCGGCTCCAGTGCACCACACGACCCATCGTCCCATTTTCTGCGTCCACTCACATGCCGCGGTTGAGCCGTTGGGGCAAAGCAACCCGGGAACTTGAGGAAAGAGGGAGGTGCGGTGCAGGGGAGGGCGCATAACGGGAAAGGGCCCTTGAAGCGGGCCCCAAGGAATGCACGTTGCCTGCGGGCTACCAAAGCACGCACATGTAGGTCTGAGCGACGGGCGCCTGTGAGGAATGACGCGCCGGGTTGCGAACTGGGCAAGTGAACGGGCGTGCCAAACTGGACTCAGGAGCAACTAGTCTGCCA…
ACTAAAGTAGCCCGCGCGCCG	991	1167	1	2	cassette	#N/A			#N/A	#N/A	#N/A	ACACGCTAAGCTACACTCTTTCCCTACACGACGCTCTTCCGATCTACGTTACAGCACACCCTTGATCATCATCAGCTGCTCTTCCCTGCCGCTGCAACACGCCCCGCGCTAACTAAAGTAGCCCGCGCGCCGACTGACGTCGAGCCTTCTGGCAGACTAGTTGCTCCTGAGTCCAACACCTCTCCTCTCCCACCGCTCTCCTCCTCTCCCCGCCCTCTCCTCTCCCCGCCCTCTCCTCTCCCACCCCTCTCCCACCTCCCTCTCCCACCTCTCTCCCCCCTCCCTCTCCCTCTCCCTCTCCCTCT
CGTAAAGAACAGGTCGGATCG	1099	1152	1	1	Cre14.g611200	C	intron 4	VARL transcription factor, SF5 - MITOCHONDRIAL TRANSCRIPTION TERMINATION FACTOR FAMILY PROTEIN	DNA-templated transcription termination [GO:0006353]	AT4G14605.1	Mitochondrial transcription termination factor family protein	ACACTCTTTCCCTACACGACGCTCTTCCGATCTACGTTACAGCACACCCTTGATCATCATCAGCTGCTCTTCCCTGCCGCTGCAACACGCCCCGCGCTACGTAAAGAACAGGTCGGATCGACTGACGTCGAGCCTTCTGGCAGACTAGTTGCTCCTGAGTCCAACATCAAGCGTTACCGAGGATGTCGACCAGCGCCCGGCTCCAGCTCGACGGGGGAGCAACGTACTGCACCCCATGGTCAGGTGGATGCGCTTTTGCGACTGAGCAGCGCATGTGCGCGTGACATCCGGCGCATTGGGCCCAGTAAGGCGCAGCATCAAAGTAAACGCAACGCACGGCATCCCGATACAGTGCGCGCACGCACAGCCTTTGGTATCGCAATGCCGGTCTAGTGCATT…
GTATAAAAACACAATCAGTCA	1194	1114	1	0	Cre01.g004124	M	intron 35	Tiny macrocysts protein b-related	#N/A	#N/A	#N/A	TTTCCCTACACGACGCTCTTCCGATCTACGTTACAGCACACCCTTGATCATCATCAGCTGCTCTTCCCTGCCGCTGCAACACGCCCCGCGCTAGTATAAAAACACAATCAGTCAACTGACGTCGAGCCTTCTGGCAGACTAGTTGCTCCTGAGTCCAACAGACGATTGCCCCACGTCTACCAGCCATGGGGGAGCGAGGCACGGGCCTTGGTGCTCGGGCCCCCTGCGCTGGGGCGTACTAGGCATGGCCACGGTGTGCACATTCCATCCACCCGTCTCTTACTACACACTCCCGATACTAACCACCCAATGCCCCACACCCCTACGGGACTTGGGCGACCTTAACGGCCCCGCGGCATTCAGGCGCGCAGGCTTGCATCAATTGTCAGCTGTCCCGGT…
CTTTTTACAGATATTACCTGG	1197	1079	1	2	Cre04.g218550	O	5'UTR	Reverse transcriptase domain-containing protein	actin cytoskeleton organization [GO:0030036]	#N/A	#N/A	AAGCTACACTCTTTCCCTACACGACGCTCTTCCGATCTACGTTACAGCACACCCTTGATCATCATCAGCTGCTCTTCCCTGCCGCTGCAACACGCCCCGCGCTACTTTTTACAGATATTACCTGGACTGACGTCGAGCCTTCTGGCAGACTAGTTGCTCCTGAGTCCAACCTCGAAATGGTGTGGGTCCAGCGCCTGCGCTCACACCACCGCCTCCACCCCGACGGCCTCAACGACCACTACGAGTCCCACTCCTTGGCGCAATCCCCGGGGCCGCCTGTCTTCGAGGGCGACCCTCTCCCGCCAGCTGGCGCACCCCGGCGTCGGTGGTTCGCCGCCCGGGACATGCGTCGGCGCCTCCTCCACCTGCAGCACCAGTACCGCGCCTACGGCCCCTTCC…
AAAAGAAGGATAAAGAGTGAG	874	1063	1	1		#N/A			#N/A	#N/A	#N/A	not found
CAGGAATTCCAGGCCGAGATA	1272	999	1	0	Cre06.g285750	O	5'UTR	Tetracycline transcriptional regulator, TetR-like, C-terminal	#N/A	#N/A	#N/A	ACGGAACTGAAGTCGTATGGCAGAACTACGCACTAGGGTACTGAATGCCAGGAAGTGCAAATCTTTTGGAGGTGTCAAGTAGCTGACTTCTGGGTCACCTGAACTAACCGTGGGAGTCTGGGACAAGGCGTCAAATGTGTGATCGTGCAGGTCAAGTTCACCTGATGGCATGGCTGTGAAATGTCTCGTTCGAGGCCTACGCTCGTGTGCCGGCGCTGGGCGAGGTGGCGGTTAGAGAAATTCGAGTCGATACAGTGTTTTACGAAGGGCGCAGATTGAGGGCAGCTGCCGACAAGCAGGGCGTGGGTTTGGGCCGTGCTCACATGCCGTAATCATGCTTTGATGAACGTTGGAACACGCCCTCTGATATGACTCCTGTCACAGGCCACGTATAGTACG…
TTTATGCATAATTAATTAATA	1119	997	1	0	cassette	#N/A			#N/A	#N/A	#N/A	AGCCTTCTGGCAGACTAGTTGCTCCTGAGTCCATTGGACTCACTAGTCACACGAGCCCTCGTCAGAAACACGTCTCCATGTTTTGCATAAACTTTAGTAGGCAAGCTAGAGAACCATCCATCAGGCAGCTCGCTGAGGCTTGACATGATTGGTGCGTATGTTTGTATGAAGCTACAGGACTGATTTGGCGGGCTATGAGGGCGG
TTACGAAAATTACGTTCCTAT	691	993	1	1	Cre08.g381450	M	5'UTR	OctotricoPeptide Repeat Protein, OPR35	chloroplast rRNA processing [GO:1901259]; mitochondrial RNA processing [GO:0000963]; regulation of mitochondrial mRNA stability [GO:0044528]	#N/A	#N/A	GTCAGGGTTCGTCCGCTTGGTTGACCGCAGGCCCAAGACACAATTCGGCATTACAGCAAGCTGTAGAGCACGTCAGAGGCCTGGCACGGTCTGCATCCAGCTGGGGCTTGTCGCTTGTCGACAGGTTGGTCTTCTGTTTCGCAACTCCTACCAGTGTTTCAAACTGGCTGGCATAATTTCGAGTCTAGCAACACATTGACGCACCGGCTCGCCACGATCTCCATTCGCGTGTGAGTCGAGTGTGTTGCAGAAGTTGGGACTTGCGGACGTGAGCCTTGGCACGCAGTAAGTGAAAAGTGTCTCAGGAGCAACTAGTCTGCCAGAAGGCTCGACGTCAGTATAGGAACGTAATTTTCGTAATAGCGCGGGGCGTGTTGCAGCGGCAGGGAAGAGCAGCTG…
AAAGTTCACTTACGGTCACTC	968	981	1	0	Cre03.g185050	O	3'UTR	Flagellar Associated Protein 53, FAP53	#N/A	#N/A	#N/A	ACAGAAAGCGAGAGCACAAGCAGAGACAGCAGTTGCATCTTTGACGAGATAAACGCGCGCCATGTTGTGCGTCAGCCGGCTTCCTTAAGGCTTAAGCTCGGGACACTCAGCTGCCCTTGTCTGTCCTTGCTTTCTGTACAACCCATTCTGTGGGTTGTGCGCGCTGCCGGGCCTCATCTATACCAGGTGAAGACAGTGTTACCGCTGGCCGTGATATCGGGGACAGTGACAGAAGCAAAGTCAGACTCATCAGCTGACAGTCGGCCACGGCTGGCCACGGTAACACGGTTCTCCTGCTGGTCATGCCTGTGCGCGTGCCAACTCAAGCTAAGCAATATCAGTTGGACTCAGGAGCAACTAGTCTGCCAGAAGGCTCGACGTCAGTGAGTGACCGTAAGT…
AAGAAACATATTAGAAATCAT	718	974	1	1	Cre17.g698100	O	3'UTR	Protein F36D4.5, isoform A	proteolysis [GO:0006508]	AT2G25190.1	PPPDE putative thiol peptidase family protein	CGAAGCTACACTCTTTCCCTACACGACGCTCTTCCGATCTACGTTACAGCACACCCTTGATCATCATCAGCTGCTCTTCCCTGCCGCTGCAACACGCCCCGCGCTAAAGAAACATATTAGAAATCATACTGACGTCGAGCCTTCTGGCAGACTAGTTGCTCCTGAGTTTATACTGCAGCTACACGATACACTAATGCCCATCACGTCGAAGGGCCCCCTCCCCGCTCTCACGCGGTCACCCCAGCGCTCACGGAAGAGAGCGATCGGGTACCTCAGCAACCGGGGAACGGTGCCAGCTGAGCATCTGGTGCACCCTGACGCCAACCGCCTCGCCGTGCGCCTTGTGCACCTTAACACCTTTGGTATCACTGCACACTTGCACAGCAAGCCCTACACATGT
ACGCGAATGAGTTGTCCATGT	2330	2920	3	1	Cre03.g146207	#N/A	intron 7	Metallophosphoesterase, phosphate-repressible, MPA1	#N/A	AT5G63140.1	purple acid phosphatase 29	ACGTCACCGTATGCACCCTGTGCGTGTCCAAGCACTTGCGCAGCCAATGTCCGAGAGCTCGTGGCGGGGAAGTTTTTGTGCGCCGCCTGCGGTCGCTGTTCATGCTCTGACCGGCGCTCACCCCCTCGCTCAATGCAACCCAACCACACAGGTGGTGCCTACCTGTCTGAGTTCCCCGGCAGCTACGACTTCATCCACGTGAGTAGGGGTTGGCGGTTGGCGGATGCAGGGCCCGGGGCATGCAATCACGCAGAAGCAATGCCGCAACTACTTATCCGCCGGTTCATAACGGTTGGACTCAGGAGCAACTAGTCTGCCAGAAGGCTCGACGTCAGTACATGGACAACTCATTCGCGTTAGCGCGGGGCGTGTTGCAGCGGCAGGGAAGAGCAGCTGATG…
CGGTTATTGAACTTCTGGAAAC	634	194	684	283	Cre09.g390615	#N/A	intron 1	Lipase Domain Flagellar Associated Protein 12, FAP12	lipid metabolic process [GO:0006629]	AT4G16070.1	Mono-/di-acylglycerol lipase, N-terminal;Lipase, class 3	AAGTCTCAGTATTAGAACGTGATACTCAAGCACACTACTCGCGCACACCATCTTGCTTCCTCGAACAGTCTTTCCAGGAAAACAACCTTGGAACAGAGTCGCCACGAGTTAAGGCGTATCAACCATGGGTTGCGGAGCGAGCGTCATGAACCGGGTGGGTCGGTTCGCGCGCTCGATGTAGGCTGTCCTATCAGTGTGCGCCCCAGCAGCCTTGTCTCACAAGTCCAACTACTCAAAGACATTCTAGAGGGCCGCAGTGTCATTGTTTGTCGAAAGAGCGCGCGCGCTACCGGACGCCTTCGGGAGGTTGCTGATGTCGTGTTCCCTATTTCGCCATCCGTGAATACGCTGAACTGACTGACGCGTCCTGCAATGCAGTTGGACTCAGGAGCAACTAGT…
GTGGGACACTGGTAAGCCCTC	687	894	1	0	cassette	#N/A			#N/A	#N/A	#N/A	ACACTAACAGGCAGAGGCCACCCTACATCGACTTGGACTCAGGAGCAACTAGTCTGCCAGAAGGCTCGACGTCAGTGAGGGCTTACCAGTGTCCCACTAGCGCGGGGCGTGTTGCAGCGGCAGGGAAGAGCAGCTGATGATGATCAAGGGTGTGCTGTAACGTAGATCGGAAGAGCGTCGTGTAGGGAAAGAGTGTAGCTT
AAATAAGTAGTCTAAAGTCAG	1056	1666	2	1	intergenic	#N/A			#N/A	#N/A	#N/A	TTCGTACGGGTAGTGTCCTTGTTAGTGATGAGTTTGCTGCTTTACAGGAGGTGAGGCCCACAATGTGCCGGGTGCGTGTGATGCCCCGACCTGTGCTTGTAATGCAGCCAGGGGTGCAGGGCGTTGCCGGGATCACAGATGTGAGCACTGCGTTTGGGCATAGCGCTGCTTAGGTTGTCAGGTGGTCGGCTGCTCAGCGATTGAAGAGTGCTTACAACATGACAGATTGACAGGCCACCGTCGTGCCGCACACACTTGGGCTGGCTCCTCGCTCTGTAACGCTGCATGCCTTGGCCATCGCCGGAAACAGATGGGCTGGCACGGGGCAGGCTAGTGATTTGTGCAGCTCAGGACTCAGGAGCAACTAGTCTGCCAGAAGGCTCGACGTCAGTCTGACTT…
GCTACAGCTAGAACCCAAAGG	599	801	1	0	Cre09.g406416	#N/A	5'UTR	Ubiquitin interacting motif // UBA-like	#N/A	#N/A	#N/A	CTACACGCTAAGCTACACTCTTTCCCTACACGACGCTCTTCCGATCTACGTTACAGCACACCCTTGATCATCATCAGCTGCTCTTCCCTGCCGCTGCAACACGCCCCGCGCTAGCTACAGCTAGAACCCAAAGGACTGACGTCGAGCCTTCTGGCAGACTAGTTGCTCCTGAGTCCAACAGCTTTGATGTATGACGTGTGTGCTTAACGTAAACACAAACTGGAGTTCCAGGTCAAAGCGATCGGTTCCCTCCCGCCCAGCGATGGATTTCGTATGTTTTCGCGCGATGCCCAGAAATGCCTTCCAATTTTGAAACATTTTTGACATTACGATGATGTAATTCCAGCCCGACACAGTTGCCCACGGGAATTTTATTACGTGGCGTGTGCTCGAGGCAAG…
ATCTTAAGGCGAATCGGGAGA	900	786	1	0	Cre14.g625500	O	intron 1	Ankyrin Repeat Flagellar Associated Protein 254, FAP254	#N/A	AT5G66055.1	ankyrin repeat protein	AATCGTGTTTAATGGGTAGCAGCGAATGGGCAGGCGCCGTATTGGCATGCCACCCGTGCCGCATGTCCCGACCAGGTACCCCACGCCGCAGATGATCCCCCGCAGCGCGATCTAGGGCTAGTACTCGAGCGCTCACCTCCACCGCTTCCGTTTCGCCGTTCTCACACGCGACGTGCAGGGGCATCATGCCCAGCACGTCCTCGCGGGCTTGCAGGGTCACGCTCTCTGGGTTCCCCTGTTACCAGCAACATCAGTTTCGATCCATCAGTAGAGTACCAAAGGACGTCTACGCAGCGTTCACTTACGATACACAAACTAGGGACTTGGACTCAGGAGCAACTAGTCTGCCAGAAGGCTCGACGTCAGTTCTCCCGATTCGCCTTAAGATTAGCGCGGGGC…
GAAAAACTGTCAATCTAGATA	655	758	1	0	Cre02.g118850	O	potential promoter	Diazepam-binding inhibitor (GABA receptor modulator, acyl-CoA-binding protein) (DBI, ACBP)	fatty acid metabolic process [GO:0006631]	AT1G31812.1	acyl-CoA-binding protein 6	TTTCCCTACACGACGCTCTTCCGATCTACGTTACAGCACACCCTTGATCATCATCAGCTGCTCTTCCCTGCCGCTGCAACACGCCCCGCGCTAGAAAAACTGTCAATCTAGATAACTGACGTCGAGCCTTCTGGCAGATTGCACCATAGGCTTTCTGCACATACATTCTGTTCCCTAAATTTTTAGTACTTCAACTTCGCCGTTTATTCAAAATGGGCCTGAAGGCAAGTTCCGCATGCGGGCGTTATATGAGAGGCCCCTGAACGCACGCGAAAGAGGGCACCGAGTCAAGTATTGTGGTGCAAATCAATGAGTGCCTCGTAGCTGGGGGAGAGCGGTTCCCCTGCTTTTGGTGGGTCATTTCCCCTCCTGGGATCTCTGCTGTGACAACAGGAGGAC…
CGCCCTTGTCAGAAACCGTGT	830	757	1	1	Cre09.g412050	O	intron 1	SF20 - PER-HEXAMER REPEAT PROTEIN 5-RELATED	#N/A	#N/A	#N/A	TAACTCAAGCTAGAGAGTGCAACAGGCACTGACTCGAGCGAACTTAGGGCTGCCCAGTTTCTAGGCCCCGCCTGGAGGCCGTGTCATTTCACACGTGTGGGCCATCTTGCCCTCGCGGCCTCGCCATCATGCCTGGACCCTTGCCCGGGATGGCACAAGCACGGCTACGGTCCGGGTCAAAATACCATCTTCCATCTCCGGGTTAAGCTCTAGCTCCCGCCCGTGTCAAAAGCGGTCCCCCATAGCAGGTGCCTAAAAACGTTTTAGAGAAGTGTGCAAGCATTTTCATGCTCTTCTCGCCCCAAACCCATAACTTCCTGGACTGCTACCGTGTTGTCTGGACTCAGGAGCAACTAGTCTGCCAGAAGGCTCGACGTCAGTACACGGTTTCTGACAAGG…
ACCTAACAGTGCAGTGCGGAT	914	705	1	0	intergenic	#N/A			#N/A	#N/A	#N/A	GTGAGCAGTACGGTATTGGTGTGGTGGCGACGCGTAACACACGCGTGGAAGTGGATGCAGAGCTGTTTTGAGTAGTGTGGCTGGGCCTGCCTCTGTTGTGGGCGCTCAGACGCACGAATGGCACCACTCAAGTGCTGACAGGCTGTAAACGAAGTGCAGCGCTGCAGCCCTGTGAAGCGTTGACGGTTTGACCTCTTCGCTGAAGCCCTACACCGCGTCATACGCCCAATGGGACCAAGAGAGGAATGCGCATCAGCAAACTTCCAGCCAGCCAGCAACTTGTCGGTACAGTAACTCCGGCGTTCGACCAGCCATGCACTCCTGCTCTGCCGCTGCAAACTGTTTGCTGTCTGCTTGGGGTACGGGCGTCAGCTGCACCCTATGGGACCTCGCCAACCT…
GGCAACCCCCTAGGGGCTGGC	1210	1321	2	1	Cre11.g467723	#N/A	3'UTR	3-ketoacyl-CoA-synthase component of plastidic multimeric fatty acid synthase, KAS1	fatty acid biosynthetic process [GO:0006633]	AT5G46290.1	3-ketoacyl-acyl carrier protein synthase I	ACACTCTTTCCCTACACGACGCTCTTCCGATCTACGTTACAGCACACCCTTGATCATCATCAGCTGCTCTTCCCTGCCGCTGCAACACGCCCCGCGCTAGGCAACCCCCTAGGGGCTGGCACTGACGTCGAGCCTTCTGGCAGACTAGTTGCTTACAGGGCAACGGACGCTCGCAGTGATGGTTATCGGGGCTGGTAATGTGTGGGAGGTTGGGTCTCCTCTGTCAATCGCTATCGTGCGTCTCCCACAACCGTGAGCAGCCAGCCTATCTCAAAGTGTGTGCAGTGTGCTGCGGAATGCAGGCCGCGGCCACATGCGCGGGGCGGCATGAGCGGTTGCGCGGTAGCTGGCGCGCGGATGCCGTGGGCACCCTTGGCGCCGGGGGCCACTGCCTTCGCG…
CAAAACGGAGAGTAACCTCT	587	649	1	3	Cre05.g241202	#N/A	intron 17	Calpain-2. / milli-calpain.	proteolysis [GO:0006508]	AT1G55350.1	calpain-type cysteine protease family	ATTGCCGTACATTGCCGTGCTTCTCACGACGGTGATGCCGTACACATCACGTGCGTGCGTGCGCAGCTGTTCCTGTCGGGCTCCGAGTACCGGCCGGATGGGGAGTACCAGCTGCGGCTGTACGACCCGGCTGGACTCATGGCGGCAGCGGCGGCGGCGGCGTCGGCAGTAACGCCAGGATCACCGGCAGCGGCAGCGGCAGGGGCAGCGGCAGGGGCACAGGGAGTCAGTGGAGGCGCAGGGGCACAGCTGGTCACATTCGACGACTGGTGAGCCTGCCTAGCGGCCCTGCTGCAATGAGCCTCTGGCTTTGCACAATCACAACTGCCAATGTATTGGACTCAGGAGCAACTAGTCTGCCAGAAGGCTCGACGTCAGTAGAGGTTACTCTCCGTTTTG…
AAATTATTGGGGATTAGATTT	1358	1187	2	0	cassette	#N/A			#N/A	#N/A	#N/A	AAGCTACACTCTTTCCCTACACGACGCTCTTCCGATCTACGTTACAGCACACCCTTGATCATCATCAGCTGCTCTTCCCTGCCGCTGCAACACGCCCCGCGCTAAAATTATTGGGGATTAGATTTACTGACGTCGAGCCTTCTGGCAGACTAGTCACACGAGCCCTCGTCAGAAACACGTCTCCCATCGTGGATAATATTTATTTTGGCAAGCTAGAGAACCATCCATCAGGCAGCTCGCTGAGGCTTGACATGATTGGTGCGTATGTTTGTATGAAGCTACAGGACTGATTTGGCGGGCTATGAGGGCGGGGGAAGCTCTGGAAGGGCCGCGATGGGGCGCGCGGCGTCCAGAAGGCGCCATACGGCCCGCTGGCGGCACCCATCCGGTATAAAAGCC…
CTATTTGCTTACGCTAGATTA	533	580	1	0	Cre16.g694200	SP	intron 2	Matrix-metalloproteinase-like protein, MMP15	#N/A	#N/A	#N/A	ACACGCTAAGCTACACTCTTTCCCTACACGACGCTCTTCCGATCTACGTTACAGCACACCCTTGATCATCATCAGCTGCTCTTCCCTGCCGCTGCAACACGCCCCGCGCTACTATTTGCTTACGCTAGATTAACTGACGTCGAGCCTTCTGGCAGATTTCTAAGGCTCTTATCACAGAGCAACGCGACAGCGACTAAAGGAAGCGCCCATGGCAACGCTATTGACCGCAGTTAGCGGCAGCTTCCTCCTGCTAACCAGAAGAGCCTCACCGTAAATTACCACGTTAAAGGGCACAAGCGATGAAGTATCCACGGCGCCTACATCGAAGGGATTGTGAAGTTCTAGTT
CAAACTGGCCTCCCGTAGGGA	2456	2844	5	1	Cre02.g085600	M	3'UTR	SF13 - FSH1 DOMAIN-CONTAINING PROTEIN	#N/A	AT5G65400.1	alpha/beta-Hydrolases superfamily protein	TTTTCCCTACACGACGCTCTTCCGATCTACGTTACAGCACACCCTTGATCATCATCAGCTGCTCTTCCCTGCCGCTGCAACACGCCCCGCGCTACAAACTGGCCTCCCGTAGGGAACTGACGTCGAGCCTTCTGGCAGACTAGTTGCTCCTGAGTCACAAGCGCCAATCGCTCTTCCCCGGCCTCCCTTGCCCACGACATGCAATCCGTTGCGCAACCGTGGCGTAGTCAGTCCGCACGTCTTCCGCTCTGGTCTGCGTACGCATTAGTTCCGCAACACTCGTCATTAACGTCTCTGCTGCGCTGCGCGCCAATGAGCTGCTCAATGACGCTTCCCGTCCGCGTATGCAGGTGCGTCGGGTGTCGCGTGTAGATGCTGCTGCAGAAACGCCTTCAGCTG…
TGAACCCACAGGGTCTAAAGT	344	539	0	0	Cre11.g469000	O	3'UTR	Flagellar Associated Protein 107	#N/A	#N/A	#N/A	TTTCCCTACACGACGCTCTTCCGATCTACGTTACAGCACACCCTTGATCATCATCAGCTGCTCTTCCCTGCCGCTGCAACACGCCCCGCGCTATGAACCCACAGGGTCTAAAGTACTGACGTCGAGCCTTCTGGCAGACTAGTTGCTCCTGAGTCCACGTAGCCAGGAAGTCCAGAGGCTGAGGCCCGGGCTCAGCTCTAGAGGTTTGCAGATCGACACGAAAGCGGTAGGATGTTAGCTGAGTCCAATATTCATGGAGCTATAGGATGAGGATTGTATGGTCGTGCTGTCTAGCACAACGGGACCTGGCGGAGAGCACTGCGGCTGGGGATAGGACGTTACCTGGAGAGGCGTGGTCCTAGACAGATTTTGTGGTCTACCTTTGATTGCTCAAGTGGT…
ATATACGCATCAAGTAAAAGT	574	548	1	0	multi-copy	#N/A			#N/A	#N/A	#N/A	TATGCAGCTAGTTTGGTCCCCGAATGGGGGTGCTTATGCTCCTGTGCTCCCAAATGGAATCTAGTAACGCGGCTAACCTGGCTGGGTCCGCATTCTGCATGACGGCCTGCATTCCGCCTGTAAAATAGATCTCGCTACCCAAACGCAACTGGTCGTAGGCCGTACACCGCATGAGCACATGGACTCAGGAGCAACTAGTCTGCCAGAAGGCTCGACGTCAGTACTTTTACTTGATGCGTATATTAGCGCGGGGCGTGTTGCAGCGGCAGGGAAGAGCAGCTGATGATGATCAAGGGTGTGCTGTAACGTAGATCGGAAGAG
CTGTACAGAAGATGTCCGCAC	1050	1089	2	0	Cre12.g537371	SP	5'UTR	Mating activation-specific	#N/A	#N/A	#N/A	ACACTCTTTCCCTACACGACGCTCTTCCGATCTACGTTACAGCACACCCTTGATCATCATCAGCTGCTCTTCCCTGCCGCTGCAACACGCCCCGCGCTACTGTACAGAAGATGTCCGCACACTGACGTCGAGCCTTCTGGCAGACTAGTTGCTCCCCGCAGCCGTGCCCCGCAGCCGTGTTGCGTATCAACCTCCGGTCACCGCCACCCCCCCACCCTCAATCTCAACGCCCACCATCACCATCACCCTCACCCTGGCTCCCTTTCTCTTTTCGTCTCATGTGAGTTTG
TTACTAGACGTCAGAGAGCCC	881	533	1	0	Cre13.g588900	O	intron 5	Werner syndrome-like exonuclease, WEX	nucleobase-containing compound metabolic process [GO:0006139]	AT4G13870.2	Werner syndrome-like exonuclease	GGGGAACGCCGGGCGGGACGGGGGGGGTCAGGACGCAGCACACAGGCGAGAGCCTACTTGGTGGAGAACGGAGCAGCTCAGGACGCACGCAGCAGGAGGTTGGCCGTAGGAGGTTGGCTCACATCCGCACGCACACAAGGGAGAATGCCGCCGGCATGCAAGATGGACAGCGAGGCCCAACAGGATGGAGTCAGGATGGAGTACTGGGGGCTGCCACGCCACGCCACGCCACGCCACGCCAGGACACACGCGGTTGGACTCAGGAGCAACTAGTCTGCCAGAAGGCTCGACGTCAGTGGGCTCTCTGACGTCTAGTAATAGCGCGGGGCGTGTTGCAGCGGCAGGGAAGAGCAGCTGATGATGATCAAGGGTGTGCTGTAACGTAGATCGGAAGAGCGT…
GGAACCAAAAAAAATGTTAGA	1118	1059	2	1	Cre02.g112500	C	exon 6	Aurora kinase, other [EC:2.7.11.1] (AURKX)	intracellular signal transduction [GO:0035556]	AT1G50240.2	Protein kinase family protein with ARM repeat domain	GCTAAGCTACACTCTTTCCCTACACGACGCTCTTCCGATCTACGTTACAGCACACCCTTGATCATCATCAGCTGCTCTTCCCTGCCGCTGCAACACGCCCCGCGCTAGGAACCAAAAAAAATGTTAGAACTGACGTCGAGCCTTCTGGCAGACTAGTTCACGGCTGACTGGTGCCTGCGTGTGGCGGACTTTGGCGTGGCCATCAACCTGAACGACGAGCGCGCCGTCACCCGGGCCGGCACCGCCGACTACATGGTGGGGAACAGTTGAGGCTGCATGCATGCTTTCACTTTAGCTGTTGCTGTTTGCGGTTTGCAGGCGTGCTAGCTATAGCAGCCCACATGGGCTTCGTCATTATTCATGTCGCGCGCTTGCTCACCCCGCCCCGCCTCCCACACT…
GTGAAGCTCTGTGAGAAGATTA	159	42	183	58	Cre11.g469000	O	intron 2	Flagellar Associated Protein 107	#N/A	#N/A	#N/A	ACGGGGCCGGGAGCGCAGACCGGCATTCCCACCACGACACAAAAGCGGAGCTACACAGCTGAGGTGCGCCCCCTAGCTAGCCCTGGCGTGCCGCCCGCATCCCACACCACGCCGTTCACCCAAACCAACGCGCCTACATAAGAGGGCCAGCGTCCTGCTCCTGCGAAGTTGGACTCAGGAGCAACTAGTCTGCCAGAAGGCTCGACGTCAGTTAATCTTCTCACAGAGCTTCACTAGCGCGGGGCGTGTTGCAGCGGCAGGGAAGAGCAGCTGATGATGATCAAGGATGTGCTGTAACGTAGATCGGGAGAGCGTCGTGTAGGGAA
ATGTTACACATTCGGATATAT	893	1017	2	4	Cre10.g454800	M	3'UTR	-	#N/A	#N/A	#N/A	ACACGCTAAGCTACACTCTTTCCCTACACGACGCTCTTCCGATCTACGTTACAGCACACCCTTGATCATCATCAGCTGCTCTTCCCTGCCGCTGCAACACGCCCCGCGCTAATGTTACACATTCGGATATATACTGACGTCGAGCCTTCTGGCAGACTAGTTGCTCCTGAGTCCAACCAGAAGACAGGGGATATACAGGCGGGCTTCCATCGGTGCGCCGCCTCCGACGCCTCCTTCATCTCCACCACCACCATCTGCTTGACCTTCTCACACTCACACACGCCTCCTGCTCTCTGAACCACGGGGTAGCTACGCCTTGCCACACCTTGTGCTATTCAGCACACGGGGTACCTACGCCTTGCCAAGCAGCCATACCACCTGGCGTCCTGCCGTTGTCAC…
ACAGCCAGTTAGGATATGTGC	1008	984	2	0	Cre06.g262950	M	intron 7	ATPase, nucleotide binding domain	#N/A	#N/A	#N/A	ACACTCTTTCCCTACACGACGCTCTTCCGATCTACGTTACAGCACACCCTTGATCATCATCAGCTGCTCTTCCCTGCCGCTGCAACACGCCCCGCGCTAACAGCCAGTTAGGATATGTGCACTGACGTCGAGCCTTCTGGCAGACTAGTTGCTCCTGAGTCCAAGGAAAGCACAAGGGGAAAGCGACTGTGTGTCACTGCACCTGGTCACAATGTATGGGCACGTACGCTGTGTGTAGGTGCTGCTGGCGGGCGGCTTCGGCAACTCCCGGCTGCTGCAGCGGCGGCTGCTGCGCCTGGCGGGCGAGTGGGGCGTGCCGCTGGTGCTGCCGCGAGACCCTGGCGCCGCCGTGGTCACGGGTGGGTGCGAGAGGACTGCTTGCGCGGCCGGCGGGGACTT…
GAAGAGAGTATTGCGTGGCGA	611	489	1	0	Cre10.g456300	C	exon 8	PsbD mRNA maturation factor Nac2, chloroplastic, SF1 - PROTEIN HIGH CHLOROPHYLL FLUORESCENT 107, MBD1	mRNA processing [GO:0006397]; regulation of translation [GO:0006417]	AT3G17040.1	high chlorophyll fluorescent 107	ATGCTCCGTGACTCCATCCTCTTACTGACGGTACTCCATTACGCTGTCCGCCCCCCACCTCACACAACTGCCTTCCTGTCTGCATATGCATTCAAGCTACAACTCGAGTTGGCCGCCAGGAGTGTACGGTATGCTGGCTAAAACTAGCACACCACACCAGCACCCGACGCCGCCGGCCCCCCGCGCACCACGCCCACCAGCATGTAAACAACCGCGCTCATGCATACAAATGCGCTAACGCCGGCCGTCGGAAGCCTGGCACCTCCTCACATGTCGTCGGCATCGGGCATGGGGCGGCGCACTGCATCCAGAGGCGGCAGCGCCATGGATTCAGGCTCCTACTCAGGAGCAACTAGTCTGCCAGAAGGCTCGACGTCAGTTCGCCACGCAATACTCTCT…
CTGCACGGTACGTTGAGGATT	623	469	1	0	multi-copy	#N/A			#N/A	#N/A	#N/A	GAGCGCCTCGTCCCTGCCTGTTTTCTTCAACCCCTCCGCAGCTCCACGGTTCCGCCCGTGCACGGGGTCCATCCCTGACTTCTGTTCATTCCTGACCTCTATCGTCTCAGCTTTTCTTCACTGTGCGCGGGTTAGCTGGACCATGGACTGTGGAAGGAGTTGCAGCGGGCTTTGCACCCCTGACAACTCTGCGTGACTGAAAATGCGGCATCCCCGGCAAATCCTCGTCACCGGCTCTGCGCATCTGCAAAAAGGAAGACTTGATCGAGGTTGGACTCAGGAGCAACTAGTCTGCCAGAAGGCTCGACGTCAGTAATCCTCAACGTACCGTGCAGTAGCGCGGGGCGTGTTGCAGCGGCAGGGAAGAGCAGCTGATGATGATCAAGGGTGTGCTGTAAC…
TCACATAACTTGCGACAGCCA	1531	1395	3	0	multi-copy	#N/A			#N/A	#N/A	#N/A	AAGCGAGAAGTGGTGGGAGGGAAGGGAGGAATGGTAGGAGAGTGGTGGGAGGGAGAGACTAATTAGACTTGGTAGTGGCGAAGCCACTGATGACTAGGGCTGACAAGCCCTAGTGTTGGGTGAGCGCGTTCCACACGCTCACCCCTAGGCACGCCTGACACAGCAGGGGATAAGGCCCCAGTTGGACTCAGGAGCAACTTAGTCTGCCAGAAGGCTCGACGTCAGTTGGCTGTCGCAAGTTATGTGATAGCGCGGGGCGTGTTGCAGCGGCAGGGAAGAGCAGCTGATGATGATCAAGGGTGTGCTGTAACGTAGATCGGAAGAGCGTCGTGTAGGGAAAGAGTGTAGC
GTTGTCTTCCGAACATCGAAG	363	453	1	1	Cre07.g318600	O	intron 4	Heat shock protein 22H, HSP22H	protein complex oligomerization [GO:0051259]; protein folding [GO:0006457]; response to heat [GO:0009408]; response to hydrogen peroxide [GO:0042542]; response to salt stress [GO:0009651]	AT1G07400.1	HSP20-like chaperones superfamily protein	CACGCTAAGCTACACTCTTTCCCTACACGACGCTCTTCCGATCTACGTTACAGCACACCCTTGATCATCATCAGCTGCTCTTCCCTGCCGCTGCAACACGCCCCGCGCTAGTTGTCTTCCGAACATCGAAGACTGACGTCGAGCCTTCTGGCAGACTAGTTGCTCCTCGGGGTATCTGGACAGGGGCGAGCGTAGACACGGTGTGAGCGCGTCTCACTTCTGTCGCCTCCACGTGTCACCTCCACGCAGACACATACATTCTCTTCTGCCCACACACATACTTTCCCCCCTACCCTAACCCCTCCTTTACCCCTCCCTTATCCCTCA
GAATTTATTCAGATTATAAGT	949	890	2	2	Cre06.g278189	#N/A	3'UTR	SF2 - NA_H_EXCHANGER DOMAIN-CONTAINING PROTEIN	proton transmembrane transport [GO:1902600]	#N/A	#N/A	ACACGCTAAGCTACACTCTTTCCCTACACGACGCTCTTCCGATCTACGTTACAGCACACCCTTGATCATCATCAGCTGCTCTTCCCTGCCGCTGCAACACGCCCCGCGCTAGAATTTATTCAGATTATAAGTACTGACGTCGAGCCTTCTGGCAGACTAGTTGCTCCTGAGTCCAACGAAGATGCATGTACATCTTGTCTAAGCGACCCACCTTTCACCAACACCCATGAGAGACGCCCCTCTGAGGCACGCCACGCCACGCCACGAGGCAGGCGAGCCGCACCAACACCAGCAAGCCTTGTCGACCTGGAGGCAGCCGTAAAAGGTGCGGAGATGCCGCGCGCCCAACCCGACCCGACCCCACTGCAACTCATGTTTCTCCTCCTGCTTATCCTGCAA…
TGAACCCCAAAATTCGTAGAA	472	437	1	0	Cre09.g392106	#N/A	5'UTR	-	#N/A	#N/A	#N/A	ACGCGAAGCTACACTCTTTCCCTACACGACGCTCTTCCGATCTACGTTACAGCACACCCTTGATCATCATCAGCTGCTCTTCCCTGCCGCTGCAACACGCCCCGCGCTATGAACCCCAAAATTCGTAGAAACTGACGTCGAGCCTTCTGGCAGACTAGTTGCTCCTGAGTCCAACAAAGCATCCTTTCCGGTTCAGTGCTTTACTCGTGGCGACGAGCTCGTCCTAGACGCAGAACAATGTCTAGAGCCAGCCTGCCCAGCTCGAGCGCCACCTCAGGCTCGAGCTTCGCGTACCGCTGGGTCGCTGACTTTCACAAGACGGCCACAGAAGAATGCGGCAATGGGCGTGGAGCCCTACGCCCGGCCGCCTGCTCTGCGGCCGCCCGACGA
CTCACACAGTGATTAGTAGGAA	105	22	135	47	Cre06.g278157	#N/A	potential promoter	Poly(ADP-ribose) glycohydrolase. / poly(ADP-ribose) glycohydrolase	#N/A	#N/A	#N/A	CACGACGCTCTTCCGATCTACGTTACAGCACACCCTTGATCATCATCAGCTGCTCTTCCCTGCCGCTGCAACACGCCCCGCGCTACTCACACAGTGATTAGTAGGAAACTGACGTCGAGCCTTCTGGCAGACTAGTTGCTCCTGAGTCCAACGTTTTGAACGATACAATAATAACAGCCTTCTAGGGCAGACATCTGGGCCACTACATGAA
GTTACAGCATGACCGCAGTA	961	1244	3	4	Cre06.g263750	O	3'UTR	26S proteasome complex subunit DSS1	double-strand break repair via homologous recombination [GO:0000724]; mRNA export from nucleus [GO:0006406]; proteasome assembly [GO:0043248]	#N/A	#N/A	ACTGTGTGGGACTCGGACCGGCAGGGCCATTGAGTGTGGCCTTGCCGCTCACACAGACACAACTCGAAGTCTGTAATAGATGCGACGTACGCATGACAGTGAAGCAAGCGTCCGAGGCGCAAACTAAACACATTGCTTCGGCGTGTGGGGACGCGGCGTTGGTGAGAGCCACGGACGGCCCTAGTACCGTGGGCCCGTGGGCATGTCGCAACCGTGGAGGGCACTGTAAGACATGCGGATGAACGTTACCATCATACTGCATACTGGACGCGGTTACGTCTCTACGGCCAGGACAACTAGTCTGCCAGAAGGCTCGACGTCAGTTACTGCGGTCATGCTGTAACTAGCGCGGGGCGTGTTGCAGCGGCAGGGAAGAGCAGCTGATGATGATCAAGGGTG…
AATATAGTAATTGCCTGTATG	398	403	1	0	multi-copy	#N/A			#N/A	#N/A	#N/A	TAGTTCAGTCACTCTCCTCCTCCCAACTCCTCACACCAACTACTCGAGAGTCACTCTTAAATAGACTCTTTAATTACGACTCAGGAGCAACTAGTCTGCCAGAAGGCTCGACGTCAGTCATACAGGCAATTACTATATTTAGCGCGGGGCGTGTTGCAGCGGCAGGGAAGAGCAGCTGATGATGATCAAGGGTGTGCTGTAACGTAGATCGGAAGAGCGTCGTGTAGGGAAAGAGTGTAGCTTA
TAGATAATGCTGTAGGTCACG	58	100	0	0	Cre07.g327079	O	intron 5	Flavin reductase like domain // FMN-binding split barrel	#N/A	#N/A	#N/A	CCTGGGACACATGCGTGGGGCTCGGGCAGTCAACCTCACCGCCTGCTACACTACTGCACCTGCCTACGCCTCCACTTCCATTGGACTCAGGAGCAACTAGTCTGCCAGAAGGCTCGACGTCAGTCGTGACCTACAGCATTATCTATAGCGCGGGGCGTGTTGCAGCGGCAGGGAAGAGCAGCTGATGATGATCAAGGGTGTGCTGTAACGTAGATCGGAAGAGCGTCGTGTAGGGA
CAAATAAAGTTACACATAATC	321	394	1	0	Cre07.g318200	O	intron 4	Histone methyltransferase, CGLD34	#N/A	AT1G26760.1	SET domain protein 35	AGAGCAGGAGGAGATGTTCTCCGGCACCGGTCTCTGGTCTCTAGCCTCTTACATCAACCACAGCTGCTGCGGCAACGCCACGAGGTGCGCGGATGCAGGCACTATGCGTGTTGAGCCTCGGTGGTTGTGGCGCCCATTTGTGCCGGCAAAACGCCCTGCAAAGCTTCTTACTCCCAACAACACTCCACAAACACAAGTACCGTTGGTACGCAGGTCATTAAGCCTCGCGTCACCCCCGGTTAGCAGACTCCCCTTTCGCTCCCCTTCTCTTCTCCGTGGACTCAGGAGCAACTAGTCTGCCAGAAGGCTCGACGTCAGTGATTATGTGTAACTTTATTTGTAGCGCGGGGCGTGTTGCAGCGGCAGGGAAGAGCAGCTGATGATGATCAAGGGTGTGCT…
GAATATTCCCGCGTCTTGAAT	615	392	1	0	Cre09.g409700	C	exon1	-	#N/A	#N/A	#N/A	ACACTCTTTCCCTACACGACGCTCTTCCGATCTACGTTACAGCACACCCTTGATCATCATCAGCTGCTCTTCCCTGCCGCTGCAACACGCCCCGCGCTAGAATATTCCCGCGTCTTGAATACTGACGTCGAGCCTTCTGGCAGACTAGTTGCTCCTGAGTCCAACTGAGTGCAAGAGGCCTGAAGCGGCGTAGAAGGGCTAAGGCAAAGCCGGGCAGGGAATGGCTGAGTGTGGCGGAGCTGCGCAGCGGGGTCCTCGAATAGCGGCCGTGGCGTCTGAAGTCTAAACTCGGGGTGGTGACCCATAGTGTCTTGACGCTCTTTGAGTCGGATGCTCGTGATAGCTGA
AATCTTATATGCAAAATCTCC	1288	1187	3	0	Cre07.g327079	O	intron 2	Flavin reductase like domain // FMN-binding split barrel	#N/A	#N/A	#N/A	ATGCACAGCCGCGAGCGATGCCGCCGTGCAGTCAACGAAAGCGGGTGTTTGCGATTTTGGCACACACTCCGCCCACCCTCTCGCAGGCCTTGCTATCCATGTTCCCAAAGGCTCGCCCTGTAACCGCTCACTAAGCGCCGTCCATCCAGCCGCGCGTCTCGCTATCCATGTCGCCACCACCCGTGGTTGGACTCAGGAGCAACTAGTCTGCCAGAAGGCTCGACGTCAGTGGAGATTTTGCATATAAGATTTAGCGCGGGGCGTGTTGCAGCGGCAGGGAAGAGCAGCTGATGATGATCAAGGGTGTGCTGTAACGTAGATCGGAAGAGCGTCGTGTAGGGAAAGAGTGTAGCT
CTGGCAAAACCCACAATCTTA	1784	1681	0	0	Cre07.g352900	O	intron 3	DENN domain-containing protein 3	#N/A	AT1G49040.1	stomatal cytokinesis defective / SCD1 protein (SCD1)	GTGTGTGCTGCGAGCTGAGGGCTTGTGCCGCGCTGGGCCGAGCCGGTGGAGCCGTGCCGCATCCAAAGCGTGCTCCGTAGTCGATACCTCGTAATGATGGGTGCAAGTCTCCGGCCTGCCCCGCACGCCCCGCAAGTCAACAAGTTGGACTCAGGAGCAACTAGTCTGCCAGAAGGCTCGACGTCAGTTAAGATTGTGGGTTTTGCCAGTAGCGCGGGGCGTGTTGCAGCGGCAGGGAAGAGCAGCTGATGATGATCAAGGGTGTGCTGTAACGTAGATCGGAAGAGCGTCGTGTAGGGAAAGAGT
TAACAAGCATGCACGTTTCCA	599	722	2	0	Cre12.g510350	C	intron 1	bZIP transcription factor	#N/A	#N/A	#N/A	TTTTTTGTTCGACGGGTGTGGGGAACCGCATTGCGGTCCGCCCCGTCGTTTGTCCTGTTTTGTCCTGTTTAAGGGGTTTCTTATGGTGCCTTGCTGCGTGTTGCCTGCGTACCAGACTGCAGCCATGCCCACGTAGCTCACTGCATTCATGCCCACGGGGCCCATGCTGTAGTGCCGTGTTGCGGAAATGGTGGTCTGTCATCTGCTAGCTAGTCCTTTTCCTGAAAGGATAACGCAGCACAACATTTGGTATCGAGACCGGCTATCTCTGCAAACCGACCCGGGTTCAATTCGCGCCAACTGATGGCACGGAAGTATTATGAGCTCTGCTTCTGGGTTGGACTCAGGAGCAACTAGTCTGCCAGAAGGCTCGACGTCAGTTGGAAACGTGCATGCTTG…
CGTAGCCTTCAGGCCATGTGC	1354	1061	3	1	intergenic	#N/A			#N/A	#N/A	#N/A	TTTCCCTACACGACGCTCTTCCGATCTACGTTACAGCACACCCTTGATCATCATCAGCTGCTCTTCCCTGCCGCTGCAACACGCCCCGCGCTACGTAGCCTTCAGGCCATGTGCACTGACGTCGAGCCTTCTGGCAGACTAGTTGCTCCTGAGTCCAACGCAAGTGCATCTGCACCTGCCCCGCCCAAACCTGCACCTGCCCCGGCCAAACCTGCACCTGCCCCCGCCCCACCAAACCTGCACCTGTCCAACCTGCACCGGCGTGTGTGTGTTCGTGCCCGAGGCGGCATGCAGTTTTGGAAACCGCACGCTCCCTGTGTGCGTTGCTGAGTGCGTTGCTGAGTGCTTGTTGCGTCTTACGGGAACTCCATTTGCAACGAGGGGATAGTGGGAATGTGG…
CTAGGAAGGAGGATACAAAAA	353	316	1	0	intergenic	#N/A			#N/A	#N/A	#N/A	ACAGGACAGCAGCCAATCAGTGCTCAAGACCCGGTCTCATTGCCAAGGCGGCGCCACGCCACCACCTCCATGCTGTGCCGGTGCCTCTCCAACGCCACAACGGGCTCGACCACCCGGGGGCTCAGCAGACTCCCACCCGGCTGCCCCTGCCCCTGGCCCGATGTCTGCGGCAGTCGAAGCTTCCACAGCCGCACCACCTGTCCTCACACGCCGCCGCCAGCACAGGCTCGCAGGCCGCCCCAGCACACCTGGACTCAGGAGCAACTAGTCTGCCAGAAGGCTCGACGTCAGTTTTTTGTATCCTCCTTCCTAGTAGCGCGGGGCGTGTTGCAGCGGCAGGGAAGAGCAGCTGATGATGATCAAGGGTGTGCTGTAACGTAGATCGGAAGAGCGTCGTGT…
CTACCATACGGAGATTGACCT	397	309	1	0	Cre16.g648451	#N/A	intron 9	-	#N/A	#N/A	#N/A	ATCTACGTAGACAAAACAAACACGCACGCGCCCTGCCTCTCACTTGCAGATGGGTGACTTGCCCAGCTTTATGGACTCGTTGCACGGCTTGGGAAGCAGGCGGAAGGTGTGGTAGACGCTGTGTGTGGGGTGCGGGGTGGTTGTATGTCATTATGGGAGAGAGGCGTGCGGGGTAGGCGTGGCAGAGATGGTGATGGGAAGGGGCATAGAGAGGGGCAGGCAGGGCTGAGAGCTGAGTCATTCCTGCGTGTCCCCATCCTTACACCTGCGACAGCAACAAGTTGGACTCAGGAGCAACTAGTCTGCCAGAAGGCTCGACGTCAGTAGGTCAATCTCCGTATGGTAGTAGCGCGGGGCGTGTTGCAGCGGCAGGGAAGAGCAGCTGATGATGATCAAGGG…
CCAGAGCGCATTGTCTCGTGT	679	575	2	3	Cre08.g386100	O	exon 2	Cytochrome P450, CYP744 superfamily, 2.7.11.18 - [myosin light-chain] kinase. / smooth-muscle-myosin-light-chain kinase. CYP744A5P	#N/A	#N/A	#N/A	TACACTCTTTCCCTACACGACGCTCTTCCGATCTACGTTACAGCACACCCTTGATCATCATCAGCTGCTCTTCCCTGCCGCTGCAACACGCCCCGCGCTACCAGAGCGCATTGTCTCGTGTACTGACGTCGAGCCTTCTGGCAGACTAGTTGCTCCTGAGTCCAAGTTCTGCTCCCTCGCACTGCCGTCCAACCGCCACCGCCTCCTTTTCCCTCCTCTCCTTCGCGCGCCGTCAGCCTCCAGCCTCCCCACTCGCTAAGTTCCGCTCGACCCAGGCCCCACCTTCTCCTGCTCGCTTAGCCAACCAGCCTCCGCTTTGACCACCGCGCTCCCTGGCCAGCCCGCATCCACTTCCGCCTCCTCCCCCATCCACCCCACCTCAGCTTTTGCCCTTTCCTC…
TAAAATTTAAAAGGAAAAAAGA	73	44	133	23	Cre07.g352900	O	intron 17	DENN domain-containing protein 3	#N/A	AT1G49040.1	stomatal cytokinesis defective / SCD1 protein (SCD1)	GCACACCTTGCGCGGGTATGCCGTACACGCCACAGCACAGCACCCGGTTGCGTGACAAAGCAGCCGGGCATATCAAGCAGGCCCACCCGCGAACGTACCGTATGCATCGTTCCTAAAGAGCCAACGCAGTTGGACTCAGGAGCAACTAGTCTGCCAGAAGGCTCGACGTCAGTTCTTTTTTCCTTTTAAATTTTATAGCGCGGGGCGTGTTGCAGCGGCAGGGAAGAGCAGCTGATGATGATCAAGGGTGTGCTGTAACGTAGATCGGAAGAGCGTCGTGTAGGGAAAGAGTGTAG
CGAAAATTAGATGCAAAAGAT	306	282	1	1	Cre09.g390150	O	3'UTR	SF11 - GROUND-LIKE (GRD RELATED)	#N/A	#N/A	#N/A	AACTTCTCAACACTCACCACTGTGCTACCGGGACACCTGTGACGAAGGGCCTGCTATCAACAGGGCTCGCTATCAAGGCTTAGTGTACGGGCCTGGCGCCCTTTTCGCAGCTTGAAGAGGCACCCTAAATGCCGCGGCACGTGAAGCGGCCTGCAGTTTGCGGGGCGGCACGCACGCACGCGCTTGCAGGATCAGCACAGCCACAACCGGTGCCATTCGTCTTGCGCGGATGACGAGTTGGACTCAGGAGCAACTAGTCTGCCAGAAGGCTCGACGTCAGTATCTTTTGCATCTAATTTTCGTAGCGCGGGGCGTGTTGCAGCGGCAGGGAAGAGCAGCTGATGATGATCAAGGGTGTGCTGTAACGTAGATCGGAAGAGCGTCGTGTAGGGAAAGA
AATAACATGTCAGAAAACTAAT	56	13	77	117	Cre11.g469000	O	5'UTR	Flagellar Associated Protein 107	#N/A	#N/A	#N/A	CCTTGATCATCATCAGCTGCTCTTCCCTGCCGCTGCAACACGCCCCGCGCTAAATAACATGTCAGAAAACTAATACTGACGTCGAGCCTTCTGGCAGACTAGTTGCTCCTGAGTCCAACTCGTTGATATGGTGGTGGTATGGCAGTGCTTCAAGGACTCCATTCAGGGGCCCATGCAGGGTCTCAAGACGCTTGGCAAAACCTTTCCCTCGCCACCTTCCCCCAGCAAAATTTAGGTAGTTTCGGCTAGTTCCGCTTTGCCAGGACAACTTTTCAA
ATATAAAATTGCAAAAAATAA	781	1096	4	0	Cre09.g397142	#N/A	intron 20	Transient receptor potential ion channel protein, Ion transport protein	calcium ion transmembrane transport [GO:0070588]; regulation of cytosolic calcium ion concentration [GO:0051480]	#N/A	#N/A	GTCGAAGTTGCCGAGCATGGATGAGAACAGCGACAGCATGGAGGCCGCGAAGTTGCCGTACGTGTCGGGCAGCTGAGGGCGACGGCGCAGGGAGAGGGGAGGGGAGGGATAAGACATCGTGTGTGTTTGTGTTGGACTTGATGATAAGGAAACGAGAGCCGCGTGTATGTATGTGTGCGTGCGTGTGTGTGCGTGTGTGTGCATGCGTGCGCGCGTGTGCGCGTGTGTGGGGTGTACTTGGACTCAGGAGCAACTAGTCTGCCAGAAGGCTCGACGTCAGTTTATTTTTTGCAATTTTATATTAGCGCGGGGCGTGTTGCAGCGGCAGGGAAGAGCAGCTGATGATGATCAAGGGTGTGCTGTAACGTAGATCGGAAGAGCGTCGTGTAGGGAAAA
ACTATGAAATTCAATGTGATT	607	542	2	0	Cre13.g592000/Cre13.g592050	#N/A	potential promoter	Ca2+/calmodulin-dependent protein kinase, EF-Hand protein superfamily /Serine/threonine protein kinase. //Allantoinase, aminohydrolase family protein,DAL1	#N/A	#N/A	#N/A	GTTTAGGCGGTACGTGACCCCGGCACAACCCCCGCGCAGCCGACTCCACTCACAGCACTCCCGCCGCGATGGCGTTGAGCAGAATGATCAGTCCCACTACCTGTCGGTCCATGGTGGCTGACTTGGCCAGGCAAGGGCGGCAAGCGCGGCAAAAATGCGTGTGCAATTGTGGTGAGGGAGGCCGAGTTTATGGCGCCGCAGTTGTCCAAACCTTGATGTCTTTTAGGTGTTTTGTCACTGAAGTGCTACTTAGTCAGGACGCACACTTCACAGAGGAGCAACTAGTCTGCCAGAAGGCTCGACGTCAGTAATCACATTGAATTTCATAGTTAGCGCGGGGCGTGTTGCAGCGGCAGGGAAGAGCAGCTGATGATGATCAAGGGTGTGCTGTAACGTAGA…
TCAAACCATTACGAACCGGAG	559	508	2	2	Cre08.g363300	M	intron 2	purine-nucleoside phosphorylase. / PNPase. // S-methyl-5'-thioadenosine phosphorylase. / MTA phosphorylase.	uridine catabolic process [GO:0006218]	#N/A	#N/A	ACCCCGGTACGTGAGGAAGTCAAGAGGCACCCGGGGAAGACCGCGTGCCGAACCCCATCATAGGTGTACCCTCCCTATGCCCGACTCCGGGCCGGCTGCATCCCCGACTCAGGAGCAACTAGTCTGCCAGAAGGCTCGACGTCAGTCTCCGGTTCGTAATGGTTTGATAGCGCGGGGCGTGTTGCAGCGGCAGGGAAGAGCAGCTGATGATGATCAAGGGTGTGCTGTAACGTAGATCGGAAGAGCGTCGTGTAGGGAAA
ATAAAAATTAAAAAAAAGAA	608	753	3	3	Cre09.g389023	#N/A	intron 6	-	#N/A	#N/A	#N/A	ACGCCCGCCTCCGCCGCCGCCGCCACCTTGTCCTGCTGCACCTGCTTGCGCCGCTCCGCCTGTTGATGCAGCCGCTTGTGCATAAACCCCAAGACGTCCTGTAATGTACGAAATTAGAGGAAAGCTGTTTATGTTTGTGAGATGTTTGCGAGGGACTCAGGAGCAACTAGTCTGCCAGAAGGCTCGACGTCAGTTTCTTTTTTTTAATTTTTATTAGCGCGGGGCGTGTTGCAGCGGCAGGGAAGAGCAGCTGATGATGATCAAGGGTGTGCTGTAACGTAGATCGGAAGAGCGTCGTGTA
CGTACTCGGTTGTCACACCAC	185	237	1	0	Cre09.g394917	#N/A	3'UTR	-	#N/A	AT1G69380.1	Protein of unknown function (DUF155)	AATCTACACTCTTTCCCTACACGACGCTCTTCCGATCTACGTTACAGCACACCCTTGATCATCATCAGCTGCTCTTCCCTGCCGCTGCAACACGCCCCGCGCTACGTACTCGGTTGTCACACCACACTGACGTCGAGCCTTCTGGCAGACTAGTTGCTCCTGAGTCCAACAGTGTTGCGCAGTCACGGCATGGCGGCCTAGCAGCTTGGATGCGGGACAGCAGGAGTCTAGAACTGTGCATGCGTGTGTTTGGACAAATAGCAGAAGTGGAAAAGGAT
GATAGCCAAAAAAAATGTGCGT	80	46	140	84	Cre12.g500550	M	5'UTR	C3HC4-TYPE RING FINGER PROTEIN-RELATED	#N/A	AT3G54780.1	Zinc finger (C3HC4-type RING finger) family protein	ATCTCGACCCTATGTACCGGCGTCACTGCGCAACTCACGTTCTGGTCTGGCGCGCCCGACGCGCCAAGTTGCCCAACCGCTGTGTTCTGAGACTGTGTCGTCGACATTGGTAGCGACCGATGAGCGACGTCTGCAGGCGTATCGGTTGTCGCCTGGCCTTTTAAAGTTCAGGAGCAACTAGTCTGCCAGAAGGCTCGACGTCAGTACGCACATTTTTTTTGGCTATCTAGCGCGGGGCGTGTTGCAGCGGCAGGGAAGAGCAGCTGATGATGATCAAGGGTGTGCTGTAACGTAGATCGGAAGAGCGTCGTGT
GTAATTAAAAGCGGTAATCTT	282	227	1	0	cassette	#N/A			#N/A	#N/A	#N/A	TTTCCCTACACGACGCTCTTCCGATCTACGTTACAGCACACCCTTGATCATCATCAGCTGCTCTTCCCTGCCGCTGCAACACGCCCCGCGCTAGTAATTAAAAGCGGTAATCTTACTGACGTCGAGCCTTCTGGCAGACTAGTTGCTCCTGAGTCCAACGTTGGACTCACTAGTCACACGAGCCCTCGTCAGAAACACGTCTCCTTTTTATAGATTATTTTTTTAC
TACATATCTTGTAGTTTCGT	321	224	1	0	Cre16.g656950	O	intron 14	Uncharacterized conserved coiled-coil protein	#N/A	#N/A	#N/A	TCTTTCCCTACACGACGCTCTTCCGATCTACGTTACAGCACACCCTTGATCATCATCAGCTGCTCTTCCCTGCCGCTGCAACACGCCCCGCGCTATACATATCTTGTAGTTTCGTACTGACGTCGAGCCTTCTGGCAGACTAGTTGCTCCTGAGTCCACGTTTGATGCCCCATGTCCACCACGCTTCACTGCTTCGTTTTCCTCACTGCATCCTCGCAGAACATGCTGAGTGCCACCGAGATGGAGCTGGAGGGGCTGCGGGCGGAGCACGACAACCTGCGCTCCAAGGCCGACATGCAGGCTAC
ACAAAGGAACACCCAAAAGCA	307	221	1	0	Cre16.g692550	C	intron 7	DNA mismatch repair protein, MutS homolog, MSH4	mismatch repair [GO:0006298]; mitochondrial DNA repair [GO:0043504]	AT4G17380.1	MUTS-like protein 4	TTCCCTACACGACGCTCTTCCGATCTACGTTACAGCACACCCTTGATCATCATCAGCTGCTCTTCCCTGCCGCTGCAACACGCCCCGCGCTAACAAAGGAACACCCAAAAGCAACTGACGTCGAGCCTTCTGGCAGACTAGTTGCTCCTGAGTCCAAGGACACCGGCATACACACACAACCCCACCATAATGTTTCTTGTTGGGCTTGGGCATACAGCCCCTCCAAAGCCTGCCCACCCAGCGCCCACGCCGCCACTCCGCCGCACCGCCGCTCTAGTGCATTGGGTCCGGTTTAGTTTGGGCTAGTATCTACCC
GATTGAACACAGTCCGAGACA	143	218	1	0	cassette	#N/A			#N/A	#N/A	#N/A	ACACGACGCTCTTCCGATCTACGTTACAGCACACCCTTGATCATCATCAGCTGCTCTTCCCTGCCGCTGCAACACGCCCCGCGCTAGATTGAACACAGTCCGAGACAACTGACGTCGAGCCTTCTGGCAGACTAGTTGCTCCTGACTCACTAGTCACACGAGCCCTCGTCAGAAACACGTCTCCACTTGTTAATTTCTGAAGGTATGGCAAGCTAGAGAACCATCCATCAGGCAGCTCGCTGA
GTATTAATCAAATATGACAG	759	860	4	10	Cre06.g286950	SP	5'UTR	Carboxylate clamp-tetratricopeptide repeat protein	#N/A	AT3G04710.1	ankyrin repeat family protein	ACACTCTTTCCCTACACGACGCTCTTCCGATCTACGTTACAGCACACCCTTGATCATCATCAGCTGCTCTTCCCTGCCGCTGCAACACGCCCCGCGCTAGTATTAATCAAATATGACAGACTGACGTCGAGCCTTCTGGCAGACTAGTTGCTCCTGAGTCCAACTTGGTTGCGTCAACGTCAACGAGACATTCCTCACGTCCTCGCTTACCATCTGCAAAGGCTTCGGTCTCATCATATACCTGGCATGGCGCACAGCTATGCGCAGCGTTGAGACATCAGCAAACGTATTGCCAGCGCCTTGACAAGCGTTGCTCTAGGACGTCCAGCACACATCTAGACGCTATGAATAGTATCTGTACACACCTGCAAGGCAGCGGCGACTGCCGGGGACCATCTG…
ACACATCGGGTCTACCGAGTC	202	215	1	0								not found
CTCGAGCAGAATTGCGCCCCCA	91	22	115	7	Cre08.g374700	O	intron 31	Flagellar Associated Protein 244	cilium assembly [GO:0060271]	#N/A	#N/A	CGGAGGGTTCCCGGTTTGGGTTCATGGCGAGTAAATAAAACACAATGCAGGCGGGCGCCAACAAGGCGCCGTGCATAGGAGTACCGGGAGCAAATTTGCCCTTCCACGCCTGACCATGCCGCCCAACCGTTTGGCTTGGTTTGGACTCAGGAGCAACTAGTCTGCCAGAAGGCTCGACGTCAGTTGGGGGCGCAATTCTGCTCGAGTAGCGCGGGGCGTGTTGCAGCGGCAGGGAAGAGCAGCTGATGATGATCAAGGGTGTGCTGTAACGTAGATCG
TTGTAGTGTGGATCAAAGGA	510	810	4	9	Cre10.g457801	#N/A	3'UTR	-	#N/A	#N/A	#N/A	CGGACGCGGACCGTGTCACCAAAAAGCTGCAGCACAACTTTTCGTGCAGGCCCACCACCGCGACCTCGAGCGCTACCAGAACCATAAAGGCGCCAGGCTACTTACAGGGGGCTGCCAGTCAGAAAGCAAGAACAGGGTGCGTCGCGGTAGCAGTGGAGGCCCTGCACCTACATAATTGAAAGTTGGACTCAGGAGCAACTAGTCTGCCAGAAGGCTCGACGTCAGTTCCTTTGATCCACACTACAATAGCGCGGGGCGTGTTGCAGCGGCAGGGAAGAGCAGCTGATGATGATCAAGGGTGTGCTGTAACGTAGATCGGAAGAGCGTCGTGTAGGGAAAGAGTGTAGCTTAGCGTGTAG
TACCCCGGGCGAGGACCCGAG	274	202	1	0	Cre03.g202300	C	3'UTR	Antifreeze protein, type I	#N/A	#N/A	#N/A	ACCGGCACAGTCCGTGTACGCGGCCACGTACTCGTCGTAGCTCGTCGGATGCAAAGCCTACAAGGATGACCCGGCGCACAGGAAAGTACTACGAGAGCCCCAGACAGCAGCACACCAAAGTACCGCCAGCATTTCGTTGGAATCAGGAGCAACTAGTTCTGCCAGAAGGCTCGACGTCAGTCTCGGGTCCTCGCCCGGGGTATAGCGCGGGGCGTGTTGCAGCGGCAGGGAAGAGCAGCTGATGATGATCAAGGGTGTGCTGTAACGTAGATCGGAAGAGCGTCGTGTAGGG
TGTACCGCACACGTCTTTCTG	197	202	1	0	Cre13.g578100	O	intron 19	Nuclear pore complex protein Nup205 (NUP205, NUP192)	#N/A	AT5G51200.1	Protein of unknown function (DUF3414)	ACACGCTAAGCTACACTCTTTCCCTACACGACGCTCTTCCGATCTACGTTACAGCACACCCTTGATCATCATCAGCTGCTCTTCCCTGCCGCTGCAACACGCCCCGCGCTATGTACCGCACACGTCTTTCTGACTGACGTCGAGCCTTCTGGCAGACTAGTTGCTCCTGAGTCCAATGTACGGTACCCACCCACTTGCTGTTCCTCAAGATGGTCTACCGTCTTGCACTTCCGTAACTAGTCATGAACGCCTCCCACGTCCATCCTCCCATTCATATCCGTGTATCTATCTGAACACCTCGCGCTCCCAATCCGCGCCCGCCCATTTGGCTACAACTCTGCTTCTGCTTCCCCCCTACCCCCGCAGCACGTGCTGGGCCATCTGTGGACGCGCGGCTAC
TATATTAGGTGAAGAGCGAA	784	959	5	5	cassette	#N/A			#N/A	#N/A	#N/A	AAGCTACACTCTTTCCCTACACGACGCTCTTCCGATCTACGTTACAGCACACCCTTGATCATCATCAGCTGCTCTTCCCTGCCGCTGCAACACGCCCCGCGCTATATATTAGGTGAAGAGCGAAACTGACGTCGAGCCTTCTGGCAGACTAGTTGCGGGGTCGCAAACCAAGTCGACGTGCCTACCTCCCCCTGATCCTCCTGTGGCTAATTGACCGTGG
AATATGTAGAAACCAAGAAGA	286	189	1	0	cassette	#N/A			#N/A	#N/A	#N/A	TCAGTCCTGTAGCTTCATACAAACATACGCACCAATCATGTCAAGCCTCAGCGAGCTGCCTGATGGATGGTTCTCTAGCTTGCCATAAGAGAGCATGCAGAATCTGGGAGACGTGTTTCTGACGAGGGCTCGTGTGACTAGTGAGTCCAACTCAGGAGCAACTAGTCTGCCAGAAGGCTCGACGTCAGTTCTTCTTGGTTTCTACATATTTAGCGCGGGGCGTGTTGCAGCGGCAGGGAAGAGCAGCTGATGATGATCAAGGGTGTGCTGTAACGTAGATCGGAAGAGCGTCGTGTAGGGAAAGAGTGT
TATATACTAGAATGTAAATA	1316	1868	10	15	Cre17.g722650/Cre17.g722675	#N/A	potential promoter	-/-	#N/A	#N/A	#N/A	TCGAAACGCGAAGCTACACTCTTTCCCTACACGACGCTCTTCCGATCTACGTTACAGCACACCCTTGATCATCATCAGCTGCTCTTCCCTGCCGCTGCAACACGCCCCGCGCTATATATACTAGAATGTAAATAACTGACGTCGAGCCTTCTGGCAGACTAGTTGCTCCTGAGTCCTGGGAAACCACTGCTCAGCCCCTACCTGCCTCTGACCTTCAGCGCGGCCTGCAGCAGCGACAGCACCATGTCCTCAACCACATCCAGTGCTGCTTCATCATCGGCGGGGAGCACGCTGGATGTGGGAGAGCGGACGGCCAGTGCCCCGCCAGCAGCAGTTCAGAAGGTAGGACCCGATCCTTATTTCAGAGTGAAACGAGCAAGCACCAGTCGCCGTCAGCAA…
AGATAGAAAAAATAAGACTA	2206	2739	15	27	cassette	#N/A			#N/A	#N/A	#N/A	TACACGCTAAGCTACACTCTTTCCCTACACGACGCTCTTCCGATCTACGTTACAGCACACCCTTGATCATCATCAGCTGCTCTTCCCTGCCGCTGCAACACGCCCCGCGCTAAGATAGAAAAAATAAGACTAACTGACGTCGAGCCTTCTGGCAGACTAGTTGCTCCTGAGTCCTATCATTTGTTTATATTTTTTAGGCAAGCTAGAGAACCATCCATCAGGCAGCTCGCTGAGGCTTGACATGATTGGTGCGTATGTTTGTATGAAGCTACAGGACTGATTTGGCGGGCTATGAGGGCGGGGGAAGCTCTGGAAGGGCCGCGATGGGGCGCGCGGCGTCCAGAAGGCGCCATACGGCCCGCTGGCGGCACCCATCCGGTATAAAAGCCCGCGACCCCG…
TGAAAAAAGTATAGTCATAAA	459	359	2	0	Cre01.g035500	M	3'UTR	Phosphatidylinositol-3-kinase, probably vacuolar, VPS34 Expressed Protein.	autophagosome assembly [GO:0000045]; endocytosis [GO:0006897]; pexophagy [GO:0000425]; phosphatidylinositol-3-phosphate biosynthetic process [GO:0036092]; phosphatidylinositol-mediated signaling [GO:0048015]	AT1G60490.1	vacuolar protein sorting 34	CACGACGCTCTTCCGATCTACGTTACAGCACACCCTTGATCATCATCAGCTGCTCTTCCCTGCCGCTGCAACACGCCCCGCGCTATGAAAAAAGTATAGTCATAAAACTGACGTCGAGCCTTCTGGCAGACTAGTTGGTAGGGTTTGTGACGGCGGGTGAACCATTGGTGTGCGCGGGACTGACGTGCATGCGTCGCCACTGCAAACTAGCGGTAGTGGTATGCAAGTAGCAGCTGGATATTCGCTCTGTGTGATGAAGGATGTGAAGGGCATCCCTGAGACACCTGCACGACGACGATACGAGCTACTTGGATACATCCCCGCGAATCCTTACATACATGTCCCTCGGACCGCACCGGTCAAATTCCCTGTCAGCATGCGTCACATTCCCGTTGGCAC…
CCCGTACGTAACTGGGGATTG	421	356	2	0	Cre01.g015850	O	3'UTR	Flagellar Associated Protein 68, FAP68	#N/A	#N/A	#N/A	TCGGCGTGTGGAGCGGCGGCAGCAGGGCAGACAACGACAAGGGCGGGGGCATGGCATTGGGGAGTCAGGGTGCCATGCAAAAGTGCCAGCGCGTGACTTGTGGGCTGGGAAGATAGGTTGTACGAGACCTTGTGGCGGCAGGATGGGCGGCTGGCGCCGCAGATGTGCGCGGCTGCATACGTGATTCAGCGGAGGGGGGCCTAATGCGTTCGTTGCGGAATGTGTGGGCGTACTCAGGGACGCACAAAGTGAGCGAGAGTCGGGTGGTCGTGCCAGGAGATGTGCGGAGTGCCGTGGTACCGCGGATGAGCTGGGTGGAGTTGGACTCAGGAGCACTAGTCTGCCAGAAGGCTCGACGTCAGTCAATCCCCAGTTACGTACGGGTAGCGCGGGGCGTGT…
CTAACCGCAGCTGAGGTTGAGA	178	14	276	106	Cre08.g374700	O	intron 34	Flagellar Associated Protein 244	cilium assembly [GO:0060271]	#N/A	#N/A	ACACCACGTGTGGTGTCCATCCCATCGCCCACCGCCTGCTGCCTGCTGCCTGCTGCCGCCCGCCCCGCCGCACCTGCCCGTTCTTGAGGTTGGACTCAGGAGCAACTAGTCTGCCAGAAGGCTCGACGTCAGTTCTCAACCTCAGCTGCGGTTAGTAGCGCGGGGCGTGTTGCAGCGGCAGGGAAGAGCAGCTGATGATGATCAAGGGTGTGCTGTAACGTAGATCGGAAGAGCGTCGTGTAGGG
CGTGCTATGAAAGTGGATCG	854	1009	6	9	Cre14.g618600	C	intron 12	ABC transporter, multidrug resistance associated protein, MRP7	organic anion transport [GO:0015711]; transmembrane transport [GO:0055085]	AT2G07680.1	multidrug resistance-associated protein 11	ACACGCTAAGCTACACTCTTTCCCTACACGACGCTCTTCCGATCTACGTTACAGCACACCCTTGATCATCATCAGCTGCTCTTCCCTGCCGCTGCAACACGCCCCGCGCTACGTGCTATGAAAGTGGATCGACTGACGTCGAGCCTTCTGGCAGACTAGTTGCTCCTGATTTGACGAGGCGGCCGAAGGCCCTGATCAGTGCAATACATGGGAGGTGAAGGTGTGCTGTGACCCGATCTCGTGCGCTGTGTCTGCTGCTCTGCCTGCATCAGTACATCAGACCGCAAACTTACCACGATGCTGATGTGCATCGGTACGGAATGTAGCAGGTGATCCCACGACGCAGTCCCCATGTACATAAATGTGTGTGTCGATACGGAATCCAGGATCCGGCGGAGC…
AGGAGTGGTGGCTGACAGGA	910	775	5	8	multi-copy	#N/A			#N/A	#N/A	#N/A	ACATCTTAAGACCAGGCGGGCAGAAAACAAAAAAAAACAGCAAACATAACAAAACACGCAGCACGCAGCACACGACAGCACGCGATAGCACGACCACAGTGGCTGTGGGGCTGAGTCCTGCGACCCCGCAGCCTGCACGACCTGCCGCCGGTAATTACGCAAAGAAGGAGACGTGTTTCTGACGAGGGCTCGTGTGACTAGTGAGTCCAACGTTGGACTCAGGAGCAACTAGTCTGCCAGAAGGCTCGACGTCAGTTCCTGTCAGCCACCACTCCTTAGCGCGGGGCGTGTTGCAGCGGCAGGGAAGAGCAGCTGATGATGATCAAGGGTGTGCTGTAACGTAGATCGGAAGAGCGTCGTGTAGGGAAAGAGTGT
CCGACAAGTCGGTATACTGGG	198	152	1	0	cassette	#N/A			#N/A	#N/A	#N/A	CCGCCCTCATAGCCCGCCAAATCAGTCCTGTAGCTTCATACAAACATACGCACCAATCATGTCAAGCCTCAGCGAGCTGCCTGATGGATGGTTCTCTAGCTTGCCTAGAAATCAAATAAAGATATTCGGAGACGTGTTTCTGACGAGGGCTCGTGTTGACTAGTGAGTCCAGTGGACTCAGGAGCAACTAGTCTGCCAGAAGGCTCGACGTCAGTCCCAGTATACCGACTTGTCGGTAGCGCGGGGCGTGTTGCAGCGGCAGGGAAGAGCAGCTGATGATGATCAAGGGTGTGCTGTAACGTAGATCGGAAGAGCGTCGTGTAGGGAAAGAGTGT
AATCACTGAAAAGATAAAACGA	248	80	245	86	Cre08.g377600	SP	intron 3	AuTophaGy related, ATG14	SNARE complex assembly [GO:0035493]	AT4G08540.1	DNA-directed RNA polymerase II protein	TTGGGGTGGCATGGTGTGGCGGGGCGAAGCCTGGGCGAGGGGGGCGGCACACGGGTGTGTTTCCTTCGCTTGTGCTCCCTGACACACACGCATACACGCACGCATGCCTCCTGTCCATCCCCTGCCTCGTACCCCGCATCCCCGCACCTCTTTCTCCTGCCCCCCCACCGCACTTCAAACTTGTGCTTTACTCACTCAGTTCTCCACATGAACGGCTACCCCCCCCCCTTCACGAATACTGCTCCTGGCTACGCCTTCGCATCTTAGCTAATCATGAACTGCTAACCCCCATCCCTTGGACTCAGGAGCAACTAGTCTGCCAGAAG
ATAAAAAAAAAAAAAAAATTAA	358	452	3	2	Cre03.g159254	O	potential promoter	Ammonium transporter, Amt family (amt, AMT, MEP)	ammonium homeostasis [GO:0097272]; ammonium transmembrane transport [GO:0072488]	AT4G13510.1	ammonium transporter 1;1	TTCCGATCTACGTTACAGCACACCCTTGATCATCATCAGCTGCTCTTCCCTGCCGCTGCAACACGCCCCGCGCTAATAAAAAAAAAAACAAAATTAAACTGACGTCGAGCCTTCTGGCAGACTAGTTGCTCCTGAGTCCAACTCCATGCGCCGTGGCTCCATGCAGTGTCAAAACCCTAACCTTCCATTCTTTTCCGACGCAGGCCTTTTGTTAAGCCGATCAGCTCTGACCTAAGTTAAAATAGACACAAACATGTCAGGAGACTTTGGCTCTGAGCCCCTGGGCTCGTGCTCAGTGGAAACCGTTACGGCCTTGCTCGGCTATGGGCTCGAGCAGGACAGCATCACGGCGCTTTGCCAGCCCGAGGGGGGCGCTGGTTGCACCAGCACAGATAACTG…
TCTGTCCGTTAAGAGCTGCT	166	280	2	7	Cre09.g404050	SP	3'UTR	Protein kinase domain // Protein kinase-like domain // C-type lectin fold // Tyrosine-protein kinase, catalytic domain // Jacalin-like lectin domain superfamily	signal transduction [GO:0007165]	AT1G18160.1	Protein kinase superfamily protein	ACATACACATTGCCAAAGACTGCTTTTAGTTTGCTAGGCTAGGGAGGTGTTCGGACTTAGCGGAAACGGGGCATTCCCCACACGGCCATTCCTCGCAGAGTCGATGGTGAGCAACTAGTCTGCCAGAAGGCTCGACGTCAGTAGCAGCTCTTAACGGACAGATAGCGCGGGGCGTGTTGCAGCGGCAGGGAAGAGCAGCTGATGATGATCAAGGGCGTGCTATAACGTAGCTCGGAAGAGCGTCGTATCGGGAAAGAGTGTAGTT
ACAATGATTTCCCATAAAGTAT	106	42	141	126	Cre12.g500550	M	5'UTR	C3HC4-TYPE RING FINGER PROTEIN-RELATED	#N/A	AT3G54780.1	Zinc finger (C3HC4-type RING finger) family protein	CGACGCTCTTCCGATCTACGTTACAGCACACCCTTGATCATCATCAGCTGCTCTTCCCTGCCGCTGCAACACGCCCCGCGCTAACAATGATTTCCCATAAAGTATACTGACGTCGAGCCTTCTGGCAGACTAGTTGCTCCTGAGTCCAATGTCGACGACACAGTCTCAGAACACAGCGGTTGGGCAACTTGGCGCGTCGGGCGCGCCAGACCAGAACGTGAGTTGCGCAGTGACGCCGGTACATAGGGTCGAGATGACTCCTAGGCTATGGATATGTGCAAATGCGAGTGAGGCTGAAGATCGTGGCGTTCGCCGTGAAGGCGTCGGCAGCTGAGGTTAGCTCGGCCGTTGCCAGGAGCCGCGCCCTCACCCACCTCTACCTCGCTGA
CGGAACATGCCACGGCGTCT	648	804	6	4	Cre09.g402330	#N/A	exon 2	Antifreeze protein, type I // Protein kinase domain // Serine-threonine/tyrosine-protein kinase catalytic domain // GAF domain // Protein kinase-like domain // Tyrosine-protein kinase, catalytic domain // GAF domain-like	signal transduction [GO:0007165]	AT1G18160.1	Protein kinase superfamily protein	TCTTTCCCTACACGACGCTCTTCCGATCTACGTTACAGCACACCCTTGATCATCATCAGCTGCTCTTCCCTGCCGCTGCAACACGCCCCGCGCTACGGAACATGCCACGGCGTCTACTGACGTCGAGCCTTCTGGCAGACTAGTTGCTCCTGAGTCCACCTGATGCCAGGCTGGAGGCGTCGGCGGTGGTGGCGGTGTCCAAACCCGCCGCCCCCGTCTCCAGCGCTCCATCGTCCTCAACAGCAGCACCGCCGCCGCCACCGTACGCAACGGCGT
CACAGGTGACGAGGAGATGGTG	81	26	102	43	Cre08.g377600	SP	intron 1	AuTophaGy related, ATG14	SNARE complex assembly [GO:0035493]	AT4G08540.1	DNA-directed RNA polymerase II protein	CCCTACACGACGCTCTTCCGATCTACGTTACAGCACACCCTTGATCATCATCAGCTGCTCTTCCCTGCCGCTGCAACACGCCCCGCGCTACACAGGTGACGAGGAGATGGTGACTGACGTCGAGCCTTCTGGCAGACTAGTTGCTCCTGAGTCCAACCTCCCCAACAGTACAGTGGCGCACCGCATCTTCGCACAGTTTGCACGCACACGGTGTCAAGCCGCTCTCCTTTTGCGT
AAAAAAAAAAGGTAATTCATG	183	134	1	0	cassette	#N/A			#N/A	#N/A	#N/A	TAAGTTACACTCTTTCCCTACACGACGCTCTTCCGATCTACGTTACAGCACACCCTTGATCATCATCAGCTGCTCTTCCCTGCCGCTGCAACACGCCCCGCGCTAAAAAAAAAAAGGTAATTCATGACTGACGTCGAGCCTTCTGGCAGACTAGTTGCTCCTGAGTCCAACGTTGGACTCACTAGTCACACGAGCCCTCGTCAGAAACACGTCTCCTTTGAAATATTTAACAGAACTAGGCAAGCTAGAGAACCATCCATCAGGCAGCTCGCTGAGGCTTGACATGATTGGTGCGTATGTTTGTAT
CGCATACATCTGTGTAATGT	329	396	3	0	Cre11.g467568	#N/A	3'UTR	3-phosphoinositide dependent protein kinase-1 (PDPK1)	intracellular signal transduction [GO:0035556]	AT5G04510.1	3\'-phosphoinositide-dependent protein kinase 1	CGAAGCTACATTCTTTCCCTACACGACGCTCTTCCGATCTACGTTACAGCACACCCTTGATCATCATCAGCTGCTCTTCCCTGCCGCTGCAACACGCCCCGCGCTACGCATACATCTGTGTAATGTACTGACGTCGAGCCTTCTGGCAGACTAGTTGCTCCTGAGTCCAAAGTATTTTTAGCTTGGCCGGACTGGCCAACGGAGCCCGAATCAGGCCAAGGCCCGCACAGGCCAGGCTCCCGCTCCGCCTAGGCCCAACGTCGCAGCCCGTTGTAGGCATCCACCCTATGGAAGCGCTTTGCGCGTGGTCCAAAGCTTTCCGCAAGTAGCTTCCATTCGCACTTCCGATA
GTAATGTACTCTGCCGCCGT	285	262	2	4	intergenic	#N/A			#N/A	#N/A	#N/A	ACATCGTGCTCGCCGGCTGGATCACCAAACCCGACCTGCGGCGAGCGCAAACCGCCCACCCACTTAACCAGCAAGTTCATACTATGTATACGGAGGGACTGAGAGCGTGGGGGAGACAGGGGATACCTGTCATGCCGATGCCTGTTGGCGAGCAGCAGGGTGTGAGCGGCGTTGACGACAGCTGGACAGCGGCTGGCATGGGGGAGATGAGGAGCTGGGCCAGCTGCTTGATGTGGCGGTGGCCGGGTTGGACTCAGGAGCAACTAGTCTGCCAGAAGGCTCGACGTCAGTACGGCGGCAGAGTACATTACTAGCGCGGGGCGTGTTGCAGCGGCAGGGAAGAGCAGCTGATGATGATCAAGGGTGTGCTGTAACGTAGATCGGAAGAGCGTCGTGTAG…
GGGGCAGAAAGCCTGGAAAT	934	965	8	9	Cre08.g373916	#N/A	intron 12	5'-3' exoribonuclease 1	nuclear-transcribed mRNA catabolic process [GO:0000956]	AT5G42540.2	exoribonuclease 2	ACGAAGGGCAGCCGCACCACAGCTGTGTGCAGGTGCTTCTTGCCTGGGGGGGGGAGGGTGGGGTTACATTTGTTGGACTCAGGAGCAACTAGTCTGCCAGAAGGCTCGACGTCAGTATTTCCAGGCTTTCTGCCCCTAGCGCGGGGCGTGTTGCAGCGGCAGGGAAGAGCAGCTGATGATGATCAAGGGTGTGCTGTAACGTAGATCGGAAGAGCGTCGTGTAGGGAAAGAG
TTGAGAGTACGCCAAAAGCA	514	481	4	2	cassette	#N/A			#N/A	#N/A	#N/A	TACACGACGCTCTTCCGATCTACGTTACAGCACACCCTTGATCATCATCAGCTGCTCTTCCCTGCCGCTGCAACACGCCCCGCGCTATTGAGAGTACGCCAAAAGCAACTGACGTCGAGCCTTCTGGCAGACTAGTTGCTCCTCCCAAGCTAGAGAACCATCCATCAGGCAGCTCGCTGAGGCTTGACATGATTGGTGCGTATGTTTGTATGAAGCTACAGGACTGATTTGGCGGGCTATGAGGGCGGGGGAAGCTCTGGAAGGGCCGCGATGGGGCGCGCGGCGTCCAGAAGGCGCCATACGGCCCGCTGGCGGCACCCATCCGGTATAAAAGCCCGCGACCCCGAACGGTGACCTCCACTTTCAGCGACAAACGAGCACTTATACATACGCGACTAT…
TTATAATAGTATGCATATCAT	314	240	2	0	cassette	#N/A			#N/A	#N/A	#N/A	AGAGCTTCCCCCGCCCTCATAGCCCGCCAAATCAGTCCTGTAGCTTCATACAAACATACGCACCAATCATGTCAAGCCTCAGCGAGCTGCCTGATGGATGGTTCTCTAGCTTGCCTAGTCTAAAGGTCTAGAAGTTGGGAGACGTGTTTCTGACGAGGGCTCGTGTGACTAGTGAGTCCAACTGGACTCAGGAGCAACTAGTCTGCCAGAAGGCTCGACGTCAGTATGATATGCATACTATTATAATAGCGCGGGGCGTGTTGCAGCGGCAGGGAAGAGCAGCTGATGATGATCAAGGGTGTGCTGTAACGTAGATCGGAAGAGCGTCGTGTAGGGAAAGAGTGTAGCTTAGCGTT
AGAAAGGAAAACTAAAAGGG	599	582	5	6	Cre17.g740300	O	5'UTR	Antifreeze protein, type I	#N/A	#N/A	#N/A	TACACTCTTTCCCTACACGACGCTCTTCCGATCTACGTTACAGCACACCCTTGATCATCATCAGCTGCTCTTCCCTGCCGCTGCAACACGCCCCGCGCTAAGAAAGGAAAACTAAAAGGGACTGACGTCGAGCCTTCTGGCAGACTAGTTGCTCCTGAGTCCACGAAAGCTTGTCACCATGTACACATGTCAAGCTATGTCCCTACTATTATACAGAACTAGTGACTACAAGGTAACAGTGTAAGAGAGTCTCCTTCGCCATCGGGGACCGTGGCTTGTACCGCGGCCCCATGGCAGTTGTGGCGCAGACGCCCGGAGAGCTGGTGAGGGGTCCCGGCGTGCCACGTCGGGTGGGCAGAGGGGTCCGCACCACCGGTTCCCGTTTTCCAATGAACACAA…
CTTAACCCATACCCCTGCCA	95	229	2	0	Cre12.g508450	#N/A	intron 10	26S proteasome regulatory subunit RPN14	#N/A	AT4G24560.1	ubiquitin-specific protease 16	ACACGCTAAGCTACACTCTTTCCCTACACGACGCTCTTCCGATCTACGTTACAGCACACCCTTGATCATCATCAGCTGCTCTTCCCTGCCGCTGCAACACGCCCCGCGCTACTTAACCCATACCCCTGCCAACTGACGTCGAGCCTTCTGGCAGACTAGTTGCTCCTGAGTCCAACAATGGGAATGCATATTGAGCCTTGCAAGCAAGCATCGTCCTGTTCCGGTCTGCGCCGATCCCTGTCTGTGTCCTGGTCCCCCCCCCCCCGCCTGTGTGTGGGGGCAAGCAGGTGACGTGTCTGGCCGTGAACGAGTTGGCGCTGGTGGCGGGCGGTGCTGAGGGCCAGGTGC
TAAAGTACGATTCGAAATAG	259	227	2	4	Cre06.g278173	#N/A	intron 7	OctotricoPeptide Repeat Protein, OPR59	chloroplast rRNA processing [GO:1901259]; mitochondrial RNA processing [GO:0000963]; regulation of mitochondrial mRNA stability [GO:0044528]	#N/A	#N/A	GGAGGTGGTGCTGTGCGCGGCGGCGGTGGGGCGCCTGCGGTACTACCGGCCGCAGCTCATGGCGGCACTGGCGGCTCGGCTGGAGGCGGTGGTGGAGGGACTGAGCGCGCGGGTGCGTCGCCGAGGGAGGCACGGTGTGGTTTGCGGCTTAGTCGCTATCTTCAAATGACACGTTGGACTCAGGAGCAACTAGTCTGCCAGAAGGCTCGACGTCAGTCTATTTCGAATCGTACTTTATAGCGCGGGGCGTGTTGCAGCGGCAGGGAAGAGCAGCTGATGATGATCAAGGGTGTGCTGTAACGTAGATCGGAAGAGAGTCGTGTAGGGAAAAAATGTAGCTTCGCGTGTA
ATGTCTTCACATCTCGGGGGCG	91	104	1	8								not found
TAAAACATGACAGTCGAGGG	157	199	2	0	Cre18.g749947	#N/A	potential promoter	Coiled-Coil Flagellar Associated Protein 21, FAP21	#N/A	#N/A	#N/A	GCGCTGTCTGCCTTGAAAGACAGCAAATGTGAACTCAACCGTGCACAAACAAGTTACCAATTATGGTAGGCGATAGGAGCTATGATACAGATTATTAATATGATGCAATAATAGCAAGGAAGCAACTCTTCGAAGGAAGGCCAGGAGCAACTAGTCTGCCAGAAGGCTCGACGTCAGTCCCTCGACTGTCATGTTTTATAGCGCGGGGCGTGTTGCAGCGGCAGGGAAGAGCAGCTGATGATGATCAAGGGTGTGCTGTAACGTAGATCGGAAGAGCGTCGTG
CTCGCAGGATGATCCGGTAC	723	488	5	5	Cre10.g423550	O	5'UTR	Alanine racemase/threonine aldolase	glycine biosynthetic process [GO:0006545]; L-threonine catabolic process [GO:0006567]	AT3G04520.1	threonine aldolase 2	AAGCTACACTCTTTCCCTACACGACGCTCTTCCGATCTACGTTACAGCACACCCTTGATCATCATCAGCTGCTCTTCCCTGCCGCTGCAACACGCCCCGCGCTACTCGCAGGATGATCCGGTACACTGACGTCGAGCCTTCTGGCAGATAGTTGCTCCTGATCTGGCGCCAGGGGCAGCGCTGCATTGTCCAGGCACTGCAGGCCGCCAGGACGGTGGGCTAGGGTTTGGCATGGCATACAGCAGGCACGAGCAGGATGCGCTTTAGCTAGCAAGCGCGTTACGGAACATCACAAACTGCCTGCCTAGACGTGTACCAATCGCATAGTTCAGCTTTAGCAAGCTACAATACTACAGCGCACTTTCGGAACTGGCTGCCCCGAGGCCAACTGTCGGTGAA…
AATCGAAATACTCTAGTTGA	1251	1340	14	5	Cre09.g400478	#N/A	intron 17	Phosphatidylinositol 4-phosphate 5-kinase, DIV31	phosphatidylinositol phosphate biosynthetic process [GO:0046854]	AT3G09920.2	phosphatidyl inositol monophosphate 5 kinase	AGCTACACTCTTTCCCTACACGACGCTCTTCCGATCTACGTTACAGCACACCCTTGATCATCATCAGCTGCTCTTCCCTGCCGCTGCAACACGCCCCGCGCTAAATCGAAATACTCTAGTTGAACTGACGTCGAGCCTTCTGGCAGACTAGTTGCTCCTGAGTCCAGGGAAATTGTTGGCGGTAGAAGGACGCGCAGACTGAGGGTGGGCAGCTAGCGGGGGTGACTTGAACCATTCCCGGTGTGAAACCAGAGGCAGCACGCCGGGGAACGGCAGGCACCAACGACGGTACACACAGCCCGCACTCGGCAGCCGACACCGCCACGGCCCCCCACCTT
AAACATACAAAACAATTCAG	759	756	8	5	Cre17.g709400	SP	3'UTR	Transforming growth factor-beta receptor-associated protein 1	autophagy [GO:0006914]; endosomal vesicle fusion [GO:0034058]	AT1G22860.1	Vacuolar sorting protein 39	TTTCCCTACACGACGCTCTTCCGATCTACGTTACAGCACACCCTTGATCATCATCAGCTGCTCTTCCCTGCCGCTGCAACACGCCCCGCGCTAAAACATACAAAACAATTCAGACTGACGTCGAGCCTTCTGGCAGACTAGTTGCTCCTGAGTTTTAATGTGACGACTGCAGAGTTTGAGGTTGTACAACATAGGCAAGCCGTGCGTGAAGGCAAAACCAATAGCGTACATGTGTTGAGGATTGGCATCTAGCTTGTGTCGCGAGATAGGGTTCGAAGCTCTGATGTTGGCGTGGAGACTCTTTCAAGGGTCAATACCGACAGATTGAGATATTGCAGGCCAAGAGGCACAGGTGCGCGGCAGGCAA
TCTCGGAACCGGCCAGATGAA	1408	1989	0	1	Cre08.g380950	O	intron 1	-	#N/A	#N/A	#N/A	GCTACACTCTTTCCCTACACGACGCTCTTCCGATCTACGTTACAGCACACCCTTGATCATCATCAGCTGCTCTTCCCTGCCGCTGCAACACGCCCCGCGCTATCTCGGAACCGGCCAGATGAAACTGACGTCGAGCCTTCTGGCAGACTAGTTGCTCCTGAGTCCAACCTGAACGTGACAGAAGGTCCTTCGAGCTATGCAATAGAGGATCTGGGGGCCCGGTCAAAATGGCTTACCTAAAAGCACGTGGCCTTCCGCCGACCTTGCGGGTGTAGGGATTCCTGCAGCGCTTCCGCGGTCTCGGCCCCCTGCGTGCTGTTACGCGATTGGTGCGAGCCATTGAGACCAGTCGGGTGTATGGGATAGTGTGTTTCTGACCTCTGCGCGACTAAGGCCTGC…
CTATGCAAAATTTCCATTAC	229	249	3	0	multi-copy	#N/A			#N/A	#N/A	#N/A	ACATGTGAGCCTGTGTCGCCATACGCTCTTAATAGTAATGACATATAGCACACTGCTCCTAGCACTTCGGTGATAAGTAATTGCCCCGCCGGGTGAAGTAAGGCCGGGGCTGGACTCAGGAGCAACTAGCTGCCAGAAGGCTCGACGTCAGTGTAATGGAAATTTTGCATAGTAGCGCGGGGCGTGTTGCAGCGGCAGGGAAGAGCAGCTGATGATGATCAAGGGTGTGCTGTAACGTAGATCGGAAGAGCGTCGTGT
CTCCGAAACAAGTTCTAATATA	75	13	63	62	Cre08.g380950	O	potential promoter	-	#N/A	#N/A	#N/A	GCTCTTCCGATCTACGTTACAGCACACCCTTGATCATCATCAGCTGCTCTTCCCTGCCGCTGCAACACGCCCCGCGCTACTCCGAAACAAGTTCTAATATAACTGACGTCGAGCCTTCTGGCAGACTAGTTGTCCTCATGTCAGCCACAAACCTGACTAGCTGGCCATTCAACCCATGCGCCCACGTCGTGCATTCCCCATCCCCATGGAAATGATGGAGCCATCCCGCGCGACCACAACGTGAATGGCAGTTGTCTCGTGACCCCTACCGCCGCAAAGCGTGCAAAAGCAAGAGTTGATGGCTGGCACCCGCACCCAA
CCTTACACCTGGAAGCTAAG	62	70	1	1	Cre12.g522850	O	intron 11	DEAD/DEAH box helicase similar to Eukaryotic Initiation Factor 4A, HEL55	#N/A	AT2G47330.1	P-loop containing nucleoside triphosphate hydrolases superfamily protein	GACGCTCTTCCGATCTACGTTACAGCACACCCTTGATCATCATCAGCTGCTCTTCCCTGCCGCTGCAACACGCCCCGCGCTACCTTACACCTGGAAGCTAAGACTGACGTCGAGCCTTCTGGCAGACTAGTTGCTCCTGAGTCCAACACATCAACGCCCAACAAGCACCTTGCTCTCCCGCTGCCTCCCTCCCACCCCATTCCTATACCCACTCCCGCACCCAAGACCACACAGGGACAT
AAAGGTTTATGTATGTCTCT	114	67	1	0	Cre17.g697350	O	intron 5	pre-mRNA-splicing factor SPF27 (BCAS2)	mRNA processing [GO:0006397]; RNA splicing [GO:0008380]	AT3G18165.1	modifier of snc1,4	TAGCAGCTTGGCGCGTATGTACGTATGAGCATGTGGCGCACTGGGTGCACAGGCACACACAACACCCAGGTAGCACCGGGCCGGTAGGGTTGGGAAGTTGGACTCAGGAGCAACTAGTCTGCCAGAAGGCTCGACGTCAGTAGAGACATACATAAACCTTTTAGCGCGGGGCGTGTTGCAGCGGCAGGGAAGAGCAGCTGATGATGATCAAGGGTGTGCTGTAACGTAGATCGGAAGAGCGTCGTGTAGGG
AAAGAATTACACTATCAAGA	179	200	3	2	Cre02.g099400	SP	intron 16	Exostosin-like glycosyltransferase 31, ELG31	#N/A	AT3G57630.1	exostosin family protein	GGTACCAGCCCAAAGTAAAAGCGAAGCCAGGGGAAGGGGAAGGCCGGGGCGGGATGGAATTGAGGAGGTTGTCTCAGTTCAGAAAGGAGCAACTAGTCTGCCAGAAGGCTCGACGTCAGTTCTTGATAGTGTAATTCTTTTAGCGCGGGGCGTGTTGCAGCGGCAGGGAAGAGCAGCTGATGATGATCAAGGGTGTGCTGTAACGTAGATCGGAAGAGCGTCGTGTA
GTACCGGCACGACTGAGATGGC	58	10	93	72	Cre12.g500550	M	5'UTR	C3HC4-TYPE RING FINGER PROTEIN-RELATED	#N/A	AT3G54780.1	Zinc finger (C3HC4-type RING finger) family protein	CATATCCATAGCCTAGGAGTCATCTCGACCCTATGTACCGGCGTCACTGCGCAACTCACGTTCTGGTCTGGCGCGCCCGACGCGCCAAGTTGCCCAACCGCTGTGTTCTGAGACTGTGTCGTCGACATTGGTAGCGACCGATGAGCGACGTCTTCAGGCGTATCGGTTGTCGCCTGGCCTTTTAAAGTGAAGACCAGAGCGAGCTCTGTGCCACCGACTTCCGGAAGTGCCCTTCTTGGCCTTTCGTGTTGGACTCAGGAGCAACTAGTCTGCCAGAAGGCTCGACGTCAGTGCCATCTCAGTCGTGCCGGTACTAGCGCGGGGCGTGTTGCAGCGGCAGGGAAGAGCAGCTGATGATGATCAAGGGTGTGCTGTAACGTAGATCGGAAGAGCGTCGTG…
GGACATTTACGGAGAACAGT	280	293	5	3	Cre17.g736300	SP	intron 9	Antifreeze protein, type I // Pyrrolo-quinoline quinone repeat // Quinonprotein alcohol dehydrogenase-like superfamily // WD40/YVTN repeat-like-containing domain // Pyrrolo-quinoline quinone beta-propeller repeat	regulation of mRNA splicing, via spliceosome [GO:0048024]	#N/A	#N/A	TCCGATCTGGATGGATGGGTGTGGTTGCTCGTGTGTGGGGAAACAAGGCCCAACGGACGGATGCGTTGGGCGTGGGGAGGGCAAGGTTTGCTGTGCGACGCCCTCGTGCGTGTGAGCAACCTCGGCGCCCTACTACTGAGTGGCCAATGCTGTCCAAACTGTTCACTATAGCTTAGATAGCTCAATGTGCGCCGAATTCGTGGTCAAGTCCTTATGATTCAATTGAGGTTGGACTCAGGAGCAACTAGTCTGCCAGAAGGCTCGACGTCAGTACTGTTCTCCGTAAATGTCCTAGCGCGGGGCGTGTTGCAGCGGCAGGGAAGAGCAGCTGATGATGATCAAGGGTGTGCTGTAACGTAGATCGGAAGAG
TTTGTAAATGTTGAATTACA	89	56	1	0								not found
CGCTGGTGCAAACAGCCTGC	430	388	7	3	Cre10.g452500	O	3'UTR	Protein F58B3.4	rRNA processing [GO:0006364]	AT3G01160.1	pre-rRNA-processing ESF1-like protein	GCTTTGGATCACGAGCGTCATGGTTTTGCTTTGCACGTGGTGGTGTGTCAAGCAGTTAGACTGCTGTGTGGCAGGACCCAGGACACGGGGATGGGGCTCCGCATGGAGGGAGGCTCGCTTTCCCGCCAAAACTTACACCATTCTCTCCTGCTCTTGCGCTCGCCGGCTCTCTTGCATGTTGGACTCAGGAGCAACTAGTCTGCCAGAAGGCTCGACGTCAGTGCAGGCTGTTTGCACCAGCGTAGCGCGGGGCGTGTTGCAGCGGCAGGGAAGAGCAGCTGATGATGATCAAGGGTGTGCTGTAACGTAGATCGGAAGAGCGTCGTGTAGGGAAAGAGTGT
TGATCAAAAAAAAGAAACAA	99	104	2	2	Cre16.g651350	SP	5'UTR	AuTophaGy related, ATG17	autophagosome assembly [GO:0000045]; autophagy of mitochondrion [GO:0000422]; pexophagy [GO:0000425]; piecemeal microautophagy of the nucleus [GO:0034727]; reticulophagy [GO:0061709]; ribophagy [GO:0034517]	AT4G30790.1	Encodes autophagy-related 2 (ATG11)	ATGAACGTATTTGCCCCCGTAACGTCTCCCGTTAATGACGGGCGGAGGGATGAACCTGACTGAGGGATGGGGTCACCCAAGGTTTTCAGACCCCGAGTCCGTACCTGATGTTGGCTTATAATTAAGAAGACTTGATGCAGCTTACATATTGTCAGGAAACTTTAAGCGCTAACTTTAAGCGCTAACTTTAAGCTACTAACTGTTGGACTCAGGAGCAACTAGTCTGCCAGAAGGCTCGACGTCAGTTTGTTTCTTTTTTTTGATCATAGCGCGGGGCGTGTTGCAGCGGCAGGGAAGAGCAGCTGATGATGATCAAGGGTGTGCTGTAACGTAGATCGGAAGAGCGTCGTGTAGGGAAAGAGTGTAGCT
TACCCATGTAGGAGGTGGGT	487	361	7	2	Cre13.g583650	M	potential promoter	Non-specific serine/threonine protein kinase. / threonine-specific protein kinase	#N/A	#N/A	#N/A	TCTGGCAGACTAGTTGCTCCTGAGTCCACATCATCCGCTATCGCTAATCCAGGCACTGCCATCAAGCCAAGTCAATCCAAAGACGGCCTGCTCAGCGCATGTCATCCATGACGGTGATAAGCGGTGATGCGGCGGATGTCTGCTGCAGCACAAAGGTCGCGACCAGACCGTTCTGAAGTCAGGGCAGGCACGGGCCGACGAGAAACGGAGAAAGGCACGAGTTCGCGACCGTTCCAGGAGTTCCCCGGTCACGGGAAAAGGGGCTCGCGCAGGTGTGACAGGTCAAAGGCGTGGCCCCCCTACACAGCTACTGCCCGCTTCTAT
AATACGTCTACGGCCAGGCA	155	103	2	2	Cre26.g756897	#N/A	potential promoter	Antifreeze protein, type I // Zinc finger, RING-type	#N/A	AT1G78420.2	RING/U-box superfamily protein	ATTATAATCGTTCATGCCGCGGCTGATGCAGTTGCGAAACCGCCCGGACGCGAGCTGCGGCCTGGACGGAGGGCGCCCGGCCGCGAGCGAGGCGTACGGCCCGCCCAATGGCGAGCGCCTCAAGTCGAGCAGTGCGGAAGAAGTGTGTTCATTGTTGGACTCAGGAGCAACTAGTCTGCCAGAAGGCTCGACGTCAGTTGCCTGGCCGTAGACGTATTTAGCGCGGGGCGTGTTGCAGCGGCAGGGAAGAGCAGCTGATGATGATCAAGGGTGTGCTGTAACGTAGATCGGAAGAGCGTCGTGTAGGGAAA
GGTCATCGCGTCAGTAAGCC	487	309	7	1								not found
CAGTTCGTCAGCGGACTGCCGT	778	1078	26	37	Cre10.g432850	O	intron 3	Flagellar Associated Protein 77, FAP77	#N/A	#N/A	#N/A	AAGCTACACTCTTTCCCTACACGACGCTCTTCCGATCTACGTTACAGCACACCCTTGATCATCATCAGCTGCTCTTCCCTGCCGCTGCAACACGCCCCGCGCTACAGTTCGTCAGCGGACTGCCGTACTGACGTCGAGCCTTCTGGCAGACTAGTTGCTCCTGAGTCCTGAGTGTTTCACCTTTCCCCGTACGAAATAACACGATATGACACTGCCCATGAGAAGCCGAATAGCTGTTGTGTTCAGTGCTGGTGTGATGTCGAAGGTTGAGGCGTCGGCTGATCTGCGTATGCAGCAGAGTAAATGCGCCGGGGAGGAAAGGGT
TTTTAACTGGAAAACAGAAT	382	269	8	1	Cre03.g179880	#N/A	3'UTR	Signal element on autosome protein 2	#N/A	#N/A	#N/A	TTTCCCTACACGACGCTCTTCCGATCTACGTTACAGCACACCCTTGATCATCATCAGCTGCTCTTCCCTGCCGCTGCAACACGCCCCGCGCTATTTTAACTGGAAAACAGAATACTGACGTCGAGCCTTCTGGCAGACTAGTTGCTCCTGAGTCCATCGGCCATTTTGGCCGTTTCCTAGACATTCCTCCCGGGGGCTAATGTCTGAAGCGAGACTCGTCTCGGCGAGACACACAAGCCGACTCGGCTGCTGCTGAGCCCACACACGCCCGAGGTGGGTCTGGATGCCGCCTCCTGCAGCCCTCAACCACCTGGCACCCCGCGGACATCCCCGTCACCAGTGCCGTGCCCCACAT
TATTATCTACTTAGGGACTC	138	95	4	2	Cre01.g032800	O	intron 9	Mg2+ transporter protein, MRS6	magnesium ion transport [GO:0015693]	AT5G64560.1	magnesium transporter 9	CTTTCCCTACACGACGCTCTTCCGATCTACGTTACAGCACACCCTTGATCATCATCAGCTGCTCTTCCCTGCCGCTGCAACACGCCCCGCGCTATATTATCTACTTAGGGACTCACTGACGTCGAGCCTTCTGGCAGACTAGTTGCTCCTGAGTCGACGCGGACTGGCCGTTGCAGCCGTCAGCACATGTCACGGCTGACGTCATTGCTGACTGGAATACCGCATGCGCCTTACGCCCTCATTGGCACATGCCTTGACGCTGGTACTCGCCTTGACAGGACATCCGGGGATTCATTATTATCAACGTCGGGACGCTTTGCTTCTGCTTTGCGACTTTCTTCACGCTGGTTGCTGTGTTCAAGTGGAACCGCGT
TACAACTAAGCCAGGTGCTTAC	1597	1422	66	16								not found
ATAAGAATAGTGCAATAATTCG	54	42	2	0								not found
ATCGAAATGAGCTGCGAAACAT	55	34	2	0								not found
GTTGACGTCATCCCTCCCATTT	99	17	1	0	Cre02.g078500	O	potential promoter	Prismane, alpha-bundle	#N/A	#N/A	#N/A	ATGCTTGTAGATTGGTCCAAACGAGCCATCATTATGTGAGTACCTTGAATCGGCAACAATTGCCGCGGACTGGATGGTCCAGCATGAGCAAAGCATAGGGGCCCTGTGCGCCTCTGAGCAAATGTAAATTATCTGCTAGAAAGATTCAAACGCGCTCAGAATTGACTCAGGAGCAACTAGTCTGCCAGAAGGCTCGACGTCAGTAAATGGGAGGGATGATGTCAACTAGCGCGGGGCGTGTTGCAGCGGCAGGGAAGAGCAGCTGATGATGATCAAGGGTGTGCTGTAACGTAGATCGGAAGAGCGTCGT
GATTGTGCGGCATTTAGTCGAG	179	131	8	120	Cre12.g547100	C	intron 2	Putative methyltransferase, CGL2	#N/A	AT3G01660.1	S-adenosyl-L-methionine-dependent methyltransferases superfamily protein	CTACACGACGCTCTTCCGATCTACGTTACAGCACACCCTTGATCATCATCAGCTGCTCTTCCCTGCCGCTGCAACACGCCCCGCGCTAGATTGTGCGGCATTTAGTCGAGACTGACGTCGAGCCTTCTGGCAGACTAGTTGCTCCTGAGTCCAACCACCCGCTGCTTTCAACCACCAGCGCCTGCCCTGAGCATCACTGTTCACGACGGCCTTGT
ATGAGATGCACTGATCTGACAT	601	545	36	25	Cre01.g027550	#N/A	exon 3	Cytochrome P450	#N/A	AT4G15110.1	cytochrome P450, family 97, subfamily B, polypeptide 3	CTACACTCTTTCCCTACACGACGCTCTTCCGATCTACGTTACAGCACACCCTTGATCATCATCAGCTGCTCTTCCCTGCCGCTGCAACACGCCCCGCGCTAATGAGATGCACTGATCTGACATACTGACGTCGAGCCTTCTGGCAGACTAGTTGCTCAACTAGTTGATCAGGTTGTCCAGGCACTCGTTGATCACCTTGAGGTCAGCCCTGGGGTGGGGGAGGGGCGTGTGTGGCTGGATCCAAAGATATCCCAAGAAGATATCATGATGATGTCATGAGCAGGGTGCGCCAGCACCGAACCAGAGGCAGGGACATGGGGTTGCGAAGGGCCGAAGGTGCTGAGAGCAGTGCAACAAGTGGTCGATAGCAGCACGCCAAGTAAATGCAGCGCTATCGTT…
CAGCCGGGTTGCCCTCGACTAT	598	643	52	5	multi-copy	#N/A			#N/A	#N/A	#N/A	GTTACATTCATGATTAATTAAGAAGTGAAGTCGTAGGCAGGTACAGTTGCAGCGTAGACGCGTTGTTACCGATGTCCGTGAAATCCAGCGGCCAGCTCCAGCGCGTAGACCCGCCGAAGGCTGCTGCTGCTGCTCTCCCATTTTGGTTGGACTCAGGAGCAACTAGTCTGCCAGAAGGCTCGACGTCAGTATAGTCGAGGGCAACCCGGCTGTAGCGCGGGGCGTGTTGCAGCGGCAGGGAAGAGCAGCTGATGATGATCAAGGGTGTGCTGTAACGTAGATCGGAAGAGCGTCGTGTAGGGAAAGAGTGTAGCTTCGCGTGTAG
TATTCTAAGCTTGACGCTTAGG	69	72	6	33	Cre02.g117500	SP	exon 3	Hexokinase, hxk1; catalyses the ATP-dependent conversion of aldo- and keto-hexose sugars to the hexose-6-phosphate (H6P)	glucose 6-phosphate metabolic process [GO:0051156]; glucose metabolic process [GO:0006006]; glycolytic process [GO:0006096]; intracellular glucose homeostasis [GO:0001678]	AT1G47840.1	Hexokinase 3	AAGCTACACTCTTTCCCTACACGACGCTCTTCCGATCTACGTTACAGCACACCCTTGATCATCATCAGCTGCTCTTCCCTGCCGCTGCAACACGCCCCGCGCTATATTCTAAGCTTGACGCTTAGGACTGACGTCGAGCCTTCTGGCAGACTAGTTGCTCCTGAGTCAAGTGCAGCGGCGTGGTGCGTGGCGGGCGCCACACCGGCAGGCGGGGCCCGGAGTGGGGTGTTGTCACCATTCCGCGAGCCATGCATGCACATGCAGGACTTGGCAGGCGAAGCCAGGAGGACCAAGCGGGTACCAGGGCTGGACGACAGATCATGCTTTTCGG
CAAAACACAACTAGACTGCTGA	60	48	4	26								not found
AGGAGACGTGCACGCCTATTGC	62	36	3	7								not found
ATCTGGAACCTACAAAAATAGG	61	36	3	5								not found
TGAGTAATACATAGTAGCGATA	50	36	3	0	Cre08.g381702	#N/A	3'UTR	Succinate-semialdehyde dehydrogenase (NADP(+)). / succinate-semialdehyde dehydrogenase (NADP(+))	gamma-aminobutyric acid catabolic process [GO:0009450]	AT1G79440.1	aldehyde dehydrogenase 5F1	TCAGCGGCGGGTGTGTGCGCGCGCACGCGCCAGCGGGCACAGCAGCGGCGGCGGCGGCGGCGGTGGCCCGAGGGTCTCCGCGCTTTTGGGTTGTTGGACTCAGGAGCAACTAGTCTGCCAGAAGGCTCGACGTCAGTTATCGCTACTATGTATTACTCATAGCGCGGGGCGTGTTGCAGCGGCAGGGAAGAGCAGCTGATGATGATCAAGGGTGTGCTGTAACGTAGATCGGAAGA
CCACTTTAAGCGAATAGTCGC	155	12	1	0								not found
AGTATTCCCACACCGCCAACTT	122	83	8	20								not found
GATCTAATAATAGCGGTACGTA	376	321	32	39	Cre13.g583700	SP	3'UTR	Keratinocyte proline-rich protein	#N/A	#N/A	#N/A	CCCCCCCCCCAGGAAGCGATAGTTGGCGAGATTTGGGGACCGTATGCAGTCATACGGTACGCGGCGAGAATGCATCCCCAGAATTGCCCAAGCTTTCTCGCCCGAGAGCCTACATTGGGGCCCGCTTCTTGCCGCTCCGCGAAGATGCAAGCCCTGGCAAGGAGACAAAAAGGTCGTGTCCATCAGTCAGCGCCATGGTGATCACTCAGGAGCAACTAGTCTGCCAGAAGGCTCGACGTCAGTTACGTACCGCTATTATTAGATCTAGCGCGGGGCGTGTTGCAGCGGCAGGGAAGAGCAGCTGATGATGATCAAGGGTGTGCTGTAACGTAGATCGGAAGAGCGTCGTGTAG
CGCCCATTTGGACGACCGGCCT	72	107	11	99	Cre02.g102700	SP	3'UTR	Cryptococcal mannosyltransferase 1-domain-containing protein	#N/A	#N/A	#N/A	CGATCTACGTTACAGCACACCCTTGATCATCATCAGCTGCTCTTCCCTGCCGCTGCAACACGCCCCGCGCTACGCCCATTTGGACGACCGGCCTACTGACGTCGAGCCTTCTGGCAGACTAGTTGCTCCTGAGTCCAACTCCACGCCGATCGGGTTGGCTGTCCACGGAAACTTGACTGTCGCAAGGTCGCGGGTAAAGCGCACGAGGCGCGACGCCGTAATCCCTTATTAGTGCTCACTGAACTTCCCCTAACTATAATTTCATGGAGCTA
AATGTCGATATACTCGATCCGC	208	169	18	10								not found
TATTTCTCCGTCACCATGTA	1520	1411	8	11	Cre09.g392050	C	intron 5	Plus gamete-specific	#N/A	#N/A	#N/A	TTACTAGTTGGGACACATTTTGCAGGGGAGGGGAGGGGAGGGGAAGAAGGAGCGAGGGAAGGGAGAAGGGGGCAGTAACCGTCCATGCATGACAAGGAATGATCTATTTTGAGGACGGGAGGAGGGGCACGGAGGAGGGGGGAGCAACCGCGACCGCTTGGACCTCGGCAACTAGTCTGCCAGAAGGCTCGACGTCAGTTACATGGTGACGGAGAAATATAGCGCGGGGCGTGTTGCAGCGGCAGGGAAGAGCAGCTGATGATGATCAAGGGTGTGCTGTAACGTAGATCGGAAGAGCGTCGTGTAGGGAAAAAGTGTCGCTTCGCGT
ATAAGGATTTTAAAGCTATTGT	246	305	35	47	intergenic	#N/A			#N/A	#N/A	#N/A	ACACTCTTTCCCTACACGACGCTCTTCCGATCTACGTTACAGCACACCCTTGATCATCATCAGCTGCTCTTCCCTGCCGCTGCAACACGCCCCGCGCTAATAAGGATTTTAAAGCTATTGTACTGACGTCGAGCCTTCTGGCAGACTAGTTGCTCCTGAGTCCAATTCGCTTTTGCATACATGTACACTCAAAACTGCTATCACGACGGGCAGACGCCCTGCCCTCGCGCTGCCTGCGCGTGTCTCTTACCCTCGCCCCGACCTCACTCTGCCCGTGCCCAGCGCTTGCCCCGCTCTCGCCCTCCCCGTGCGCTGCCTTTGCCCCGCCCTCGCCCTGCCCTTGCCCCGTCCTCGCCCATCACCCTTGCCTT
AACAACATCATTCGCTGAAATG	141	121	14	36	Cre13.g586350	M	intron 9	DNA photolyase	#N/A	AT4G25290.1	DNA photolyases;DNA photolyases	TTTCCCTACACGACGCTCTTCCGATCTACGTTACAGCACACCCTTGATCATCATCAGCTGCTCTTCCCTGCCGCTGCAACACGCCCCGCGCTAAACAACATCATTCGCTGAAATGACTGACGTCGAGCCTTCTGGCAGACTAGTTGCTCCTGAGTCCATGTTACCATAAGGGGGATGCGGGAGTGTGCAGCGGGAAAGCACACGGGAATGGTTCGGCGCGTGTGTGTCTTCCGGTGAGCCGTATTGTGCGTGTGCGCGTGTGTGCGTGTGTGGGTGTATAGTTTTAGGCAGCGCAAGGAATGGAACACCAGATGACAGCGTATGCCTGTCTGATCGCAAGGGTAAGGGCCCGACACCGTGCACACCGCGCCCCCCCCTACCGCCTGCCTCA
CCCTAGTCTGGGTTAGTCCACC	278	85	306	216	Cre09.g392050	C	5'UTR	Plus gamete-specific	#N/A	#N/A	#N/A	ATAAGCAGAGCCGGACGATATTATCATAATGATGCGGAAGTGAAGCTCATTTGAAGGGCTAAGTACAGATGGTAAAGAGGTGAAGGCACCTGCACATGTGTCCAGTTCCCGCCGGTGGTGGCTCTCCTCCGTCTGGTGGCTCTCGACGAGTGCCCCGTTCAAGGAAATCAGAGCAACTAGTCTGCCAGAAGGCTCGACGTCAGTGGTGGACTAACCCAGACTAGGGTAGCGCGGGGCGTGTTGCAGCGGCAGGGAAGAGCAGCTGATGATGATCAAGGGTGTGCTGTAACGTAGATCGGAAGAGCGTCGTGTAGGGAAA
TAGCCTAAAAGGAAAAAGAAGG	72	32	4	23	multi-copy	#N/A			#N/A	#N/A	#N/A	TAGCCCTGCCGGACACCCGAAGGGCCGACTGCGGAAGGCCCTCACAAAGTGCAAGGTGAAGACCGACCACACAACCGAGGCCATGGTGACCACCTCGACTTGACTCAGGAGCAACTAGTCTGCCAGAAGGCTCGACGTCAGTCCTTCTTTTTCCTTTTAGGCTATAGCGCGGGGCGTGTTGCAGCGGCAGGGAAGAGCAGCTGATGATGATCAAGGGTGTGCTGTAACGTAGATCGGAAGAGCGTCGTGTAGGGAAAGAGTGTAGCTTAGCGTGT
AGAATTATAACAAGGGCAACTA	70	24	3	15	cassette	#N/A			#N/A	#N/A	#N/A	ATACGCACCAATCATGTCAAGCCTCAGCGAGCTGCCTGATGGATGGTTCTCTAGCTTGCCAAGCGAAGGTGGCCGCCGCGCAGGAGACGTGTTTCTGACGAGGGCTCGTGTGAGGAGCAACTAGTCTGCCAGAAGGCTCGACGTCAGTTAGTTGCCCTTGTTATAATTCTTAGCGCGGGGCGTGTTGCAGCGGCAGGGAAGAGCAGCTGATGATGATCAAGGGTGTGCTGTAACGTAGATCGGAAGAGCGTCGTGTAGGGAAAGA
CTAAGACAACCACACCGTAAGG	59	61	8	25	Cre14.g611250	O	intron 13	EF-HAND DOMAIN-CONTAINING FAMILY MEMBER C2	cilium-dependent cell motility [GO:0060285]; mitotic cytokinesis [GO:0000281]; mitotic spindle organization [GO:0007052]	#N/A	#N/A	ATGGGAACGCGCGCACGAGACAGAACACGATGCGCGTCAGCCCATATGCATTGGGTCGTGCATTCGTGCGGGCGCGGGTGCAGTGCAGGTGGCGGCACGGCGACCAAGGCTCGGGTTGCACGGCGGCATGCTAACTTTGGAGTGCTGCGTTATGAATTTGGGTTTGAGGCTGCCGTTTTCTGTGAGGCCATCCTCCTGACTCAGGAGCAACTAGTCTGCCAGAAGGCTCGACGTCAGTCCTTACGGTGTGGTTGTCTTAGTAGCGCGGGGCGTGTTGCAGCGGCAGGGAAGAGCAGCTGATGATGATCAAGGGTGTGCTGTAACGTAGATCGGAA
AGCCAAACACTGAAACAACACA	161	121	16	66								not found
ATAAATTCAACAATGAGGTTTA	2052	2674	363	1062	Cre08.g358549	#N/A	intron 1	-	#N/A	#N/A	#N/A	AAAGCAAAACACCACTGGTTTGTTCGCTAACACCTACGCAGACGCAGAGCAAAGCTCATTCGTATTAGTCTTAAAGGTGCTCGCTGCCCCGCTTAAGCATTGCTGCTGAGGCCGCCCCATAGCCTTGCCCACAGCCTTGCTGTGCTGCATCAATGCGTGGTGGCGAGGCTCGCCGCAAAGTCGCAGGGAATCTGCGGCACTGACGCGCGGGTGGCACAGTAGCTGGCGGGTGCCCGCTGCCGCGGCCTGCCTCGCGGTGTCGGGGCGTGTGCCCTTGGTCCTTTTCGGTCATCCACAGGACTGCGCGCAACGAGCCCACGGCGGAGGCCCTGGCCTGCTGCTTGGATACACGGTGTTCCCTGTCTTATAGTTGGACTCAGGAGCAACTAGTCTGCCAGA…
AAGAATTCGGCTATTTCCTTGT	53	22	3	0								not found
TGAATACATAACATTTATGGGT	448	354	50	67	Cre02.g112600	O	3'UTR	SNF1-related protein kinase regulatory subunit gamma-1	#N/A	#N/A	#N/A	CATGCTAAGCTACACTCTTTCCCTACACGACGCTCTTCCGATCTACGTTACAGCACACCCTTGATCATCATCAGCTGCTCTTCCCTGCCGCTGCAACACGCCCCGCGCTATGAATACATAACATTTATGGGTACTGACGTCGAGCCTTCTGGCAGACTAGTTGCTCCTGAGTCCAATGTGTGTGTGCCCGGTATGGGGCAGGCATTGGTCCGTTGGGGGCTACAAATGCATCGGGTTGCCAGGTCTGGCATGGATACAAGAACGAGACGCGCCCCCGAATGCCCACGCCTCTCGCATGCACAGCTGTGGCGCAATGAGTGCGACCGTATCCACAGGCACGTGCGGTACCTCCACTCATCCCTGGCACATGTCGCCAGCTGCCCTTACATCCTGCCCAAA…
TAAAAAAATAGAACCAAAAACA	260	219	31	0								not found
TACATTTTAACCCAATACACAA	144	134	19	4	No hit	#N/A			#N/A	#N/A	#N/A	CACGCTAAGCTACACTCTTTCCCTACACGACGCTCTTCCGATCTACGTTACAGCACACCCTTGATCATCATCAGCTGCTCTTCCCTGCCGCTGCAACACGCCCCGCGCTATACATTTTAACCCAATACACAAACTGACGTCGAGCCTTCTGGCAGACTAGTTGCTGTTTTTCTTGGTTGCGTGCGCCTCCTGCTGGAATGGACTGTACGCCCCCGCCCTCGCCCCTTGGAATAAAACCGGCCCCG
GCTCCGGGTGTAACCAGTTC	1134	1435	5	5	Cre09.g400312	C	intron 13	WD40 repeat // AAA+ ATPase domain // Quinonprotein alcohol dehydrogenase-like superfamily // WD40/YVTN repeat-like-containing domain	#N/A	AT5G49430.1	WD40/YVTN repeat-like-containing domain;Bromodomain	ACGCTTAGGGAGTTGAGACAGGATCAACATGTTCAAGCAGATGAATCCACTGAGTGGAATCCACTGTAAGGATCTCCTTAGCTCTCGTGGACTCAGGAGCAACTAGTCTGCCAGAAGGCTCGACGTCAGTGAACTGGTTACACCCGGAGCTAGCGCGGGGCGTGTTGCAGCGGCAGGGAAGAGCAGCTGATGATGATCAAGGGTGTGCTGTAACGTAGATCGGAAGAGCGTCGTGTAGGGAAAGAGTGTAGCTTAGCGTGT
ATAAGATAGGAAAAAGTCAGAG	69	100	15	21								not found
AAGAAAGATAAAAGTACGGTTT	77	113	17	45	Cre12.g545250	O	exon 4	SPHINGOMYELIN PHOSPHODIESTERASE 2	ceramide biosynthetic process [GO:0046513]; sphingolipid catabolic process [GO:0030149]	#N/A	#N/A	CTCTTCCGATCTACGTTACAGCACACCCTTGATCATCATCAGCTGCTCTTCCCTGCCGCTGCAACACGCCCCGCGCTAAAGAAAGATAAAAGTACGGTTTACTGACGTCGAGCCTTCTGGCAGACTAGTTGCTCCTGAGTAACCGGCTAACCGCTACGCATCCCCTACCATCCCTGTAAAACCCGCCTACATACCCCTTCACAATTCCCACCGATGCCATAAAATACGTTTCGTATCCCTACACTTTCACACAAATACAAATTCAGGTACTGACACGCCTTTCCAGCGTTATTAGCACACGTACAAGCTTTGCAGACGCACAACGTATACTGACCAGGCTGAAGTGCCTCCTTGTCTGCCCGCCTGTAGCGCCTCCCAGTACGGCATTGTGTCGGTTCA…
GACAGTCGGGATTTGTTAAGAT	134	168	26	67								not found
CTAATGGGCTGTGACTCTTCCA	114	46	153	79	Cre09.g400312	C	intron 13	WD40 repeat // AAA+ ATPase domain // Quinonprotein alcohol dehydrogenase-like superfamily // WD40/YVTN repeat-like-containing domain	#N/A	AT5G49430.1	WD40/YVTN repeat-like-containing domain;Bromodomain	ACACGACGCTCTTCCGATCTACGTTACAGCACACCCTTGATCATCATCAGCTGCTCTTCCCTGCCGCTGCAACACGCCCCGCGCTACTAATGGGCTGTGACTCTTCCAACTGACGTCGAGCCTTCTGGCAGACTAGTTGCTCCTGAGTCCAACGCTCAAAGCAACCCTTTGGAGACTAGTTGTGACCTAGAGTCGGGATCGCGAGGAGGCCTCCTCTTCGTTCAACAAGTAGTTTTACAACATCAGTTGATCTTAATAAATCGACGGCAGCAAATGATACTGGAATTCATGCCCTCAAGGGCAACATGCTTTCATTGTGCGGACAGACAGGCTAATCTGAGCCCTGTCTACTCGCTTCACGTTATACAC
AAAAAACCCCTGAAACAAAATA	89	58	9	35								not found
CTATGTCGCAAGACCCTACCGC	342	346	54	477	Cre06.g255626	#N/A	3'UTR	Ribokinase-like	#N/A	#N/A	#N/A	TCTTTCCCTACACGACGCTCTTCCGATCTACGTTACAGCACACCCTTGATCATCATCAGCTGCTCTTCCCTGCCGCTGCAACACGCCCCGCGCTACTATGTCGCAAGACCCTACCGCACTGACGTCGAGCCTTCTGGCAGACTAGTTGCTGCCCTCCCCCGGACAGTGAGCGTGTGCGTGCGTGCCGTGTGTGCGTCTGTGTGAGTGCGTGTGCTATGTGTGGTTGCAAATTTATAACCGGTGTTGCTCAACACCGCTTGTGCAGCTCGGTTGGTTCGCCTCCCCGCGCAAAACACGCCCCGTATCTCAAAACATTCGCTTGCGCGCAGGGGTGCCTGCGTGCGCGACCTTTTGCGCGCCCGCTCTGGATGGGGTAACCTGTGTTCTGATAACGCATCA…
GAGTAATAACTAAAAAAAGAGT	75	159	25	87	Cre12.g517050	O	3'UTR	Flagellar Associated Protein 117	#N/A	#N/A	#N/A	ACGGCTACCGTACTTGTTAGTTGTTACTTGTGTTACAAACCCACTCCATCCACCCATTGCATCCTCCAGCTTTTACACGGGAGCCATCTTCTTCCATCAACCAGGTTGGACTCAGGAGCAACTAGTCTGCCAGAAGGCTCGACGTCAGTACTCTTTTTTTAGTTATTACTCTAGCGCGGGGCGTGTTGCAGCGGCAGGGAAGAGCAGCTGATGATGATCAAGGGTGTGCTGTAACGTAGATCGGAAGAGCGTCGTGTAGGG
AAGTGACACTACGGGTTGAGGC	275	178	28	0	Cre07.g331250	#N/A	intron 21	SPERMATOGENESIS-ASSOCIATED PROTEIN 20	carbohydrate metabolic process [GO:0005975]	AT4G03200.1	catalytics	TTTCCCTACACGACGCTCTTCCGATCTACGTTACAGCACACCCTTGATCATCATCAGCTGCTCTTCCCTGCCGCTGCAACACGCCCCGCGCTAAAGTGACACTACGGGTTGAGGCACTGACGTCGAGCCTTCTGGCAGACTAGTTGCTCCTGAGTCCAACGAAGTGCGTGCATATGTTTGTGTCAAGTATACACCACACATCAACGGTGCAACCCAGGAACATGCCAAACCAACATCCGTGTCCGCCACACGCGCCACCTCCCCCCCCC
CTAACACCGGAAATTGAGTGTT	80	38	6	3	Cre11.g476050	O	exon 10	Flagellar outer arm dynein heavy chain gamma, DHC15	cilium assembly [GO:0060271]; microtubule-based movement [GO:0007018]	#N/A	#N/A	ATGTCCTGGTCCTCCTTGGTCAGCAGGCCCGCCACCTCACCAGTCATCAGAATGTTGGACTCAGGAGCAACTAGTCTGCCAGAAGGCTCGACGTCAGTAACACTCAATTTCCGGTGTTAGTAGCGCGGGGCGTGTTGCAGCGGCAGGGAAGAGCAGCTGATGATGATCAAGGGTGTGCTGTAACGTAGATCGGAAGAGCGTCGTGTAGGGAAAG
AATGTCTCTACAGGAGCGACGG	140	122	20	56								not found
TTTATAAGAATGTCACGCCCGC	262	225	38	0	Cre17.g741400	SP	intron 10	Adenylate cyclase. / ATP pyrophosphate-lyase	termination of RNA polymerase II transcription [GO:0006369]	#N/A	#N/A	GGCAATGGCTCCCGTGGAAGGAATTACCCACGAGCAGAACTTCATGGAGATCTGGACCAGCCTCATGCGCGCCTCGCTGCGTGACGGACTGCTGCCCAGCGCCAGACCGGACGTGGCGTCCGACATCTCCACCGCCTCGTTCATGCAGGTAGGTGCGCCCCATCGCGCCGTACCACGGTGCCCCCGTGCATTTCGTGTGTGTGTGTGTGTGTGTGTGTGTGTGTCTGTGTCTGTGTCTGTGTGTGTATGTGTGTGTGTGTGTTTGTGTCTGTGTGTGTTG
CAAGTTCGGTATAGAGAACCGC	82	65	11	11	Cre01.g045050	M	3'UTR	Flavoprotein-like	#N/A	#N/A	#N/A	ATGCAGTGTTTGTGATATCGTACTTGACACGCATTTGTGAGGCGCGCCGGCAGGACACGGGCACATCCGCTCCCACAGCGTCCCAGACTGGCAGGCCCTCGATTGGTTAGGTACTGACATTTGGAGTGCCAAAATGTCGTCGCCTTCATACTAGTCGTGAACAATAGCGCACGACAATAGCGTGACGTGCGGAATTCTTTCACCTTCATACGTGGGTTCACCGGATTTCAGTGTTGGACTCAGGAGCAACTAGTCTGCCAGAAGGCTCGACGTCAGTGCGGTTCTCTATACCGAACTTGTAGCGCGGGGCGTGTTGCAGCGGCAGGGAAGAGCAGCTGATGATGATCAAGGGTGTGCTGTAACGTAGATCGGAAGAGCGTCGTGTAGGGAAAGAGTGTAG
TGACGGAATCATCCATAAGGGG	119	76	13	68								not found
AGGGCCTTTTCGCCCGCTTTGC	235	385	66	511	Cre07.g342200	O	exon 1	Intraflagellar Transport Protein 70	intraciliary transport [GO:0042073]	#N/A	#N/A	CTACACTCTTTCCCTACACGACGCTCTTCCGATCTACGTTACAGCACACCCTTGATCATCATCAGCTGCTCTTCCCTGCCGCTGCAACACGCCCCGCGCTAAGGGCCTTTTCGCCCGCTTTGCACTGACGTCGAGCCTTCTGGCAGACTAGTTGCTCCTGAGTCCAAGCTGATATTGCAAGTGCTGAATAGCCTCCGCGAACTTTTGCTCCTTTATGAGCGTATAGATTGTCTGCGTGTACTGGCCTTCCGCGATTGGCCTCGCGGGCTGCTGAAAGAAAGCCATGAAATAAGACTGGCGATGTTCTTGCGGGCCAATGTGCAAAGGCCTTAGGGCACCGCTAAACGCTGTAAGCAAAACGACATGTATATTAGAGCAGCTGCTACCTAATAAGTATGC…
AAATTATGCCGATGAGAATAAG	543	582	100	413	intergenic	#N/A			#N/A	#N/A	#N/A	ACACGACGCTCTTCCGATCTACGTTACAGCACACCCTTGATCATCATCAGCTGCTCTTCCCTGCCGCTGCAACACGCCCCGCGCTAAAATTATGCCGATGAGAATAAGACTGACGTCGAGCCTTCTGGCAGGCACTGCTGGTGGAGGGCGCGGGCGCGGTGTTCCGCGATGACGACATTTTGGGGAGCCGAGGGCCCTCCCCACGAGGGGGGAGCCCCGGTACATGCGGTTCTCCCCATGAGGGGGGCGCTCCGGTCCGTGGGGAACCCCCCATACCTCCAGGGGATCCCCCGGCCACATAATGCCCAGGAGTACTTGGCTCTGTGCACGTGTGCCTGTCAAGACCTCAGAAGGTACGGTACGGAAACTAGGCTGCCGGCATATGACAGCTGAGGCAGG…
TAGTAAGTAGTAAACGAGCTAT	53	17	3	0								not found
ATAGATAGAGTTGCGGGAGACT	56	152	27	79								not found
TTGATCTCAGCTCGAGCGCAGA	123	168	30	91	Cre03.g181150	O	exon 1	Dynein arm light chain 8, LC8, DLL1	microtubule-based process [GO:0007017]	AT4G15930.1	Dynein light chain type 1 family protein	GTTACAGCACACCCTTGATCATCATCAGCTGCTCTTCCCTGCCGCTGCAACACGCCCCGCGCTATTGATCTCAGCTCGAGCGCAGAACTGACGTCGAGCCTTCTGGCAGACTAGTTGCTCCTGAGTCGGAGCCGAAGTTGCGGCCGACGATGCAGTGCCACGTCGGGTTGTGCTTCCGGTCGAACTCCTTCTTGATGTAGGCCGCAATGTCCTTCTCGATGTTGTACTTCTCCAGGGCCTGAGTGGCGCAGTCCACGGCGTCTGCCTGCATCTCCTCA
TTCGAACATTACGAACCGGGCC	76	39	7	37	Cre03.g181450	SP	intron 1	Tectonic-1/3 (TCTN1_3)	#N/A	#N/A	#N/A	CTACACTCTTTCCCTACACGACGCTCTTCCGATCTACGTTACAGCACACCCTTGATCATCATCAGCTGCTCTTCCCTGCCGCTGCAACACGCCCCGCGCTATTCGAACATTACGAACCGGGCCACTGACGTCGAGCCTTCTGGCAGACTAGTTGCTCCTGAGTCCAACTGGCCTTGTTGCCAGGCACTCTTCTTCTCTCGTATAGCGTGTGCCAAGCAGAGCCCAGTTCGCACCTTCTGTACATAGCCCGAGGGCACGCAATACTTCAACGTCTGCTGCTCGTTCCCTTGCGGCAGGCACGTGCCCTGGTCGGTAAAGAGCGTGCTGAGCCCCGCAGGGCACATCGAGTCGCAGCAGCACCCCAGGTCGCATGCCTCTTGCCGGAGGTCACAGTTGCAG…
TGAGTGTGCCGCAGGACATATG	176	44	8	0								not found
GCCCATTGAATCGACATTAAAA	68	11	2	0								not found
AAAACTGAAATACCAAAACAGA	133	32	6	13								not found
GAGCCCAGGAATCATTCTTCTC	80	95	18	23	Cre07.g312500	#N/A	intron 3	Putative mitochondrial carrier protein	#N/A	#N/A	#N/A	ACGAGATAGCCTTGATGCCCGTGTAAGGGGCTGGTAGTCCGGTGGATACCTGCGCGCGGCATGCGGCAGGCAGCGGAAAGCAAACCCTTAGAAACATGCGCAACAGCCCCATGCGGTTGGGATCAGGAGCAACTAGTCTGCCAGAAGGCTCGACGTCAGTGAGAAGAATGATTCCTGGGCTCTAGCGCGGGGCGTGTTGCAGCGGCAGGGAAGAGCAGCTGATGATGATCAAGGGTGTGCTGTAA
TTAAACCCAGTATGCACCTATA	52	26	5	0								not found
ACGTTCACGTGACCGGAAGCGG	154	136	27	32								not found
ATTCTCGAAAGAAGACGAGATT	92	75	15	75	Cre09.g398808	#N/A	3'UTR	GRIP domain (GRIP)	#N/A	AT5G66030.1	Golgi-localized GRIP domain-containing protein	TGCCGCTGCAACACGCCCCGCGCTAATTCTCGAAAGAAGACGAGATTACTGACGTCGAGCCTTCTGGCAGACTAGTTGCTCCTGAGTCCAACTAGGCGATGAGCTCAGCGCTAGTTACGGTAGATGATGCCATTGACTGCAGATGCCCGTGGCGCGCTGATTGATGCACGTGCGACCGCTTTGGCAGCAGGGCGTCGTGTGGCAGCGAACGCGCAGCAAGGACTGATAGGA
AAATCACATGTTAGAGCGTAGC	58	49	10	61	cassette	#N/A			#N/A	#N/A	#N/A	ATACGGCCCGCTGGCGGCACCCATCCGGTATAAAAGCCCGCGACCCCGAACGTTGACCTCCACTTTCAGCGACAAACGAGCACTTATACATACGCGACTATTCTGCCGCTATACATAACCACTCAGCTGGCTTAAGATCCCATCAGGCTTGCATGCCGGGCGCGCCAGAAGGAGCATCTGTTGGACTCATGGAGCAACTAGTCTGCCAGAAGGCTCGACGTCAGTGCTACGCTCTAACATGTGATTTTAGCGCGGGGCGTGTTGCAGCGGCAGGGAAGAGCAGCTGATGATGATCAAGGGTGTGCTGTAACGTAGATCGGAAGAGCGTCGTGTAGGG
AAACATTCACATAGCGCCTTAT	89	159	33	38	Cre12.g487101	#N/A	3'UTR	Chlamydomonas-specific family protein, CSV9	#N/A	#N/A	#N/A	AAGCTACACTCTTTCCCTACACGACGCTCTTCCGATCTACGTTACAGCACACCCTTGATCATCATCAGCTGCTCTTCCCTGCCGCTGCAACACGCCCCGCGCTAAAACATTCACATAGCGCCTTATACTGACGTCGAGCCTTCTGGCAGACTAGTTGCTCCTGAGTCCAACTGCAGAAGCGCTGTGCAGGTTCGGTCGTAGCAACATGCTCGAAATGTCGAAGTGCAT
TTAATTAGTGGGATACTGAACG	76	53	11	29								not found
TTGAGCTTCAGATCGTAAGAGG	58	77	16	50	No hit	#N/A			#N/A	#N/A	#N/A	ATGAGCCGTTGCTGCACTGTGCCCTCGTAGGCGCTTCGAGGTGGAGGGCATCCCCACGCTGGTGGTGCTGCTCGTCCAGTCCAGTCCTTGGACTCAGGAGCAACTAGTCTGCCAGAAGGCTCGACGTCAGTCCTCTTACGATCTGAAGCTCAATAGCGCGGGGCGTGTTGCAGCGGCAGGGAAGAGCAGCTGATGATGATC
CTGGCCGACATTACCGCTTTGG	63	119	25	97	Cre12.g510034	M	intron 1	TETRATRICOPEPTIDE REPEAT PROTEIN 33	#N/A	AT1G77230.1	Tetratricopeptide repeat (TPR)-like superfamily protein	CACACCCTGCCCGCCCCCACCACCCAATCCCTGCGACAGGGACCCTACGCACCTTCAAGGACAGCGCCAGCGCGATGGGTTCGGGCTCCTCGCTTGAATCTGGTCAAGGCGATGCGAAGTTTGGCTCTTGTTACCAGCCATACGAGGCAAGACTGCACGCGTAGGTGTTAGCGTGCCTCAGTGACGGTGTGCCCGGGTGTTGCGGTGCCTCGCAAACCCCTCGCAACCTGTTGGACTCAGGAGCAACTAGTCTGCCAGAAGGCTCGACGTCAGTCCAAAGCGGTAATGTCGGCCAGTAGCGCGGGGCGTGTTGCAGCGGCAGGGAAGAGCAGCTGATGATGATCAAGGGTGTGCTGTAACGTAGATCGGAAGAGCGTCGTGT
ATATAAAAAAAAAAAAAAAAAA	308	331	0	1	Cre09.g410100	O	exon 1	Putative Cation-transporting ATPase	#N/A	AT1G07810.1	ER-type Ca2+-ATPase 1	ATATGGTGGTGATGATGTGGGCCGCAAGTCTCTCGGCACCAAGTCAACGGGCGGGAAGTCGCTCACTAAGAATTCGGTCCTGGACAAGGCATCCATCATCAGCATGGCGCGCGGAGCAGACGTGAAGCCCTTTAAGGCGGACTCAGACGAGCTGCCGTGGCACGCAATAGCGACGGAAGACGAGGTGGTGGCGGATCTGGGGTCTTCGGTGGAGAATGGCCTTTCCGATTCGGAGGCGCAGCGGAGGCTCCAGTTTGGACTCAGGAGCAACTAGTCTGCCAGAAGGCTCGACGTCAGTTTTTGTTTTTTTTTTTTTATATTAGCGCGGGGCGTGTTGCAGCGGCAGGGAAGAGCAGCTGATGATGATCAAGGGTGTGCTGTAACGTAGATCGGAAGAGC…
TAATAAAGGAAACAGAAAAGTA	300	188	41	209	Cre07.g335750	M	exon 6	Intraflagellar Transport Protein 88	intraciliary transport [GO:0042073]; non-motile cilium assembly [GO:1905515]	AT3G04240.1	Tetratricopeptide repeat (TPR)-like superfamily protein	TATTTAACCTCTTTGATTTCGCTTCTCAACCACACAGATCAACCTGGAGCTGATGTACGCCGTGGACTTCAACCTGGCACACATGTACCACATGAACAAGAACTACAGCGAGGCGCTGAACGTTGGACTCAGGAGCAACTAGTCTGCCAGAAGGCTCGACGTCAGTTACTTTTCTGTTTCCTTTATTATAGCGCGGGGCGTGTTGCAGCGGCAGGGAAGAGCAGCTGATGATGATCAAGGGTGTGCTGTAACGTAGATCGGAAGAGCGTCGTGTAGGG
AATGTCAGCTCGCGTCAAGGTC	640	576	126	444	cassette	#N/A			#N/A	#N/A	#N/A	TATGGCGCCTTCTGGACGCCGCGCGCCCCATCGCGGCCCTTCCAGAGCTTCCCCCGCCCTCATAGCCCGCCAAATCAGTCCTGTAGCTTCATACAAACATACGCACCAATCATGTCAAGCCTCAGCGAGCTGCCTGATGGATGGTTCTCTAGCTTGCCTTATCGTTGGAAACATAGAGCTGGAGACGTGTTTCTGACGAGGGCTCGTGTGACTAGTGAGTCCAGTGGACTCAGGAGCAACTAGTCTGCCAGAAGGCTCGACGTCAGTGACCTTGACGCGAGCTGACATTTAGCGCGGGGCGTGTTGCAGCGGCAGGGAAGAGCAGCTGATGATGATCAAGGGTGTGCTGTAACGTAGATCGGAAGAGCGTCGTGTAGGG
CGACCGGTCACGATACATGAGG	1662	1905	418	496	Cre13.g588250	O	intron 13	Centrosomal protein CEP76 (CEP76)	#N/A	#N/A	#N/A	TCGAGCCTTCTGGCAGACTAGTTGCTCCTGAGTCCAACATGGAATCACGTGCGACCGGCAAGAGGTCGATCCTTACCAGCTGCCCATTGCGTTTGCGTGCCTGTGTGTCCTGCTGTGCTCCACCCAACCGCTCATCACTCACCAGATGCTGGACATACTCGGCACCACCGCCGCCACAGCCAGTTTCGCGCTGCGCGTCAAGGTGTTCGCTTACCCGGAGGGCCTCACCAGGTGAGCGCGGGTGCCGTGCCGTGCGTGGCGTGGCGTATGGTATGTGTGTGATGGGCATTGACTATGGTACACAGAGCCAGGGACAAAATCATGCCTTACATATGGCGGTGGTGCGATTGGAAGGTTACTGGTGAAGGGGATGTGCGTCAAGTAAGGGCAACAGCACGG…
CTGTATAGGAGGACGAGTTATT	65	100	22	41	Cre03.g172200	O	3'UTR	WD40 repeat	#N/A	AT3G53390.1	Transducin/WD40 repeat-like superfamily protein	TTGTGGTATGCGGCCTGATGGCGGCACAAGTGGCGTGGCTTGCGGATTGAGCGCAGCGGCTGGGGCTAGGGGGGATTGGGCCTGGGAGCATGCACGCACGTCCCGACGGCGAGGCGGCGCATAATGGTTTGCTCAGGAGCAACTAGTCTGCCAGAAGGCTCGACGTCAGTAATAACTCGTCCTCCTATACAGTAGCGCGGGGCGTGTTGCAGCGGCAGGGAAGAGCAGCTGATGATGATCAAGGGTGTGCTGTAACGTAGATCGGAAGAGCGTCGTGTAGGGAAAGAGTGTAGCTT
TAACATCACCGAACCGTTGGAC	55	86	19	102								not found
ACAACCCCAAAGTCCTCGTGC	383	260	0	1	Cre12.g521300	#N/A	5'UTR	-	#N/A	#N/A	#N/A	ACACTCTTTCCCTACACGACGCTCTTCCGATCTACGTTACAGCACACCCTTGATCATCATCAGCTGCTCTTCCCTGCCGCTGCAACACGCCCCGCGCTAACAACCCCAAAGTCCTCGTGCACTGACGTCGAGCCTTCTGGCAGACTAGTTGCTCCTGAGTCCAAGAGAAAGGAGTGTCAAGCTTGCTTGTCGGCAGCTGATGTGTGCGTAAAACAAGCTTTGTGTAGTTGCTTTGGATTGCCATGAAGGAGACGGTGCAGCGGTCTTTATGGAAATCGGTGTCTCCCAATCGCGACTCATTCCGCTACTAGGCAGCCGAACTCCAAGGCCTTGAGAGGCCTACATCATTGTACATTAAACCGACTCACAGATGGGATGCCCCCGA
ATCTAATGCGGCGCACTGTATT	124	36	8	0	Cre02.g111350	C		SF0 - WD REPEAT-CONTAINING PROTEIN 76	DNA damage response [GO:0006974]; regulation of DNA damage checkpoint [GO:2000001]	AT1G80710.1	DROUGHT SENSITIVE 1	AACGCAAATCACCCAAACCTCCGACCTGGACCTCGCGCCGGTCGATGCCCAGGAAAATCAACTCCCTGCACTTGGACTCAGGAGCAACTAGTCTGCCAGAAGGCTCGACGTCAGTAATACAGTGCGCCGCATTAGATTAGCGCGGGGCGTGTTGCAGCGGCAGGGAAGAGCAGCTGATGATGATCAAGGGTGTGCTGTAACGTAGATCGGAAGAGCGTCGT
AGAGCAAGCATTAGTTTAGA	76	18	4	0								not found
ATATAAAAAAAAAAAACAAAA	102	82	1	0	Cre09.g410100	O	exon 1	Putative Cation-transporting ATPase	#N/A	AT1G07810.1	ER-type Ca2+-ATPase 1	TCGGCACCAAGTCAACGGGCGGGAAGTCGCTCACTAAGAATTCGGTCCTGGACAAGGCATCCATCATCAGCATGGCGCGCGGAGCAGACGTGAAGCCCTTTAAGGCGGACTCAGACGAGCTGCCGTGGCACGCAATAGCGACGGAAGACGAGGTGGTGGCGGATCTGGGGTCTTCGGTGGAGAATGGCCTTTCCGATTCGGAGGCGCAGCGGAGGCTCCAGTTTGGACTCAGGAGCAACTAGTCTGCCAGAAGGCTCGACGTCAGTTTTTGTTTTTTTTTTTTATATTAGCGCGGGGCGTGTTGCAGCGGCAGGGAAGAGCAGCTGATGATGATCAAGGGTGTGCTGTAACGTAGATCGGAAGAGCGTCGTGTAGGGAAAGAGTGTAACTTAGCGTGTAG
TGGGTACCCGAAGCACCACAGA	72	53	12	28								not found
GAACCTGTATTTATCAGAGTAG	65	149	34	75	Cre07.g317800	O	intron 10	EXOCYST COMPLEX COMPONENT 6	exocytosis [GO:0006887]; Golgi to plasma membrane transport [GO:0006893]; intracellular protein transport [GO:0006886]; vesicle tethering involved in exocytosis [GO:0090522]	AT3G56640.1	exocyst complex component sec15A	CGTTACAGCACACCCTTGATCATCATCAGCTGCTCTTCCCTGCCGCTGCAACACGCCCCGCGCTAGAACCTGTATTTATCAGAGTAGACTGACGTCGAGCCTTCTGGCAGACTAGTTGCTCCTGAGTCCAACTTGCTTCATGGGGTTCCCCAAGCTTCACTTCATGAGCATGTCCGTTCCCCCGCTCAACCCCCTCTGATTGTTTTGGAGTCGGCTCCCGTGCCCCACTTCCCACTTGGTTTGCAACTGT
ATAAATAATGCATATACAAGAA	412	331	76	447	cassette	#N/A			#N/A	#N/A	#N/A	CTACACGACGCTCTTCCGATCTACGTTACAGCACACCCTTGATCATCATCAGCTGCTCTTCCCTGCCGCTGCAACACGCCCCGCGCTAATAAATAATGCATATACAAGAAACTGACGTCGAGCCTTCTGGCAGACTAGTTGCTCCTGAGTCCAACTAGTCACACGAGCCCTCGTCAGAAACACGTCTCCTTTTTAGCTTAGAGTCCTTACTGGCAAGCTAGAGAACCATCCATCAGGCAGCTCGCTGAGGCTTGACATGATTGGTGCGTATGTTTGTATGAAGCTACAGGACTGATTTGGCGGGCTATGAGGGCGGGGGAAGCTCTGGAAGGGCCGCGATGGGGCGCGCGGCGTCCAGA
GGTTTACGGTACCCCTACACTG	646	713	170	508	Cre12.g535350	O	3'UTR	Quinoprotein amine dehydrogenase, beta chain-like // WD40/YVTN repeat-like-containing domain // WD40-repeat-containing domain superfamily	#N/A	AT5G24710.1	Transducin/WD40 repeat-like superfamily protein	GCGCACGTTATGGAAGAGCGCAAGCACACGAGGAGACCGGGAGAGGGTCGACGCCGCATCTGTGCTTACAAAGGTTGACGTGCAGGGTTGGGCAGGGATGTCGTAGTGCACCACGCCGCTCTCATCATTGGCGGGTCTTGGACTCAGGAGCAACTAGTCTGCCAGAAGGCTCGACGTCAGTCAGTGTAGGGGTACCGTAAACCTAGCGCGGGGCGTGTTGCAGCGGCAGGGAAGAGCAGCTGATGATGATCAAGGGTGTGCTGTAACGTAGATCGGAAGAGCGTCGTGTAGGGAAAGAGTGTCGCTT
CTAGATCGACAGGAGAACTGAA	58	67	16	35								not found
TTAATAAAGAAACATATATAGC	204	258	62	143	No hit	#N/A			#N/A	#N/A	#N/A	TCAGCGACAGCACGAGCGGCCTGTGGCACTGTGACGGCCAGGGAGCGGTCAAAGGGGCAACGTTCCCAGTCGAGAGCGTGCAGCGAGCGGGCGAGGCCAGCCAGAGCGACCGCGACATCCAGACGTTGCTCACGCGGCCAGCGAGCGGAGGCGGGACGGCCAGGGACAGCCTCGGTCACGAGCCAAGCAACGCGTTCATCACCACCACCTTGGACTCAGGAGCAACTAGTCTGCCAGAAGGCTCGACGTCAGTGCTATATATGTTTCTTTATTAATAGCGCGGGGCGTGTTGCAGCGGCAGGGAAGAGCAGCTGATGATGATCAAGGGTGTGCTGTAACGTAGATCGGAAGAGCGTCGTGT
GCCGCCATCTCACAAGCACTGG	72	191	46	116	Cre04.g229948	#N/A	intron 7	tRNA-dihydrouridine(47) synthase [NAD(P)(+)]. / tRNA-dihydrouridine synthase 3	mRNA processing [GO:0006397]	AT4G38890.1	FMN-linked oxidoreductases superfamily protein	TTGTAGATACCAGCCCAAAATGAACCAACCTCAATGCAATAGAGCAAGGAGGAGAGCGGAGGGGACCAGGAGAGGGGGGCGTGGGCAGGCTGGGCGGCACAACACGGAGCACCCTCTGGGTCATAACACACAGTGGGGGCCGAAGTGGGCGGAGAGGCGAACGGGTTCACGCAAATTCGCTCCCACTTTCGCTCACAGGTGTTCTCTCGTGGACTCAGGAGCAACTAGTCTGCCAGAAGGCTCGACGTCAGTCCAGTGCTTGTGAGATGGCGGCTAGCGCGGGGCGTGTTGCAGCGGCAGGGAAGAGCAGCTGATGATGATCAAGGGTGTGCTGTAACGTAGATCGGAAGAGCGTCGTGTAGGGAAAGAGTGTAG
GGAGGGATCGATGGACACGATC	63	33	8	3								not found
AGAATCGAGTTATAGTCTCATG	89	37	143	76	Cre12.g521300	#N/A	3'UTR	-	#N/A	#N/A	#N/A	CCCTACACGACGCTCTTCCGATCTACGTTACAGCACACCCTTGATCATCATCAGCTGCTCTTCCCTGCCGCTGCAACACGCCCCGCGCTAAGAATCGAGTTATAGTCTCATGACTGACGTCGAGCCTTCTGGCAGACTAGTTGCTCCTGAGTCCAACATTTGTGATGCACGGTTTCCGGAGTCGGTAGGTTGATTGCAGTAATGGTTGAGTGGCACGTACGT
TTATAATCCTTTATGAGTGCTA	189	176	43	20	Cre04.g220100	O	exon 1	Ubiquitinyl hydrolase 1. / ubiquitin thiolesterase	regulation of transcription by RNA polymerase II [GO:0006357]	#N/A	#N/A	TCTTCCGATCTACGTTACAGCACACCCTTGATCATCATCAGCTGCTCTTCCCTGCCGCTGCAACACGCCCCGCGCTATTATAATCCTTTATGAGTGCTAACTGACGTCGAGCCTTCTGGCAGACTAGTTGCTCCTGAGTCAGGACTCATTGTATCGCTGGTTCAGCTCGAGCTTGGCTGCTTCCGGGTTCTGGTAATTGTTGAGCCCGTATCCCTGGCACGCGGCGACTACTTGGTCAAGTCCCGAAATCGCATCAGCAAGTTTGTCGAGGGAGTGC
CCGGCGTGTCGAGACGCGAAAC	59	45	11	37	Cre12.g500650	C	5'UTR	RNase II, RNase B family protein, 3'-5' exoribonuclease, dis3-like, RNB, Rrp44, ribonuclease II	mRNA catabolic process [GO:0006402]	AT5G02250.1	Ribonuclease II/R family protein	GACGCTCTTCCGATCTACGTTACAGCACACCCTTGATCATCATCAGCTGCTCTTCCCTGCCGCTGCAACACGCCCCGCGCTACCGGCGTGTCGAGACGCGAAACACTGACGTCGAGCCTTCTGGCAGACTAGTTGCTCCTGAGTCCAACTTCAGATGCAACCCCGACGTTGCTTTACTTGCACGCTCGGACCTAGATTATCTTCTAGGTAAATTTGGGTGCCTCTAGAACCATTCTTGAGCCCTATGGCTTGAAACGAGTTCTGGCGGGCCCCGCCGAGCTTCAAGTCTTGCTTAAGCGGGCGCAACGGCGCCGCTGGAGCACTATAGCTAATGCCCGCGCACGTAACTTAT
AAATAAAGCTAGGCACCCGTTG	61	81	20	27	Cre16.g683950	M	intron 5	Alpha Subunit of the SRP Receptor, SRP1	intracellular protein transport [GO:0006886]; protein targeting to ER [GO:0045047]; SRP-dependent cotranslational protein targeting to membrane [GO:0006614]	AT4G30600.1	signal recognition particle receptor alpha subunit family protein	CTTCCGATCTACGTTACAGCACACCCTTGATCATCATCAGCTGCTCTTCCCTGCCGCTGCAACACGCCCCGCGCTAAAATAAAGCTAGGCACCCGTTGACTGACGTCGAGCCTTCTGGCAGACTAGTTGCTCCTGAGTCTTCCACCCATGTCCCCATCCATCCATCCCATCCCGTGCCCACTGACCACCCCACCCAGCACCCCTCTCGCACCATCCTACCAATCCCCATACCAA
ATACTCAAATTGATGATGTAGG	245	464	115	154	intergenic	#N/A			#N/A	#N/A	#N/A	ACACGACGCTCTTCCGATCTACGTTACAGCACACCCTTGATCATCATCAGCTGCTCTTCCCTGCCGCTGCAACACGCCCCGCGCTAATACTCAAATTGATGATGTAGGACTGACGTCGAGCCTTCTGGCAGACTAGTTGCTCCTGAGTCCAACTGGGGCACCTGGGGACCACAACGGTGTGCTGCTCACCCTGGCCTTGCCCGACCTGCCACATGCGCACCGGGAGCAGTGGCGCTTCCCCACGTACCTGCTGTTTCACCCCTCGCTGCGTTTGGAGCTCGAGCAGCGCTTGGAGGCGCACGTTGCCGCAAATCCCGTGGCCGGTACAGGTGACGGCGCTTGCACGCAATGGGAGGCGGACAAGTTCTTCTTGCGGGAGGCCGCCACCAGCATCCACCG…
AAGCAGGGACAACTTGCATATT	411	354	88	324	Cre08.g379750	M	exon 5	transmembrane protein 216 (TMEM216)	non-motile cilium assembly [GO:1905515]	#N/A	#N/A	ACACCCCTTCACGCAGGTTAAAAATCGACTTGTTCCTGAACGGCGCCGCACTCGCGTTCGTCGGGATACAGGCAAGTCTTTGAGTAATGCTGAATTCGAACACCTCCATGGGAAAGGCGCTCCACAAGTGTGTGACATTTTGACTCAGGAGCACTAGTCTGCCAGAAGGCTCGACGTCAGTAATATGCAAGTTGTCCCTGCTTTAGCGCGGGGCGTGTTGCAGCGGCAGGGAAGAGCAGCTGATGATGATCAAGGGTGTGCTGTAACGTAGATCGGAAGAGCGTCGTG
ATCTTCTAGTCGAATTGAGCAC	53	32	8	0								not found
CCTAATGCAACGAAACCGAGCT	50	28	7	5								not found
TACGCAACGATCTGTGACAATA	324	251	63	15	Cre05.g248050	O	potential promoter	STRUCTURAL MAINTENANCE OF CHROMOSOMES SMC FAMILY MEMBER // SUBFAMILY NOT NAMED	#N/A	#N/A	#N/A	ACGCTAAGCTACACTCTTTCCCTACACGACGCTCTTCCGATCTACGTTACAGCACACCCTTGATCATCATCAGCTGCTCTTCCCTGCCGCTGCAACACGCCCCGCGCTATACGCAACGATCTGTGACAATAACTGACGTCGAGCCTTCTGGCAGACTAGTTGCTCCTGAGTCCAACTTAAAGGTATATGATGTAATGATGCCTCAGGGCTCGGCAAAGCAGAAGGAGCGCAAAGCTGCAAGGGCGCGAAATCCGAATCCGAGCAGAAATCGTAGCCGCCCATCGTGTTAAACGCCCTAGCAGCGGCTGTAAATGTTACGTGAACTATGCTTCAATGAAAGT
TATTATCGTGATGTCAAGCCGC	344	519	131	180	Cre12.g520400	M	3'UTR	Mitochondrial ribosomal protein L4	translation [GO:0006412]	AT2G20060.1	Ribosomal protein L4/L1 family	CTGTAAAGCCTATGATTCCGCAGATTTCAATGTACGCTGCTCTTTGCGCTGCAATGCCATGGCGCCCCTTGTGGGCGGAACACGGAAGTTCTACGACACACAAGCATATAACCCTGCGGACGGCACCCTGGGGCATCTAGATGTGTCTTTTACCGACTGTCCTACTACATTTGGTCTCGTGATCAGGAGCAACTAGTCTGCCAGAAGGCTCGACGTCAGTGCGGCTTGACATCACGATAATATAGCGCGGGGCGTGTTGCAGCGGCAGGGAAGAGCAGCTGATGATGATCAAGGGTGTGCTGTAACGTAGATCGGAAGAGCGTCGTG
TCTTATCGGACAGTACCCATAT	99	102	26	123	Cre14.g632050	O	intron 22	First C2 domain of RPGR-interacting protein 1 (C2-C2_1) // EF-hand domain pair (EF-hand_7)	non-motile cilium assembly [GO:1905515]	AT2G41100.4	Calcium-binding EF hand family protein	ACGGAGGCCCAAGTCTACGTGAGAAAGCGGGGGGGGGGAGGGCTGGGCGGCGGAGGGGGCGTGCTCGGATTAGGCTGTGCTGGGTATGCTAGGGTGGAGCTTGTTGGACTCAGGAGCAACTAGTCTGCCAGAAGGCTCGACGTCAGTATATGGGTACTGTCCGATAAGATAGCGCGGGGCGTGTTGCAGCGGCAGGGAAGAGCAGCTGATGATGATCAAGGGTGTGCTGTAA
AGAATCGGCACTGGATCGCCAC	53	51	13	17	Cre12.g528850/Cre12.g528900	#N/A	potential promoter	Flagellar Outer Arm Dynein Light Chain 3.//60S ribosome subunit biogenesis protein	#N/A	#N/A	#N/A	CTCTTTCCCTACACGACGCTCTTCCGATCTACGTTACAGCACACCCTTGATCATCATCAGCTGCTCTTCCCTGCCGCTGCAACACGCCCCGCGCTAAGAATCGGCACTGGATCGCCACACTGACGTCGAGCCTTCTGGCAGACTAGTTGCTCCTGAGCCAATTCGGCAAACAAAGCCCAACTCCAAGTTCGCTTGCTCGGGTTATGTTGCGGGTGTATGTTACGGTACAGGTTTTAGCCACTGATACTGAAATTCAAGCCTTTCCAACTTGCTGT
TAAATATTCGAGGGAATGTATA	62	82	21	69	intergenic	#N/A			#N/A	#N/A	#N/A	ACACCTAACACGTGGCTTACGCTCTCACACGAGGCAGACACGATAGAATACAGAAGGAGGCGACGGGCACTCGAGGAGAAGAAGACTAGGAGAGGGATTGAGGGTGAGAGTAGGTGGTGAGGAGGCGGTGGGGAAAGGAGTCTTGGTCGGGACTTAACTTGATACCCCTGGCAGGGAGAACCTGTGAGCGGGTAAGGGAAACGGATGGACTCAGGAGCAACTAGTCTGCCAGAAGGCTCGACGTCAGTTATACATTCCCTCGAATATTTATAGCGCGGGGCGTGTTGCAGCGGCAGGGAAGAGCAGCTGATGATGATCAAGGGTGTGCTGTAACGTAGATCGGAAGAGCGTCGTGTAGGG
TTGATTGAATAAATGTCATCAT	162	93	24	196	Cre09.g396139	#N/A	intron 7	Regulator of nonsense transcripts 1 (UPF1, RENT1)	#N/A	AT5G47010.1	RNA helicase, putative	GACACGCGAAGCTACACTCTTTCCCTACACGACGCTCTTCCGATCTACGTTACAGCACACCCTTGATCATCATCAGCTGCTCTTCCCTGCCGCTGCAACACGCCCCGCGCTATTGATTGAATAAATGTCATCATACTGACGTCGAGCCTTCTGGCAGACTAGTTGCTCCTGAGTCTTTCCTATCACAGGGGGCGAGGGCAGCCACCGTGCGCACAGCGGAGCAAGCACCCCCTCACCTCCACATCTCCCTATCCCCCCCCCCATATTCCCCACCCACCCACGATTGCTGTTCCCAAGATGTTTTTTACCGTCTACCACTTCCCTAACT
CTTGGCCATATTGAAGATACAC	1174	1297	336	491	Cre04.g228050	SP	intron 1	-	#N/A	#N/A	#N/A	TAGTTATTGGCCACAAACACCTTTTTGCAGATGTCGGTAGGGTCGCATTAGGAGGACAGGCCCTTGTTCGCAGATAGCGCATGATGCGGCAATACAACTATCGCTGAGCTCTTATCAAACAAAAGCGGCGCATTAATTAGATATGTTTCGCACGGGCGTCATCACGACCTATGGCTATGGCAACATTTGGGAAGAACCCTCGTTTCGGCGCGCGATGGCGCCGCTCGGTATCACAGGTGCGCTGGGGTAGCAGTCGCTTCCCCTAACTGTTGCGTATCCAGCGACCCCAGCGGCGCGTGGCGGGCGACTCCTGACTCTCAACGCCCGACACCCGCTGCAACACCCCGCTCGCTTACTGCCAACTCAGGAGCAACTAGTCTGCCAGAAGGCTCGACGTCA…
TCGGTGCAATGAACGGTTGACA	53	50	13	38	Cre06.g278143/Cre06.g278144	#N/A	potential promoter	UDP-D-glucuronate 4-epimerase, GAE.//PSBP DOMAIN-CONTAINING PROTEIN 7, CHLOROPLASTIC	#N/A	#N/A	#N/A	ACTCTTTCCCTACACGACGCTCTTCCGATCTACGTTACAGCACACCCTTGATCATCATCAGCTGCTCTTCCCTGCCGCTGCAACACGCCCCGCGCTATCGGTGCAATGAACGGTTGACAACTGACGTCGAGCCTTCTGGCAGACTAGTTGCTCCTTGCGCCCACCAGCTGATGGCCAACGTCAATTTGCCTTGGACGCCCGAGGTCTCCAGGATCTAAGCTAGGCTCTGTCATATTCCCCATAACCCACCAAATGTCACGAGCTCACAGCGT
ATGCATTTTACACTAGGAGACA	67	69	18	22	Cre12.g524700	O	intron 2	Haloacid dehalogenase-like hydrolase, HAD4	#N/A	AT5G59480.1	Haloacid dehalogenase-like hydrolase (HAD) superfamily protein	GTACCAGTCGTGATAGTCAATGCTGTGACCGCTCGCCTGCACGCAGACGCGATAGTAAGGTACATCATTTAGGTGAAAGGCATTCATGCTAATCGCGCTGGCCACCAGGAAAAGGTTGGACTCAGGAGCAACTAGTCTGCCAGAAGGCTCGACGTCAGTTGTCTCCTAGTGTAAAATGCATTAGCGCGGGGCGTGTTGCAGCGGCAGGGAAGAGCAGCTGATGATGATCAAGGGTGTGCTGTAACGTAG
AATTCTTACAGAAGGACCCGAG	54	42	11	0								not found
TTGGATGACGGACCAATACATT	297	164	43	44								not found
AGTCGGACCTAGCGATATAGGA	107	53	14	1	Cre17.g700650	O	potential promoter	GPR1/FUN34/YaaH family membrane protein	acetate transmembrane transport [GO:0035433]; succinate transmembrane transport [GO:0071422]	#N/A	#N/A	ATGTGTGTCAGAATGATTCGTAAAGTACCTAACAGTGCTGGGCTCTTGTTAGTCCGACCTCCTTTCACCGAAAATAGACCGCGATCTATTTATGCCGGTGCCAGTGAGGGGATTGCGCGCGCCGGAAAGGTGCGCTCGTCGCACTTCGCCAGCGGCTAGGATGCTCAGACGCAGGGACGTCCGAAGGGCACCTTAGTTTGTTACCCAAGACGCTGTCTTCGAGCACCTTGAAAATTGACCCGTAGCAGAGGTAGTAATCTGACCCGCGATGATGCCAGCGGAATGTGCTGGCAGGTCCTGTGTCCGCGTGGTGACTCAGGAGCAACTAGTCTGCCAGAAGGCTCGACGTCAGTTCCTATATCGCTAGGTCCGACTTAGCGC
AGAAAACTGGAAATGTTCTGAT	509	408	108	202	Cre16.g672200	C	exon 35	Domain of unknown function (DUF4378) (DUF4378)	#N/A	#N/A	#N/A	ACACGACGCTCTTCCGATCTACGTTACAGCACACCCTTGATCATCATCAGCTGCTCTTCCCTGCCGCTGCAACACGCCCCGCGCTAAGAAAACTGGAAATGTTCTGATACTGACGTCGAGCCTTCTGGCAGACTAGTTGCTCCTGAGTCCAACTTGTGCGCAAGGATGGGTTCGGGCGGCCCAATGTCTTCCTCCTCGCCGCCCTCTTCCTCCTCTGCTGCCTACGCCTCCTCCGCCGGGTCCT
GAACCATTAAAAAAAGTCCGTT	166	234	62	123	Cre10.g425050	M	intron 1	Rythm Of Chloroplast 59. WD4-repeat protein involved in circadian rhythms with possible histone acetyltransferase activity. Matsuo et al.'s (28) roc28 and roc59 (rhythm of chloroplast) circadian rhythm mutant loci map here; mutant shows delayed phase angle (DPA) phenotype	negative regulation of fatty acid biosynthetic process [GO:0045717]	AT5G10940.2	transducin family protein / WD-40 repeat family protein	TTACCGCATGCTGGTTGAAAGCTCAAAGTCCTGTCACCCAACCGAACACGAAAACAACTAGCCAGTCGGCGCACCCGCGAGCCCTGCCGGCCGCACAACCTTCCCACGCTACCCGCACACCAGATCTGCACACGCGCTTTATATCACTGCCACCGAAACATGCTACGCCTCACTATAGGTGATTTGCTCAAACAACCCACATCGTGCCGCACTGCCGCTTGTATGTTGCGGCCGACACCAAGGGCTCGCCCCATGCATGCCCCACAAGTGCCAGATCCATGCCACTCCCATTGACCTACACACTCAATCAGGAGCAACTAGTCTGCCAGAAGGCTCGACGTCAGTAACGGACTTTTTTTAATGGTTCTAGCGCGGGGCGTGTTGCAGCGGCAGGGAAGA…
CGGTTAATGCTGTGATGTCGTC	86	271	72	116	Cre09.g389001	#N/A	exon 2	CHAPERONE DNAJ-DOMAIN SUPERFAMILY PROTEIN	#N/A	AT4G37480.1	Chaperone DnaJ-domain superfamily protein	GCTCTTCCGATCTACGTTACAGCACACCCTTGATCATCATCAGCTGCTCTTCCCTGCCGCTGCAACACGCCCCGCGCTACGGTTAATGCTGTGATGTCGTCACTGACGTCGAGCCTTCTGGCAGTGATGGAGATCAAGGCCGCGTTCAAGCAGGTGCGTGTTATATGTGACTGTGGGGGCCATGAGGGGCTTGGGTGGCCACCGCTTCTATCTATTTTAGTGGCTCCCGCTGTCGCGATTAATATAGTATTATGGTTCTGACTGGGTCCAGACTGGCACGGCAAGTAAAAGATTACT
GACTTTACCCTCTGAGCATTAG	172	120	32	97								not found
ATTAACTCAGAAACTACAGAAG	101	45	12	4	Cre17.g742000	O	intron 6	Predicted protein MOT8. Identified by comparative genomics as being present only in organisms having motile (MOT) cilia	#N/A	#N/A	#N/A	GCCGCCCAAGGACACAGAGATGTTCGCGCTGGTGAGGTCTAGGACCATCCAGACCCAAATAGTTGCTGTCGAGCACGTACCTTATCAGGCTCCTGTCCTCACTCAAGCAACGGCGTGATCACAGCCTTTCTAGTCTGCCAGAAGGCTCGACGTCAGTCTTCTGTAGTTTCTGAATTAATTAGCGCGGGGCGTGTTGCAGCGGCAGGGAAGAGCAGCTGATGATGATCAAGGGTGTGCTGTAACGTAGATC
TAAAGTAATGTTGGATATGACT	64	30	8	39	Cre06.g299500	O	intron 8	Arfaptin homology (AH) domain/BAR domain	#N/A	#N/A	#N/A	ACGCACGTGCGCCTACGTGTTTCCTTCCATGTGGTCTCTTAACACACGCGCACATACTCACAACCCCACATCAGGAGCAACTAGTCTGCCAGAAGGCTCGACGTCAGTAGTCATATCCAACATTACTTTATAGCGCGGGGCGTGTTGCAGCGGCAGGGAAGAGCAGCTGATGATGATCAAGGGTGTGCTGTAACGTAGATCGGAAGAGCGTCGTGTAGGGAAAGAGTGTAGCTTA
GGAGGTGAGCACAGAGCGACAG	143	204	55	212	No hit	#N/A			#N/A	#N/A	#N/A	TTTCCCGACACGACGCTCTTCCGATCTACGTTACAGCACACCCTTGATCATCATCAGCTGCTCTTCCCTGCCGCTGCAACACGCCCCGCGCTAGGAGGTGAGCACAGAGCGACAGACTGACGTCGAGCCTTCTGGCAGACTAGTTGCTCCTGAGTCCAACACCTTCGACCACGCGCGGGACGGGGATGCCAACCTCAGCCAGCCAGACCAGACGCT
TCTCCTCACCTCGGGCGGTATA	68	159	43	125	cassette	#N/A			#N/A	#N/A	#N/A	AACATACGCACCAATCATGTCAAGCCTCAGCGAGCTGCCTGATGGATGGTTCTCTAGCTTGCCTTTAAAAAAATGATAGAGGTAAGGAGACGTGTTTCTGACGAGGGCTCGTGTGACTCAGGAGCAACTAGTCTGCCAGAAGGCTCGACGTCAGTTATACCGCCCGAGGTGAGGAGATAGCGCGGGGCGTGTTGCAGCGGCAGGGAAGAGCAGCTGATGATGATCAAGGGTGTGCTGTAACGTAGA
TCAAAGCTTAGTCAATAAGTAA	101	303	82	243	Cre10.g435950	SP	intron 7	OctotricoPeptide Repeat Protein, OPR47	#N/A	#N/A	#N/A	ATCTACGTTACAGCACACCCTTGATCATCATCAGCTGCTCTTCCCTGCCGCTGCAACACGCCCCGCGCTATCAAAGCTTAGTCAATAAGTAAACTGACGTCGAGCCTTCTGGCAGACTAGTTGCTCACATGGAGATAGTGGTGACCACCCCATCCCCGGCCCCGGCACCCGCAGGTGCCGCCCGCCGCACCGTCATGTTGTCCGCCGCGAAGTCTCCCACCAGTCGCTGCAGCCGCCCCGCCTGCCAGTCGCCCGCACTGCCGCATATGACGCCCGCCGCGT
ACTCTTTGGAGGGATATAGGGT	55	107	29	85	cassette	#N/A			#N/A	#N/A	#N/A	CACGCTAAGCTACACTCTTTCCCTACACGACGCTCTTCCGATCTACGTTACAGCACACCCTTGATCATCATCAGCTGCTCTTCCCTGCCGCTGCAACACGCCCCGCGCTAACTCTTTGGAGGGATATAGGGTACTGACGTCGAGCCTTCTGGCAGACTAGTTGCCCCCTGATCCTCCTGTGGCTAATTGACCGTGGGCCGACCCCACACCGACCCTGGTCACCACTGCCCTTCGCCTAGCCCCTAGCGCGAAAGCCTCCGAGCTGCGATCCCGTATCAATCAGCGAAATCGGCCATCCC
GACATTCATTTAACTGGACGGA	192	324	88	228	Cre01.g001800	O	intron 9	Flagellar Associated Protein 403	#N/A	AT3G04810.2	NIMA-related kinase 2	TCCCTACACGACGCTCTTCCGATCTACGTTACAGCACACCCTTGATCATCATCAGCTGCTCTTCCCTGCCGCTGCAACACGCCCCGCGCTAGACATTCATTTAACTGGACGGAACTGACGTCGAGCCTTCTGGCAGACTAGTTGCTCCTGAGTCCAACTTCCACTCAGCCAGATGAGCCAACCAGGTGCCCGGATTAGCCCAGCAACTCAGCATGCTGAGCGATTTACTTATCAAAAATAGCTGTACAGGAACATGCTGAGCGCCCACCTGACTACCAGTGCTTGTCCAGCTCAGCATGAAGCCCCGGGAACTAGATATGTCCCGCCCCTTGCCATGTCCCAT
AGCTGATATGCTATACAGTAGG	61	81	22	81	Cre16.g656851	#N/A	intron 4	Mediator of CRAC channel activity (Orai-1)	#N/A	#N/A	#N/A	TTGAGTATAGCGCACATAGGACCGCTGCCCGCTGGTGCAATCCACCCAGATTCCTTGCCCTGCACAAGCACCCGACTCCCATCCAAGCCCCACTCACTACAGATGGACTCAGGAGCAACTAGTCTGCCAGAAGGCTCGACGTCAGTCCTACTGTATAGCATATCAGCTTAGCGCGGGGCGTGTTGCAGCGGCAGGGAAGAGCAGCTGATGATGATCAAGGGTGTGCTGTAACGTAGATCGGAAGAGCGTCGTGTAGGGAAAGA
CATAATCTATGCCCACCATCGG	178	217	59	136								not found
ATGGGAGCTGATAGGACCCGGT	58	88	24	73	Cre03.g183200	O	5'UTR	Protein associated with central pair microtubule complex, CPC1	#N/A	AT5G47840.1	adenosine monophosphate kinase	CCCTACACGACGCTCTTCCGATCTACGTTACAGCACACCCTTGATCATCATCAGCTGCTCTTCCCTGCCGCTGCAACACGCCCCGCGCTAATGGGAGCTGATAGGACCCGGTACTGACGTCGAGCCTTCTGGCAGACTAGTTGCTCCTGAGTCCAACTTCGAGGGTGCGATACAAGTCTACAGGTCAGCGTTTGACGTGTTCAAGGTTTTGTTAAGTAAGCTGTGAATTATTCAAAATATAGTGAAGGGCCAAACGAGGTCCGAAGTGGAAGTCCAGGGCGGATGGTTCACGTCTCGACAAGCATTATTTTAAGTGCCACATGCCCGGGACACATTCTAAACATCGTGA
AAAAATTAAAACAAAATTATAA	53	22	6	49								not found
AATACAAGGAATAATGAACAAA	460	490	134	483	Cre06.g304000	M	potential promoter	SNF2-related DNA/RNA helicase	#N/A	AT2G40770.1	zinc ion binding;DNA binding;helicases;ATP binding;nucleic acid binding	CACTTTTTCCCTACACGACGCTCTTCCGATCTACGTTACAGCACACCCTTGATCATCATCAGCTGCTCTTCCCTGCCGCTGCAACACGCCCCGCGCTAAATACAAGGAATAATGAACAAAACTGACGTCGAGCCTTCTGGCAGACTAGTTGCTCCTGAGTCCAACACTGCAGAAGGTCAGCGATAGCGCGGCTTTAAGCCATCGTCAACCATCGTGACACGCTCGTTGAGCCTTGTCCTGTGGCGTAGCGTATGTTCAAGTTCCAGAGAATTGCAATTTACAGGATGTATTCGTTGTGTCGGGTGTCTGGTGTAAGGTGCGGTCAAGACTGCGTGTGCATGGCATGTCATAGCACAGCAGCCCATGTTGGGGCCCACCGCCCGATCTGGCCAGGCCCAG…
CGCGGTGCCAAAGAAGGACCC	83	106	0	0	Cre10.g440250	O	exon 3	Putative phosphoglycerate mutase, PGM19	#N/A	AT3G60450.1	Phosphoglycerate mutase family protein	TCCCTACACGACGCTCTTCCGATCTACGTTACAGCACACCCTTGATCATCATCAGCTGCTCTTCCCTGCCGCTGCAACACGCCCCGCGCTACGCGGTGCCAAAGAAGGACCCACTGACGTCGAGCCTTCTGGCAGACTAGTTGCTCCTGAGTCAACCTGGGCTGCAACGACGTGCCCGTGCTTGTGCACCGGGGCCTGTCAGAGGTCCACGGGCCAGGTGCGCGCCGGCCGGTCCCGTCCTGCAATCCAATGCTTGGTCATACTCGTGTGTGGTGTCTGGATGGCCCGCTCGCGTCGGCGCGTGT
TTATTTTTCCACCGCCAGAGCA	50	102	28	50								not found
CGCTTACGGTTAAGCTTGAAAA	76	178	49	98	Cre01.g028450	#N/A	intron 8	23S rRNA (adenine(2503)-C(2))-methyltransferase. / 23S rRNA (adenine(2503)-C(2))-methyltransferase	rRNA base methylation [GO:0070475]; tRNA methylation [GO:0030488]	AT3G19630.1	Radical SAM superfamily protein	TCATCATCAGCTGCTCTTCCCTGCCGCTGCAACACGCCCCGCGCTACGCTTACGGTTAAGCTTGAAAAACTGACGTCGAGCCTTCTGGCAGACTAGTTGCTCCTGAGTCCAAGGAAGAACAGGCAGCATCTCTGGGCTGAGTGCCAATGTGTCAGGAAGCCAGGAGTCTTGCATCAACCATTCCGCATGTTGCCCACTTCTACTACTGCTGTCGGCCAAACTCCTACTGCCGGTTGAACTCCTGCTGCTGCTGCCGGCCCCAGGGTGACGACGTGGTGATCAACCTCATCCCCTGGAACCCCATCTACCAGCCCGAGGGGCCCTTCTTCGAGGCGCCGCGGGACGGCAGCGTGGGCACCTTCCAGGTAGGGGGGAGATGCAGGCGTTGGTGGGGTTAGG…
AAAGGAAAGGCGCGAGGTTCGG	78	127	35	19	No hit	#N/A			#N/A	#N/A	#N/A	AGGCACGGATGCCGCGTGCCTGTGGCAAGCTGGGCCAGTCGCTGGGCTACTCCAATCAGGTGTGGACTCAGGAGCAACTAGTCTGCCAGAAGGCTCGACGTCAGTCCGAACCTCGCGCCTTTCCTTTTAGCGCGGGGCGTGTTGCAGCGGCAGGGAAGAGCAGCTGATGATGATCAAGGGTGTGCTGTAACGTAGATCGGAAGAGCGTCGTGTAGGGAAAGAGTGTAGC
CCCTAGACGTACACGACCGATT	275	301	83	140								not found
TGATGACTCAGACTGTGTTATA	59	134	37	0								not found
TTTCAAAAGTTAAAACGATAAT	228	187	52	211	intergenic	#N/A			#N/A	#N/A	#N/A	ACACGACGCTCTTCCGATCTACGTTACAGCACACCCTTGATCATCATCAGCTGCTCTTCCCTGCCGCTGCAACACGCCCCGCGCTATTTCAAAAGTTAAAACGATAATACTGACGTCGAGCCTTCTGGCAGACTAGTTGCTCCTGAGTCCGTTCCCAGCCTGTCAGTCGTTCGAGACGATGCTGGGCAAGGTGCTGGATCACGTTGCAGGGGGGCGGATGCTGGGCCCGCGTGAAAGGCCGGGGCCGGCACGAGGACTCCGAGACGATGCTGTGAGGGGTGCTCCGAGACAATGCTGTAAGACCGTGTTACATGA
AGAGAAACTTGGAGAACTCTGC	136	133	37	84								not found
GGACTTTGAAGGCTCAGATACA	81	96	27	7								not found
AAAATACAACTCGATGGTAAGA	653	654	184	436	Cre12.g516800	SP	exon 10	ZYMOGEN GRANULE MEMBRANE PROTEIN 16	#N/A	AT5G03730.2	Protein kinase superfamily protein	TTCCATTGGGGGCACCTCCCTAGACCAGATGCGCGGCGTGATTGCGGCGTTGGGTCGAGACCTGGCCGATAACAAGCAGCTACATGTGCACGGGGTCATAGGTAAGGGCGCGCACGGCACCGTGTATCGCGGCACGTGGCGCGGCCTGTCCGTGGCGATCAAGTTGGACTCAGGAGCAACTAGTCTGCCAGAAGGCTCGACGTCAGTTCTTACCATCGAGTTGTATTTTTAGCGCGGGGCGTGTTGCAGCGGCAGGGAAGAGCAGCTGATGATGATCAAGGGTGTGCTGTAACGTAGATCGGAAGAGCGTCGTGTAGGGAAAGAGTGTAGCTTCGCG
AAAATAAGGACAAAAAAATGGA	69	156	44	236	Cre09.g387208	#N/A	exon 4	CGMP-DEPENDENT SERINE_THREONIN PROTEIN KINASE-RELATED	signal transduction [GO:0007165]	AT5G09890.2	Protein kinase family protein	GCTCTTCCGATCTACGTTACAGCACACCCTTGATCATCATCAGCTGCTCTTCCCTGCCGCTGCAACACGCCCCGCGCTAAAAATAAGGACAAAAAAATGGAACTGACGTCGAGCCTTCTGGCAGACTAGTTGCTCCTGAGTCCAACCCTTCAGGGACTGCGCGAAGAGGGGCCGAGCGAGGAGGCCACAACAGGAAGGCAATGGTAAGCGGGCGTGCAGCGAGGAGCCCAGCACATGCGCTGCTGCTGTCGGAGCAGCTACCGCTGGCATACTCACAGCTGCTACCCCTCTACGGGTTTGGGTTCAGTTGCTTTGGGTTCTGGAGT
GTACAAAATATTATATGAAACT	290	559	158	329	cassette	#N/A			#N/A	#N/A	#N/A	TTTCCCTACACGACGCTCTTCCGATCTACGTTACAGCACACCCTTGATCATCATCAGCTGCTCTTCCCTGCCGCTGCAACACGCCCCGCGCTAGTACAAAATATTATATGAAACTACTGACGTCGAGCCTTCTGGCAGACTAGTTGCTCCTGACGTCGATCCTTCTGGCAGACTATTCACACGAGCCCTCGTCAGAAACACGTCTCCGGATCTATATAGGCGTTTTTCCGGCAAGCTAGAGAACCATCCATCAGGCAGCTCGCTGAGGCTTGACATGATTGGTGCGTATGTTTGT
TTCCTGCTCTACCGGTGGAGTT	549	491	139	455	intergenic	#N/A			#N/A	#N/A	#N/A	ACTGTAAGAGTGTAAGACACGTGCAGCTAGACATATGGCAGCAGGTACTTCCCAGCCGCTCGCGCCAGACCAGATCAGACCAGACCACCAGCCTGACCATGGACTCATGCATGCCGCAGAGTTTGAAGCCACCAGTAGTTAGTGCCAAATTGGCGGGTCAGCCCCACAGATGGGGATGGCCTCTTGCGCCGGCTTGCAAATGCATCCTGAGGTGCTCAGTGTTGGGCTCAGGCTGATTTACCTTCCTTCCCTGCCCCGGGGCTCCTTGGGCGTGCGATGGGACAGGGTTTAGGGTTTGGACTCAGGAGCAACTAGTCTGCCAGAAGGCTCGACGTCAGTAACTCCACCGGTAGAGCAGGAATAGCGCGGGGCGTGTTGCAGCGGCAGGGAAGAGCAGCT…
CAGAAACATACGACCCTCAATC	52	74	21	38	multi-copy	#N/A			#N/A	#N/A	#N/A	CGGACAAACACACAAGGGCGTGGTGCTACCAGCGGGTGGGCGTGGCAAGTGCGGTGAATGTTTGTGCGAGGGTGAAGTGACTGGTCTGCAACGCCCAAGCTACAGGTACTCAGGAGCAACTAGTCTGCCAGAAGGCTCGACGTCAGTGATTGAGGGTCGTATGTTTCTGTAGCGCGGGGCGTGTTGCAGCGGCAGGGAAGAGCAGCTGATGATGATCAAGGGTGTGCTGTAACGTAGATCGGAAGAGCGTCGTGTAGGGA
AAGTGTCTAAAATGGAATATAG	150	137	39	220	multi-copy	#N/A			#N/A	#N/A	#N/A	CTGGCAGACTAGTTGCTCCTGAGTCCAAGGTTCAAGACAAGGCTCAAGATCCAAGGCTCGAGGAGGAGCGCCATGGCTCCTCGGTTTGCACGAACTGGCAGTGCTCCACTACTACAACGCGGCGTTTCCCTAGCTCGATATGCTAGGGGTGCAGGCTCGGATGTAGTGGACTTTGAAGAGCGGCCTAGGACTTGGAGGTTGTAGTTTCGGAGGTTGTGACTCTTTCGTGGTGAGACGTCAGCGTGAGGGGGGCGGGCCCTCTCGCCCTAGTCACCTTGCCCCGTTAATCCATGCCAGGCCCTATGGGCCGGCGTTGTAATTATTATTAT
GGATCACTGGTCTATCGCACGT	258	505	144	438	multi-copy	#N/A			#N/A	#N/A	#N/A	ATAGCGTACGCCAGCAGAGCCTCTGCGCCAGGTTGCATACGTGTAGTGTCTGGCAGCGATTAGGTACAGCAGCTGATAGCAGGGCGAGCTGGGAGCGAGCCAGAGCAGGGTCCGGTTCGGTAGTTGGGCCTGAGCCCGTTCGGTTAGTGGCAGTAGCAGGGAGTGAGGGAGACAGAGACGGGCGTAAGATAGCTTGGACTCAGGAGCAACTAGTCTGCCAGAAGGCTCGACGTCAGTACGTGCGATAGACCAGTGATCCTAGCGCGGGGCGTGTTGCAGCGGCAGGGAAGAGCAGCTGATGATGATCAAGGGTGTGCTGTAACGTAGATCGGAAGAGCGTCGTGTAGGGAAA
GCAGTGGGCGTAACCTCATACG	278	473	135	206								not found
GGCGCATGATTGCGTGAGGCGG	134	226	65	77	Cre17.g723900	O	intron 8	Flagellar Associated Protein 131	#N/A	#N/A	#N/A	AAGCTGCTCAAGTTCCAGGATGCGCCCGAGGTGGCCGTCAAGCTGGGGCTGCAGGGGCTGCTGCGCAAGGTCGGCGACACCTGGTTCAGCCTGCCCTACCTCAAGGGTGAGTGCGGAGGCGTGGGTGCTGCGGGCTTGGCTTTGGGGATGCCTGTTACTGTTAGTCAGCACACACGTGCGGCAGGTGGTCCAGGGCAGGGGCGCTTGAGCTTGTTGGACTCAGGAGCAACTAGTCTGCCAGAAGGCTCGACGTCAGTCCGCCTCACGCAATCATGCGCCTAGCGCGGGGCGTGTTGCAGCGGCAGGGAAGAGCAGCTGATGATGATCAAGGGTGTGCTGTAACGTAGATCGGAAGAGCGT
GCAGAACATCGGCTGGCTGCGC	161	284	82	179	Cre12.g535800	#N/A	intron 19	AAA ATPase domain (AAA_16) // Tetratricopeptide repeat (TPR_10) // Tetratricopeptide repeat (TPR_12)	cell surface receptor signaling pathway [GO:0007166]	AT1G01320.1	Tetratricopeptide repeat (TPR)-like superfamily protein	TTTCCCTACACGACGCTCTTCCGATCTACGTTACAGCACACCCTTGATCATCATCAGCTGCTCTTCCCTGCCGCTGCAACACGCCCCGCGCTAGCAGAACATCGGCTGGCTGCGCACTGACGTCGAGCCTTCTGGCAGACTAGTTGCTCCTGAGTCCAAGTACCGCCGCCTCCTACTTAGCCGTGCCTGAAGCCCCCCTCCACG
GGTGATTCTTTCACAACCGCAG	57	45	13	24	Cre12.g485550	M	intron 6	Hydroxymethylglutaryl-CoA lyase. / HMG-CoA lyase	ketone body biosynthetic process [GO:0046951]; L-leucine catabolic process [GO:0006552]	AT2G26800.2	Aldolase superfamily protein	GATGGTGAGTGCGCGCGGCGGGTGTCCACCACCTTGCACCTAGTCGTTGGACTCAGGAGCAACTAGTCTGCCAGAAGGCTCGACGTCAGTCTGCGGTTGTGAAAGAATCACCTAGCGCGGGGCGTGTTGCAGCGGCAGGGAAGAGCAGCTGATGATGATCAAGGGTGTGCTGTAACGTAGATCGGAAGAGCGTCGTGTAGGG
CCGATTAGGCAAAGTACCATGT	123	128	37	89	cassette	#N/A			#N/A	#N/A	#N/A	CAATCAGCGAAATCGGCCATCCCGGCAAGTAAAGCTCTTCTCCATTGTACAGGCGGTCCAGCTGCTGCCATCTAGATTAAAAAAATTCGTCCAGCAGGCGGTAGAAGGCCAGTTTCTCCTCGGAAACAGCGCCGTCCCAGCCACGGCCGTACTCGCGCAGAAAAGCGGCGGAGCACTCGGGACCAAACCAGGGATCCTCCTCGTGAGCGTTGGACTCAGGAGCAACTAGTCTGCCAGAAGGCTCGACGTCAGTACATGGTACTTTGCCTAATCGGTAGCGCGGGGCGTGTTGCAGCGGCAGGGAAGAGCAGCTGATGATGATCAAGGGTGTGCTGTAACGTAGATCGGAAGAGCGTCGTGTAGGGAAAGAGTGTAGCTT
AGATTGCAATATAGAGGATCAA	911	978	283	531	Cre06.g255600	C	3'UTR	Copy A in the EZY1 tandem gene cluster	#N/A	#N/A	#N/A	ACGATCAGCAGGACTGGCTAAAGGCGTCATGAAGCTTCTCAGGGATGCGAACATGCGGGGCTCACAGAGAGGAAGTTATGGCTGGTTGCACACGCCGCGGCGGACAGCAACTTGTTCACTTGATTGATTGCATGCTCTCTTGCGCCAGGGTAGCGGCAGAAGGGGCCAGGCGCAAAGGGGTGGCAGGGGGGGAAGAGGAACCGACAGTGTCAGACCTGGGCGTGTTACGCAGTGTTCCGCGTTGTGGCGTTCGTGAGCGCGGTGATGCGGCGAGGTTGGACTCAGGAGCAACTAGTCTGCCAGAAGGCTCGACGTCAGTTTGATCCTCTATATTGCAATCTTAGCGCGGGGCGTGTTGCAGCGGCAGGGAAGAGCAGCTGATGATGATCAAGGGTGTGC…
CGAATGTACGACATTGATGCGT	1077	1093	318	575	multi-copy	#N/A			#N/A	#N/A	#N/A	CGTTACCCGCAGCCCGTCAGTGATAGCCAAGGCCCCTGCCCACACTAGGGTCAAGAGTACCCCAACCCGCATAGCGTACGCCAGCAGAGCCTCTGCGCCAGGTTGCATACGTGTAGTGTCTGGCAGCGATTAGGTACAGCAGCTGATAGCAGGGCGAGCTGGGAGCGAGCCAGAGCAGGGTCCGGTTCGGAGCAGGAGCAACTAGTCTGCCAGAAGGCTCGACGTCAGTACGCATCAATGTCGTACATTCGTAGCGCGGGGCGTGTTGCAGCGGCAGGGAAGAGCAGCTGATGATGATCAAGGGTGTGCTGTAACGTAGATCGGAAGAGCGTCGTGTAGGGAAAGAGTGTAGC
CTGGAGTCATGGAGAGGAAACA	300	158	46	89	Cre07.g313250	O	3'UTR	Sulfate-transporting ATPase	transmembrane transport [GO:0055085]	AT2G36380.1	pleiotropic drug resistance 6	ATTGTTGGTGCCATTGGGACGCGGAAGGGCCCAGGGCTTGGGCCCGAAGGTTTCGAATTGGGCTGTCAGAGAGGCGAGTTGTTGAGCTGAGATTCACTCGACACACGCCTGCACTTTTGCCATTAAGCCTGCAAGAGGATTGGGGGGAAAAGTAGGCGGCTGCCGTGCGGCCTTTGCGGCACCCACACGTTCGAATCCATGTGGGTGCGAGGTGTGGGCCCTGCAACCCTGACGCGCGTACAGCGGTGTGGTTGACTCAGGAGCAACTAGTCTGCCAGAAGGCTCGACGTCAGTTGTTTCCTCTCCATGACTCCAGTAGCGCGGGGCGTGTTGCAGCGGCAGGGAAGAGCAGCTGATGATGATCAAGGGTGTGCTGTAACGTAGATCGGAAGAGCGTCG…
TTATATAAAAAAAAAAATAATA	400	619	181	226	Cre02.g145100	O	intron 23	Flagellar Associated Protein 39	#N/A	AT4G29900.1	autoinhibited Ca(2+)-ATPase 10	AAGCAGTAGACACCGCTGATGTGGAGTTTCGCCATGCATTGTGCATTTCACTTCGTTTCGATGTGAACCTCCCCCGCACGCAATCGCAATGCCTGCTGCCTGCAGCAAGCTCATTTGGCTCTTCGCGTGCCTGTACGGCCTTCCACGCGCCATCTCTGCGTACGCGTGAGTGGTGTTTCCGCTCCTCGTGGGGTCACTCGCTCACTGCCGCGCTACTGTTGTTTCTTGACGTGTACTACCCTGGTTTGCTGGATGAGGCCCCCGGTGCGTACGCCCGCCGTAACGTTTCGTTCTGCCAGAAGGCTCGACGTCAGTTATTATTTTTTTTTTTATATAATAGCGCGGGGCGTGTTGCAGCGGCAGGGAAGAGCAGCTGATGATGATCAAGGGTGTGCTGTA…
GGACCGTAGACCTAGAAGATGA	75	116	34	45	Cre17.g710650	SP	intron 13	Protein tyrosine kinase	signal transduction [GO:0007165]	AT5G11850.1	Protein kinase superfamily protein	CACTCTTTCCCTACACGACGCTCTTCCGATCTACGTTACAGCACACCCTTGATCATCATCAGCTGCTCTTCCCTGCCGCTGCAACACGCCCCGCGCTAGGACCGTAGACCTAGAAGATGAACTGACGTCGAGCCTTCTGGCAGACTAGTTGCTCCTGAGTCCAACAGTGTTGGTCCATCTGTTTGCCGTCTGCTTACGGGTCTGGGCATCAGCTGCACCCTACGGGACCTCGCCAACCTGCCTTGAACCCTGTACCATCACACATGCACACGCGCACCTGCTCGA
ATAAAAAAAATATATATATAAA	120	252	74	57	Cre13.g602600	SP	3'UTR	-	#N/A	#N/A	#N/A	ACGACGCTCTTCCGATCTACGTTACAGCACACCCTTGATCATCATCAGCTGCTCTTCCCTGCCGCTGCAACACGCCCCGCGCTAATAAAAAAAATATATATATAAAACTGACGTCGAGCCTTCTGGCAGACTAGTTGCTCCTGACTGCATGTCTTTGGCATACTCCGACACGACCCTAACTTGCGTCATCTGCCGTACACTAGACAACCGAGCTTTCAGGCGATATACATGCACAATCCATACATGCAACGGCATGGGCGCTGTCGT
CGGGGTCTGAGGGTATATCAAA	950	872	257	939	Cre08.g362650	O	intron 7	Intraflagellar Transport Protein 140	intraciliary retrograde transport [GO:0035721]	AT5G13480.2	Transducin/WD40 repeat-like superfamily protein	AAGCTACACTCTTTCCCTACACGACGCTCTTCCGATCTACGTTACAGCACACCCTTGATCATCATCAGCTGCTCTTCCCTGCCGCTGCAACACGCCCCGCGCTACGGGGTCTGAGGGTATATCAAAACTGACGTCGAGCCTTCTGGCAGACTAGTTGCTCCTGAGTCCAAGAATGGAACGGACTGACCGCGAGGACACAGTTGTACGACGTGGCTCAGCCCGCTCGCGTGGCTCTGACTATGCCTGCAAACCTTCAGGTGGCATGGGCGGGCAACCACACGCTGGCGAGCGCCAGTGAGAAGGACAACGTGGTGCGCATGTACAACTTTGACACGGAGGACAATTACGTGCTCAACCTGGAGCAGGATAGCGGCCTGGTCAGCCGCGTGGTGTGCCTGG…
GCGATTCTCTACCATTCCACAA	85	108	32	60	Cre01.g010800	#N/A	3'UTR	Ubiquitin carboxyl-terminal hydrolase (UCH)	protein deubiquitination [GO:0016579]; proteolysis [GO:0006508]	AT3G14400.1	ubiquitin-specific protease 25	GCACACCCTTGATCATCATCAGCTGCTCTTCCCTGCCGCTGCAACACGCCCCGCGCTAGCGATTCTCTACCATTCCACAAACTGACGTCGAGCCTTCTGGCAGACTAGTTGCTCCTGAGTCCAACTCCCTCCGATTGCTGAGCAGAGCCACGCTCCTGTAAGGCAGGCCAGTGTTCCCTACAGGCCTGAGTATCTGGCGCCTCGGGACCCTCAT
TAACTCCATCCCCCAATTTCCA	186	259	77	136	Cre10.g419100	O	3'UTR	Hypothetical protein	#N/A	#N/A	#N/A	ACCTGTGTCCGCTGTACGGGTCGTGCCTGCCCTAAGCCACCGCACTAAGCCCTACCAACTGGAGCTGCACCCTGATGCGGCCCCCTTGCACCGCCAGCAGGGGATGTGCCGGCCCAACGTTTGACTCAGGAGCAACTAGTCTGCCAGAAGGCTCGACGTCAGTTGGAAATTGGGGGATGGAGTTATAGCGCGGGGCGTGTTGCAGCGGCAGGGAAGAGCAGCTGATGATGATCAAGGGTGTGCTGTAACGTAGATCGGAAGAGCGTCGTGTAGGGAAAGAGTGTAG
TATCTCAGACGATCTTACTGGT	84	84	25	52	No hit	#N/A			#N/A	#N/A	#N/A	CGACACTTTTTCCCTACACGACGCTCTTCCGATCTACGTTACAGCACACCCTTGATCATCATCAGCTGCTCTTCCCTGCCGCTGCAACACGCCCCGCGCTATATCTCAGACGATCTTACTGGTACTGACGTCGAGCCTTCTGGCAGACTAGTTGCTCCTGAGTCCAGGCTGAGTGGGTTGTGGTTGAAGATGGCGCTTCCGGTGCTGGTGTTTACCGCCTGCGTG
CCGATCGCTAACAGGACTCTAT	133	134	40	117	Cre04.g215150	C	intron 16	Soluble starch synthase I	starch biosynthetic process [GO:0019252]	AT5G24300.2	Glycogen/starch synthases, ADP-glucose type	ACACGACGCTCTTCCGATCTACGTTACAGCACACCCTTGATCATCATCAGCTGCTCTTCCCTGCCGCTGCAACACGCCCCGCGCTACCGATCGCTAACAGGACTCTATACTGACGTCGAGCCTTCTGGCAGACTAGTTGCTCCTGAGTCCAACTTAATTAAGAAGTGGGGGCGGGGGAAGCATGCAGAGAAGAGCAGAGGCGGTGAGGAGGGGCGGGATATGATGTCGTTGATTTCGTTTGACTGGGACTAGCACCAGGTGACATCCACACTATCCGCCGTTCTGCACCCAGCCCTATATCCACTGCTTCGCAACCCGCCGCCCAACCGCCACCCACAGCCCGCCACCTTACACCCCGCCTTACGTCCAC
AAACGTATTTCGCCAATACTGA	51	67	20	17	Cre06.g259401	#N/A	exon 9	S-adenosyl-L-methionine-dependent methyltransferase	#N/A	AT1G69523.1	S-adenosyl-L-methionine-dependent methyltransferases superfamily protein	GCTCTTCCGATCTACGTTACAGCACACCCTTGATCATCATCAGCTGCTCTTCCCTGCCGCTGCAACACGCCCCGCGCTAAAACGTATTTCGCCAATACTGAACTGACGTCGAGCCTTCTGGCAGACTAGTTGCTCCTGAGTCCAACGCGGAAGGCCTCCTTCATGATGGCCTTGGTGGCGGCCTGTGCATGAGGGGGGGGGCGTGTGTGCGTGCGA
AAGTAAAGATAGTTTGATAAAA	85	190	57	133	Cre06.g263650	C	3'UTR	Plant phosphoribosyltransferase C-terminal (PRT_C)	#N/A	AT3G61300.1	C2 calcium/lipid-binding plant phosphoribosyltransferase family protein	CCCTACACGACGCTCTTCCGATCTACGTTACAGCACACCCTTGATCATCATCAGCTGCTCTTCCCTGCCGCTGCAACACGCCCCGCGCTATAAACAACAGAATGTTTTGGAAACTGACGTCGAGCCTTCTGGCAGACTAGTTGCTCCTGAGTCCAACCAGCAACCGTGGCCAACGAAAGTGCAATAGTCTTGTGCTAGGCGGCCTGTCACTTATGATCCGCCCGCCTCCTCTCAACCACCCGCATGGTGGCTTCCCCACCAACCCCTCACTCCGTCCAGCGGCAACATTACTCC
GGTGCATTATACTCGCACTCTG	154	70	21	5	multi-copy	#N/A			#N/A	#N/A	#N/A	TCCAGTTCGTGCAGGCGGCCGAGTACGCCCGCTTCAGCCGCATCGTGTTCGACACCGCCCCCACTGGCCACACGCTGCGCCTGCTGGCGCTGCCCGACTTTGTGGATGCGTCGCTGGCCAAGGTGCGTGTGGCTGTGCAGTCAACAGCGGGTCCTGACTGTGTAGTCAACATCAGGTGTTAGACTGTGTACCCGTACTGCCAGGAAGTTTTTGGACTCAGGAGAAACTAGTCTGCCAGAAGGCTCGACGTCAGTCAGAGTGCGAGTATAATGCACCTAGCGCGGGGCGTGTTGCAGCGGCAGGGAAGAGCAGCTGATGATGATCAAGGGTGTGCTGTAACGTAGATCGGAA
GCAGTACGAATGTCTCTCGACG	216	115	345	108	No hit	#N/A			#N/A	#N/A	#N/A	ACACTCTTTCCCTACACGACGCTCTTCCGATCTACGTTACAGCACACCCTTGATCATCATCAGCTGCTCTTCCCTGCCGCTGCAACACGCCCCGCGCTAGCAGTACGAATGTCTCTCGACGACTGACGTCGAGCCTTCTGGCAGACTAGTTGCTCCTGGACTCAGCAACCGAACCCATTGCAATAGAGCGAGGAAGGGGAAGGGGGATTTGCAACGGGGTATCATTGTGAACAGATTACAAAACTAACCCGCTCGCACCTGCTCCCCTGCCTCCAGC
TAAAACTAACCATCGGCTTAGA	337	116	348	116	cassette	#N/A			#N/A	#N/A	#N/A	CTGTAGCTTCATACAAACATACGCACCAATCATGTCAAGCCTCAGCGAGCTGCCTGATGGATGGTTCTCTAGCTTGCCTATACCAATGCACCGGATGGTGGGAGACGTGTTTCTGACGAGGGCTCGTGTGACTAGTGAGTGGTGGACTCAGGAGCAACTAGTCTGCCAGAAGGCTCGACGTCAGTTCTAAGCCGATGGTTAGTTTTATAGCGCGGGGCGTGTTGCAGCGGCAGGGAAGAGCAGCTGATGATGATCAAGGGTGTGCTGTAACGTAGATCGGAAGAGCGTCGTGTAGGGAAAGAGTGTAA
GCGGGCAAGACATGGTCTATTG	325	104	312	113	Cre12.g542250	O	5'UTR	beta-1 tubulin, TUB1	microtubule cytoskeleton organization [GO:0000226]; mitotic cell cycle [GO:0000278]	AT5G62690.1	tubulin beta chain 2	CACGACGCTCTTCCGATCTACGTTACAGCACACCCTTGATCATCATCAGCTGCTCTTCCCTGCCGCTGCAACACGCCCCGCGCTAGCGGGCAAGACATGGTCTATTGACTGACGTCGAGCCTTCTGGCAGACTAGTTGCTCCTGAGTCCAACAAGTATGAAGTATGTGCTTGAGGGTTGAGAATATGAACTCTATGCGGGGGGGCTGGAATTTGAACCCGAAATGCCGACTGTACGACTGCCTTCGAGCATTGCAGCATTCGAAGTGCATGGACAGACCCCATTGCGCGCGCCCCACGCCCCCCTACCCGGCGGTGGAACTGTCAGC
TAGATTGCTGGCTCTTCAAACC	527	81	243	90								not found
CTCCCGATGCTTATACCCGTAT	242	72	216	77	Cre07.g354150	O	intron 12	Major facilitator superfamily transporter, MFT22	#N/A	#N/A	#N/A	CTACACGACGCTCTTCCGATCTACGTTACAGCACACCCTTGATCATCATCAGCTGCTCTTCCCTGCCGCTGCAACACGCCCCGCGCTACTCCCGATGCTTATACCCGTATACTGACGTCGAGCCTTCTGGCAGACTAGTTGCTCTGACAATGGATGTTCTGGCCGATGCAGCACACACACATGACGCCCTCAGCCCGCCTCAGCTCTCTGGGGCGAG
CAAAAGATTCCTTATACAAAGA	105	61	183	41								not found
GAAGGTCCGCGTTTAACCCATA	124	60	180	33	Cre06.g293100	O	intron 2	Antifreeze protein, type I // Target SNARE coiled-coil homology domain // t-SNARE // Syntaxin 6, N-terminal	Golgi vesicle transport [GO:0048193]; protein transport [GO:0015031]	AT1G28490.1	syntaxin of plants 61	TTTCCCTACACGACGCTCTTCCGATCTACGTTACAGCACACCCTTGATCATCATCAGCTGCTCTTCCCTGCCGCTGCAACACGCCCCGCGCTAGAAGGTCCGCGTTTAACCCATAACTGACGTCGAGCCTTCTGGCAGACTAGTTGCTCCTGAGTCCAGTTGTTGTCGTGACACTGACTACCGCACACATGAACCAACCTGTCTTC
ACCTCCAACCCTCGTGAGGCCA	179	52	156	106	No hit	#N/A			#N/A	#N/A	#N/A	TCCCTACACGACGCTCTTCCGATCTACGTTACAGCACACCCTTGATCATCATCAGCTGCTCTTCCCTGCCGCTGCAACACGCCCCGCGCTAACCTCCAACCCTCGTGAGGCCAACTGACGTCGAGCCTTCTGGCAGACTAGTTGCTCCTGAGTCCAGTTTCGGGAGCCCGTCCTGGCGGATTTTGGGAAGCGCCCCACAAGCAGAACTAGGGGCCAT
ACCAACGTATGTAGGACTGATA	148	45	135	101	Cre14.g611750	#N/A	potential promoter	U4/U6 small nuclear ribonucleoprotein Prp4 (contains WD40 repeats)	transcription initiation at RNA polymerase II promoter [GO:0006367]	AT5G16750.1	Transducin family protein / WD-40 repeat family protein	ACGCTAAGCTACACTCTTTCCCTACACGACGCTCTTCCGATCTACGTTACAGCACACCCTTGATCATCATCAGCTGCTCTTCCCTGCCGCTGCAACACGCCCCGCGCTAACCAACGTATGTAGGACTGATAACTGACGTCGAGCCTTCTGGCAGACTAGTTGCTCCTGAGTCCAAGTGTTATCGGGACGTCTCGCACCGGTACGCTGTGCCTGACTCTGT
TGAGTTTCCCTGAGTATACCTC	228	42	126	36		#N/A			#N/A	#N/A	#N/A	not found
CCGACGGCGCAGCCGCTCGTGT	118	38	114	59	Cre01.g010000	O	exon 3	Mitogen-Activated Protein Kinase, MAPK8	intracellular signal transduction [GO:0035556]	AT4G01370.1	MAP kinase 4	CTACACTCTTTCCCTACACGACGCTCTTCCGATCTACGTTACAGCACACCCTTGATCATCATCAGCTGCTCTTCCCTGCCGCTGCAACACGCCCCGCGCTACCGACGGCGCAGCCGCTCGTGTACTGACGTCGAGCCTTCTGGCAGACTAGTTGCTCCTGAGTCAAAGGCGTTTGCGATCTTCTTGATGGCCACCTTCTCCTGGT
CTTACCCTGGAATTTTTGCTAA	92	37	111	85	Cre16.g686000	O	3'UTR	Putative RNA-binding protein	mRNA processing [GO:0006397]; RNA splicing [GO:0008380]	AT3G52120.1	SWAP (Suppressor-of-White-APricot)/surp domain-containing protein / D111/G-patch domain-containing protein	ACGACACGACTTCGGCACCGGACAGGGCCCTGCAGTGCCCGGCAGTACACCCGTGCCGGCCCCTGCGCCTACCCGTTGGACTCAGGAGCAACTAGTCTGCCAGAAGGCTCGACGTCAGTTTAGCAAAAATTCCAGGGTAAGTAGCGCGGGGCGTGTTGCAGCGGCAGGGAAGAGCAGCTGATGGTGATCAAGGGTGTGCTGTAACGTAGATCGGAAGAGCGTCGTGTAGGGA
ATGTCCTCTCGGAGGTGGGAAC	124	43	129	80	cassette	#N/A			#N/A	#N/A	#N/A	ACGACGCTCTTCCGATCTACGTTACAGCACACCCTTGATCATCATCAGCTGCTCTTCCCTGCCGCTGCAACACGCCCCGCGCTAATGTCCTCTCGGAGGTGGGAACACTGACGTCGAGCCTTCTGGCAGACTAGTTGCTCCTGAGTCCAACTACTCAGGTCATAGCGGCAAGCTAGAGAACCATCCATCAGGCAGCTCGCTGAGGCTTGACATGATTGGTG
AAAAGATGTGAATATATTTCGG	64	35	105	5								not found
CTAGTTGTCACCACTCTCCCAT	155	33	99	46	cassette	#N/A			#N/A	#N/A	#N/A	CCATCGCGGCCCTTCCAGAGCTTCCCCCGCCCTCATAGCCCGCCAAATCAGTCCTGTAGCTTCATACAAACATACGCACCAATCATGTCAAGCCTCAGCGAGCTGCCTGATGGATGGTTCTCTAGCTTGCCATCTACCCTAACAATCACCCGGGGAGACGTGTTTCTGACGAGGGCTCGTGTGACTAGTGAGTCCAGTTGGACTCAGGAGCAACTAGTCTGCCAGAAGGCTCGACGTCAGTATGGGAGAGTGGTGACAACTAGTAGCGCGGGGCGTGTTGCAGCGGCAGGGAAGAGCAGCTGATGATGATCAAGGGTGTGCTGTAACGTAGATCGGAAGAGCGTCGTGTAGGGAAAGAGTGTAGCTTAGCGTGTA
TAGGCGCTCTCCCGCGGCAGGG	55	26	78	39	Cre17.g729901	SP	intron 2	-	#N/A	#N/A	#N/A	CCGCCGCCACCGCAGTACGACAGGCCTGTGTGTGGCGGCACGCACGGCCACTCCACACACATCTCCACGGCTGCCAGTCGCGGCCCCGCGGCCCGAAGCAACTCGTCCGCACAGCCCACCTGCGTGTCACGTGTGCCGTGTTGTGAAAGTTCAGGTGAAAAGAGAAAGGCTAAACATGATAAGCTCCGACAGCAGAGGCGCGCGATGCCAACTTCTCTCCGCTAGCAGCCCC
TCCATAACTGTGGCCTACGATG	105	23	69	27	Cre10.g437950	O	intron 18	Mannosyl-oligosaccharide 1;3-1;6-alpha-mannosidase / Mannosidase II	mannose metabolic process [GO:0006013]; oligosaccharide catabolic process [GO:0009313]	#N/A	#N/A	TTTCCCTACACGACGCTCTTCCGATCTACGTTACAGCACACCCTTGATCATCATCAGCTGCTCTTCCCTGCCGCTGCAACACGCCCCGCGCTATCCATAACTGTGGCCTACGATGACTGACGTCGAGCCTTCTGGCAGACTAGTTGCTCCTGAGTCCAACGTGCACAGAGCTAATGCCAGCGCAGCGCGTTGTCCGCCGCTCTTACTTGTGCGCGCACACTTCGAATCGCGCCCAGTCCCAGGAGGTGTTGGT
AAGTGCATATGAGCTCAGCCTA	78	23	69	22	Cre07.g355550	SP	potential promoter	Permease of the drug/metabolite transporter (DMT) superfamily	#N/A	AT2G05755.1	Nodulin MtN21 /EamA-like transporter family protein	AACGTCTGGCACACACCGGCACGAGGGTATTATGGAAGCAGAGGGTGGGTGTTGTGAGCTCACATATCAAGGGCAAGTGCGTGCGGGGCTGACTGGGCTAGCTGTGGCAAATTGTGGGAAACCTGGTAGGGAAATCGCGCTGGTCGACATAAAGTTGGACTCAGGAGCAACTAGTCTGCCAGAAGGCTCGACGTCAGTTAGGCTGAGCTCATATGCACTTTAGCGCGGGGCGTGTTGCAGCGGCAGGGAAGAGCAGCTGATGATGATCAAGGGTGTGCTGTAACGTAGATCGGAAGAGCGTCGTGG
TTGTAAAGTATACAGATAATCT	82	24	72	50								not found
TTATTCTCTCCATTGACCAGAG	55	18	54	52	Cre16.g686500	O	3'UTR	HAD superfamily; subfamily IIIB (Acid phosphatase) (Acid_phosphat_B)	#N/A	AT2G38600.1	HAD superfamily, subfamily IIIB acid phosphatase	GCTCTTCCGATCTACGTTACAGCACACCCTTGATCATCATCAGCTGCTCTTCCCTGCCGCTGCAACACGCCCCGCGCTATTATTCTCTCCATTGACCAGAGACTGACGTCGAGCCTTCTGGCAGACTAGTTGCTCCTGAGCAGATGCAATGTATGGGACTTGAGAAGGCCGGGACCCGGACTCCCGGAGGAATCTTGGGCGCGCGAGTGATCACGGTTCAGT
CGGCACTTGGTACTGAACCTAG	61	16	48	35	Cre14.g614550	O	5'UTR	atpB mRNA stabilization factor, MDB1	chloroplast rRNA processing [GO:1901259]; mitochondrial RNA processing [GO:0000963]; regulation of mitochondrial mRNA stability [GO:0044528]	#N/A	#N/A	TCTTCCGATCTACGTTACAGCACACCCTTGATCATCATCAGCTGCTCTTCCCTGCCGCTGCAACACGCCCCGCGCTACGGCACTTGGTACTGAACCTAGACTGACGTCGAGCCTTCTGGCAGACTAGTTGCTCCTGAGTCCAAACTAGTAATAAGGCTTAAAAGCACTTGTTCCATTTCCACAATGAAACCCTTTGCCTGTGACAGAGCCAAGCTGCGACCGCGTCCCATGCAATCATGAGTTCCAAAT
AAAAAACGTTAAGAGAAAATAG	82	11	33	12								not found
TTATTTATTAATTCTAAAATTA	74	5	15	0								not found
TCCACTCCCGTTGGTCCATAAG	50	4	12	10								not found
AAAAAAATCTATAAAAGAGCTA	233	52	272	128	Cre12.g521300	#N/A	potential promoter	-	#N/A	#N/A	#N/A	ACAACTTCGGGGGCATGCCATCTGTGAGTCGGTTTAATGTACAATGATGTAGGCCTCTCAAGGCCTTGGAGTTCGGCTGCCTAGTAGCGGAATGAGTCGCGATTGGGAGACACCGATTTCCATAAAGACCGCTGCACCGTCTCCTTCATGGCAAGTTGGACTCAGGAGCAACTAGTCTGCCAGAAGGCTCGACGTCAGTTAGCTCTTTTATAGATTTTTTTTAGCGCGGGGCGTGTTGCAGCGGCAGGGAAGAGCAGCTGATGATGATCAAGGGTGTGCTGTAACGTAGATCGGAAGAGCGTCGTGTAGGGAAAGAGTGTAG
GGGCGATTCGTATGGTAAGCCT	274	143	431	90								not found
TAACGTTTAAGTTCAATGTCCT	299	65	196	204								not found
TAAGTTGTGCAGATTCATTTAT	280	65	196	105	Cre02.g095071/Cre02.g095072	#N/A	potential promoter	poly(A)-specific ribonuclease (PARN)//Flagellar Associated Protein 144	#N/A	#N/A	#N/A	ACACTCTTTCCCTACACGACGCTCTTCCGATCTACGTTACAGCACACCCTTGATCATCATCAGCTGCTCTTCCCTGCCGCTGCAACACGCCCCGCGCTATAAGTTGTGCAGATTCATTTATACTGACGTCGAGCCTTCTGGCAGACTAGTTGCTCCTGAGTCCAACGGGTTCCTGAATCCCAGCGCACCGCGCATGACATGTAAATTACTGGGGAAAC
GACGCACGTGACAGAAAGTTGT	186	62	187	64	cassette	#N/A			#N/A	#N/A	#N/A	CCCTACACGACGCTCTTCCGATCTACGTTACAGCACACCCTTGATCATCATCAGCTGCTCTTCCCTGCCGCTGCAACACGCCCCGCGCTAGACGCACGTGACAGAAAGTTGTACTGACGTCGAGCCTTCTGGCAGACTAGTTGCTCCTGAGTCCATTGTGTCCTCTTTGTCATATGGCAAGCTAGAGAACCATCCATCAGGCAGCTCGCTGAGGCTTGACATGATTGGTG
ATCCTCTAAAAATCGCGGACAA	108	45	136	28								not found
GGGAGGTCACCAGATCTCACCG	177	25	258	93	Cre10.g440250	O	exon 2	Putative phosphoglycerate mutase, PGM19	#N/A	AT3G60450.1	Phosphoglycerate mutase family protein	CACGACGCTCTTCCGATCTACGTTACAGCACACCCTTGATCATCATCAGCTGCTCTTCCCTGCCGCTGCAACACGCCCCGCGCTAGGGAGGTCACCAGATCTCACCGACTGACGTCGAGCCTTCTGGCAGACTAGTTGCTCCTGAGTCCAACTTGGGACACCCCCCTGTGCGCTATGGAAGCCGAGATAGGGGAGGCTTCGGAGAAGCTGCTTGCGGCCGGGCGTTCATTTGACGGTGAGACGGTAGATTTGTCTAAGCCAGAACGCCGAGTCCTCCTGTAAGCCCCGACGAACAATCGTCAGTGACCGCGGAATGCACGT
CGACTTCCATCATCCCCTCAAC	146	31	100	48	Cre10.g447450	O	5'UTR	-	#N/A	#N/A	#N/A	GCTACACTCTTTCCCTACACGACGCTCTTCCGATCTACGTTACAGCACACCCTTGATCATCATCAGCTGCTCTTCCCTGCCGCTGCAACACGCCCCGCGCTACGACTTCCATCATCCCCTCAACACTGACGTCGAGCCTTCTGGCAGACTAGTTGCTCCTGAGTCCAACGTCACTGTCGGCTACCGCTCTGGACCCCTGATAAACTTGATATCTGTTGGCATCTGTCGCAGGTTGTCGGTGGCTGCCGCGAAGTGCCGTTGGCTGCAACGCGGGCTTCCCTCGCCGCGAGCCCGCACAGCCGCACCACGCTAATGCATTCCAACGACAT
AAATGGTAAATATTATTGTGAC	102	42	127	21	Cre17.g719400	M	3'UTR	UNCHARACTERIZED PUTATIVE METHYLTRANSFERASE	#N/A	#N/A	#N/A	ATCATCATCAGCTGCTCTTCCCTGCCGCTGCAACACGCCCCGCGCTAAAATGGTAAATATTATTGTGACACTGACGTCGAGCCTTCTGGCAGACTAGTTGCTCCTTAGTCCAACCCGAACCCCTGCTCTCCAGCGTCACCTATGTCCCATTGCACCTAGCTGCCGGTTCGCGTCTCATGCACACGCCGGCCCCGGCCGCCGGCCCCCAGCACGCGAATACTGCTGCAGTCACGACCAGCCGCAGCCGCCCATCACTTGGCAATGATGCATTCAT
AAGGAAAGGAATTCTGCTATGC	353	119	360	213	Cre02.g100350	O	3'UTR	SF1 - F-BOX ONLY PROTEIN 21	#N/A	#N/A	#N/A	AACTAGACCCGGGACACCTGTACAATCAATCATTCTCGAGCACGGAATTTGGGCAGCGCGCTTTTTGCGGTGTGTGGGCGTTGTGTCACGATGTTGGACTCAGGAGCAACTAGTCTGCCAGAAGGCTCGACGTCAGTGCATAGCAGAATTCCTTTCCTTTAGCGCGGGGCGTGTTGCAGCGGCAGGGAAGAGCAGCTGATGATGATCAAGGGTGTGCTGTAACGTAGATCGGAAGAGCGTCGTGTAGGG
TACACATTCGGTAATTCCGGTT	86	39	118	23								not found
CGGGTTTACAAACCCTGACCCA	147	77	233	93	No hit	#N/A			#N/A	#N/A	#N/A	CTACACGACGCTCTTCCGATCTACGTTACAGCACACCCTTGATCATCATCAGCTGCTCTTCCCTGCCGCTGCAACACGCCCCGCGCTACGGGTTTACAAACCCTGACCCAACTGACGTCGAGCCTTCTGGCAGACTAGTTGCTCCCTCTCCCGGGGAGTACAGGTTGCAAGCTTCTGGTTGGGGTTGACAGTGCAATGCCGCCCGCTTTGTCGGCTGCTCCTGCACCATCACGCCATTATATACGCACACACTTACACACACACATACACACACACTTACACTTACACACACACATATGTTTTCCTTGTGCTCTTTAACAAACACTTACACTTACACACACACAATTACACTTACACTTACACACACACTTACACACACTCTTACACACAAACTTACAC…
ATTGTCGTCTTGCATTATGCGC	93	38	115	81	Cre08.g379950	C	intron 2	Prolyl 4-hydroxylase 17	#N/A	AT2G43080.1	P4H isoform 1	ACACTCTTTCCCTACACGACGCTCTTCCGATCTACGTTACAGCACACCCTTGATCATCATCAGCTGCTCTTCCCTGCCGCTGCAACACGCCCCGCGCTAATTGTCGTCTTGCATTATGCGCACTGACGTCGAGCCTTCTGGCAGACTAGTTGCTCCTGAGTCCAACAACACAACATCACCATCACGTCTCTGCGTCGTGATGCAAATACATGTCATCATATCCCAAATTAACCCGACTCCAACCCCAACCCCACCAGGGTGCTCAACATTGACCCGCCCGTGCTCACCGTGGACGAGTTCATGAGCCCGGAGGAGTGCTACGCCATCGTGGCGGCGGCAACAGGTAGGCGCGGGGCATGTGCCTGAGGAGAACAAAAGCGCGCACGTGTGTGTGTGTAT…
CTCGACCACGTGCCTACAGTAG	104	38	115	19	Cre17.g730600	O	exon 2	Cellulase / Endoglucanase	cellulose catabolic process [GO:0030245]	AT4G11050.1	glycosyl hydrolase 9C3	ACATGACGATAAGAGGGCTAAGCACTACCCTTAATATTGCGCATTGCAACCGAAAATGCACGACACACTGCCGTCATCCTTGACTTCCCTATCCACAACATGAACAGGTGTTGGACTCAGGAGCAACTAGTCTGCCAGAAGGCTCGACGTCAGTCTACTGTAGGCACGTGGTCGAGTAGCGCGGGGCGTGTTGCAGCGGCAGGGAAGAGCAGCTGATGATGATCAAGGGTGTGCTGTAACGTAG
GTGCCCCTTGCACTACGCGCTA	182	38	115	32	Cre16.g651700	O	3'UTR	-	#N/A	#N/A	#N/A	TTCCGATCTACGTTACAGCACACCCTTGATCATCATCAGCTGCTCTTCCCTGCCGCTGCAACACGCCCCGCGCTAGTGCCCCTTGCACTACGCGCTAACTGACGTCGAGCCTTCTGGCAGACTAGTTGCTCCTGAGTCCAACTTCATCGCCTACGCAAAGCCAACACTGCGCACAGGCGCAAGGCTCATCTGGTGCTTGATAGGTCCCTGCGCATCAGGGCAGGGCGTTTCCCCTGCCTAACACGAATGTCCCTTTCATAGGATTGTCTCTTCTTGTAGCCTCGCAACCCATGAAAGCATGACTTCAACGGCCAACCGAACAACTGAGTATACGAAATCACGGCAGCTCTGTAAGAACGCCTCAAGCGAGGAGACCGCACTCGGCAGGGGAG
GATGGGTATCTGGAGTCCGGGT	143	35	106	51	Cre12.g555700	C	3'UTR	DnaJ-like protein	protein refolding [GO:0042026]	AT2G22360.1	DNAJ heat shock family protein	ACACTCTTTCCCTACACGACGCTCTTCCGATCTACGTTACAGCACACCCTTGATCATCATCAGCTGCTCTTCCCTGCCGCTGCAACACGCCCCGCGCTAGATGGGTATCTGGAGTCCGGGTACTGACGTCGAGCCTTCTGGCAGACTAGTTGCTCCTGAGTCCAAGATTTACACACGGTTTCTCACTCCGTCGTCCTCTACCGTCCTCTACAAGTTGTCTCATTGCGACAGCAGACCTGCGGCCATGTACCTCGCTTGATTATGGTTGACAGACACGGATAGACAGCACCAGCAGCGGGCCAGCTAACACAACGCTCAGCTCACATCGACTATACAT
CTATAATACAATGAGCAATAAT	388	132	400	205	Cre17.g697334	M	5'UTR	Von Willebrand factor type A domain (VWA_2)	#N/A	#N/A	#N/A	ATCGTGCGCCTGGCTGAGCAACCTTGCCACCTAGCAATGCCATTTCCCGAACCGGCCCTAGTAAGCCCGACGCGCGCAGGTCCGGGCAAAATAGGTTTTTCTGTTTAGCAGTGCTGGTGAATGACGTTAGGTAGCCATGCCTTCCAAGAAAGAAGCACTCACAATATCAATTAGGATTTGCTTCGTGTGTTGTGGAAGTTGGACTCAGGAGCAACTAGTCTGCCAGAAGGCTCGACGTCAGTATTATTGCTCATTGTATTATAGTAGCGCGGGGCGTGTTGCAGCGGCAGGGAAGAGCAGCTGATGATGATCAAGGGTGTGCTGTAACGTAGATCGGAAGAGCGT
ACAGGGATAGGATGGTGCGAGT	93	31	94	41								not found
TATTAAAAATTATCTGAATATA	90	29	88	16								not found
CCCCCTAACCGATGAGAGCGCT	115	36	118	51	Cre10.g447450	O	5'UTR	-	#N/A	#N/A	#N/A	ATCCGCCAAAGCCCGCAGCTTCCGCGAGGCTGTTCAGGACAACTTGCAGTAAGGGCGGTCACGAACGAGCTTCCGCTGGCAATTGCGCGATTCACATGTTTACTTGCAGATGCTAATGGTCGATTCGGCGGTTCCGAGCTTGCGCGAGGACCGCAGCGAAGCAAAGCGGAGCGAAAAATGTGTTGGACTCAGGAGCAACTAGTCTGCCAGAAGGCTCGACGTCAGTAGCGCTCTCATCGGTTAGGGGGTAGCGCGGGGCGTGTTGCAGCGGCAGGGAAGAGCAGCTGATGATGATCAAGGGTGTGCTGTAACGTAGATCGGAAGAGCGTCGTGTAG
GTCAATTTGTTGAAAAAAAGTT	175	56	170	55	intergenic	#N/A			#N/A	#N/A	#N/A	ACGGCAGGTGTGCCTTAGCCTATCAACTCCGGTCGACAACTGCGCGTGACAAATGTCCATGTGTAGCAGACTGTATAAGTACAACTCACGATGCAAGGGCATTCGTGCATTTGGTTCGTGTTCGTGCTGTGGCTGGAGATAGTTCGCTGCCCCACGCGCCTGGCAAAAAAGCCCCACGAAACCAGTCGAGTCGCCCGGCGACGGCGTTGTTGCTGGATGGCTGCGTAATGTGCTGTGGCAGCACATAGCTTGCTGCCTCACGGCCCTCACCCGCCCGGCGGCATGTGGTGTGGTGTATGTAAAGCTCGGAAACACCCAGTGCCTGTATCTTCCACCCAGCGTACATGTCGTATTCCACGGAGCGTAGACGTTCTGGCAGGGGTCGTATCTTGTTTGCGG…
AGAACATGAGGTCCCATAAAGC	121	28	85	110								not found
TTAAAAAGACCTCGGCGGTGGT	276	160	486	262	Cre03.g178276	SP	5'UTR	-	#N/A	#N/A	#N/A	AAGCTACACTCTTTCCCTACACGACGCTCTTCCGATCTACGTTACAGCACACCCTTGATCATCATCAGCTGCTCTTCCCTGCCGCTGCAACACGCCCCGCGCTATTAAAAAGACCTCGGCGGTGGTACTGACGTCGAGCCTTCTGGCAGACTAGTTGCTCCTGAGTCCAACCCTGGCAACGGGGCAGCGTCATACACGCCGTGTCTCCTGACGTGCGCCCACACAGGACACCGCGTGCAAACGACCCGAGCTTACCCGCGCACCCCCGGCGCGCCAAAAGAGCGCTGCCGCTAAGCGGCAATATCCTCCTCCCCCAGGCGATAGCCTATTTCACTTCAGCCACTTGTTCGCGCGTTATCTTCCAGGGTCCCGTGTTGTGCAATTGCACACAAGTTGAGC…
AAAAAATCTCCTGGCACAATGA	136	53	161	81	Cre07.g332700	M	3'UTR		#N/A	AT4G12020.3	protein kinase family protein	TGGGCTTGGGCTGGGGCTGGGGCTGGGCTGGGGCGGCGGCGGCGACGGCGGCGGCGGCGGCAACGTGAGCGGTGCTGTCTGCCGCTGCCAGACTCAGGAGCAACTAGTCTGCCAGAAGGCTCGACGTCAGTTCATTGTGCCAGGAGATTTTTTTAGCGCGGGGCGTGTTGCAGCGGCAGGGAAGAGCAGCTGATGATGATCAAGGGTGTGCTGTAACGTAGATCGGAAGAGCGTCGTGTAGGG
GGTGCTCACGTACAGCAACATA	113	26	79	52	Cre09.g387800	C	intron 2	Pre-apoferritin, FER1	intracellular iron ion homeostasis [GO:0006879]; iron ion transport [GO:0006826]; response to stress [GO:0006950]	AT3G56090.1	ferritin 3	TGCTCTTCCCTGCCGCTGCAACACGCCCCGCGCTAGGTGCTCACGTACAGCAACATAACTGACGTCGAGCCTTCTGGCAGACTAGTTGCTCCTGAGTCCAACTATCTCGGGCACACTTCAGAGCAACGTGGACTCCGGGAGTGTGCCCGACGTGCCCCCCACGCGCCTGGAGCACGCTGGCGGACGGGGGCTTTCACCCCTGTGGCGGCGGCTGGCCGCCACAGCAGTCACCCCTGCATCTCAGCCTGCTTTGCCTGT
CAGATGGTGCCACCTGTCGCTG	264	77	234	61	multi-copy	#N/A			#N/A	#N/A	#N/A	CTACACTCTTTCCCTACACGACGCTCTTCCGATCTACGTTACAGCACACCCTTGATCATCATCAGCTGCTCTTCCCTGCCGCTGCAACACGCCCCGCGCTACAGATGGTGCCACCTGTCGCTGACTGACGTCGAGCCTTCTGGCAGACTAGTTGCTCCTGACCCCCAGGGACGAGGACCGACCCCCAACTTTGGCGGCCCAGAACTTCCTCACCAGACCCCCCTTTAAAAAACTAAAAGTACGTGCATAATGCTCTCCTGAAGCTCTCTAATATTGAGCATGGGGTAAGAACCTGAGCTTT
TTTACCATTTTCACAGCCACGA	63	25	76	24	multi-copy	#N/A			#N/A	#N/A	#N/A	ACCCTTGATCATCATCAGCTGCTCTTCCCTGCCGCTGCAACACGCCCCGCGCTATTTACCATTTTCACAGCCACGAACTGACGTCGAGCCTTCTGGCAGACTAGTTGCTCCTGAGTCCGTGTTGATGGAGGTAGTGTGGGTTTCGGTGTGCAGGAGGTGGGTCCAGAGCATATACATGGCCCCTGTCGCGGTGATGATGGCGAGGCTGACAATGGCTTTGTCAAGTATGGTGTGTA
GCACCTGGCAGACCTGACTGAG	73	25	76	18	Cre03.g203900	O	3'UTR	RNA polymerase subunit, RPB6/omega	#N/A	#N/A	#N/A	CTCTTCCCTGCCGCTGCAACACGCCCCGCGCTAGCACCTGGCAGACCTGACTGAGACTGACGTCGAGCCTTCTGGCAGACTAGTTGCTCCTGAGTCCAATGCTCGTGATCAAGGAAATGGAGAGTGGTACGGAACTGCATTAAACGTGATTGACGGCATGGACGTGACCAGGTACGGTGCGATAGTACGTTATGTATGTGTGA
GTGAAACAGTCGATTCGGCCA	420	478	0	3	Cre12.g549550	O	5'UTR	Beta-2 tubulin, TUB2	microtubule cytoskeleton organization [GO:0000226]; mitotic cell cycle [GO:0000278]	AT5G62690.1	tubulin beta chain 2	AAACAGGTTTGAAATTGAGCCGCGGGGGTGTAGCCACGACCCCGCGCCCCTTGACTGCGCTAGCCCTCAGCCAATGCGCTAAGCGCTTCAACGCACCTGGATGTGGACGATCTCACGCATGTTTGCGGGTTGGACTCAGGAGCAACTAGTCTGCCAGAAGGCTCGACGTCAGTTGGCCGAATCGACTGTTTCACTAGCGCGGGGCGTGTTGCAGCGGCAGGGAAGAGCAGCTGATGATGATCAAGGGTGTGCTGTAACGTAGATCGGAAGA
ATGATGTCGAAAGGGAATGAAA	71	23	70	72	Cre13.g584775	#N/A	3'UTR	-	#N/A	#N/A	#N/A	ATCATCAGCTGCTCTTCCCTGCCGCTGCAACACGCCCCGCGCTAATGATGTCGAAAGGGAATGAAAACTGACGTCGAGCCTTCTGGCAGACTAGTTGCTCCTGAGTCCAAACAAACTGTACAACAAGCCCGAACACGTATCGCGAGCTTCTCACCCCGCGCTGAGGTGCCAGTCGTGGGGGGTGCCAGTCTTGGGGGGTGGCGACTGCAACCGAAACACTTACGACAATATGTAA
CCGGACGCAAACCTGAAGGCGC	185	66	201	158	Cre13.g564200	O	3'UTR	RNA POLYMERASE II-ASSOCIATED FACTOR 1 HOMOLOG	regulation of ribosomal protein gene transcription by RNA polymerase II [GO:0060962]	#N/A	#N/A	TACACGACGCTCTTCCGATCTACGTTACAGCACACCCTTGATCATCATCAGCTGCTCTTCCCTGCCGCTGCAACACGCCCCGCGCTACCGGACGCAAACCTGAAGGCGCACTGACGTCGAGCCTTCTGGCAGACTAGTTGCTCCTGAGTCCAATGCAACAGTCCTAGGATAGGATTTACCTTTAGGAGCCAAGCCTTTAGGACTAGCATGGGCTGTCTAGACAAGATGATTGATCTCCTTTTCATGGATGGGA
GAAAGACTCCGAATGAGACATT	174	44	134	45	Cre03.g162000	SP	intron 7	UMAMIT (Usually Multiple Acids Move In and Out Transporters) type transporter	transmembrane transport [GO:0055085]	AT4G32390.1	Nucleotide-sugar transporter family protein	TCACCTTCATCGAGGCGCCAAAGATGCTCAACACCACCGACTGGGCCGTGCCGGTGGGCTGGCTCATGCTCAGCGCGGCGGCCGCCTTCGGTGAGCAACCGCCGTACGGTGGCGACGGGCGGCGCGGGATGGCTTGGTTGGACTCAGGAGCAACTAGTCTGCCAGAAGGCTCGACGTCAGTAATGTCTCATTCGGAGTCTTTCTAGCGCGGGGCGTGTTGCAGCGGCAGGGAAGAGCAGCTGATGATGATCAAGGGTGTGCTGTAACGTAGATCGGAAGAGCGT
CGAATCTTGACTATAGATGGAA	185	41	125	31								not found
AATGAAGTAAAGAAACACTTCT	56	19	58	22								not found
ATTGAGCGAACACCGGGAGAGC	90	19	58	0	intergenic	#N/A			#N/A	#N/A	#N/A	CTACACTCTTTCCCTACACGACGCTCTTCCGATCTACGTTACAGCACACCCTTGATCATCATCAGCTGCTCTTCCCTGCCGCTGCAACACGCCCCGCGCTAATTGAGCGAACACCGGGAGAGCACTGACGTCGAGCCTTCTGGCAGACTAGTTGCTCCTGAGTCCAAGGGAAACATGGGCTGCGCGCACGCCACGTTTATGCATGTTCGTGCATGTCTGCGGACATACGGTAGCCGGGGTCGGTTGGAACAGGCACCGCCCGCCATGTGTCCAGCCGCGTACCGCTGTCAA
TAGCCCACCACAAGCTGCGGAA	79	19	58	1	multi-copy	#N/A			#N/A	#N/A	#N/A	TCTGGCAGACTAGTTGCTCCTGAGTCCAAGTTGCATACGTGTAGTGTCTGGCAGCGATTAGGTACAGCAGCTGATAGCAGGGCGAGCTGGGAGCGAGCCAGAGCAGGGTCCGGTTCGGTAGTTGGGCCTGAGCCCGTTCGGTTAGTGGCAGTAGCAGGGAGTGAGGGAGACAGAGACGGGCGTAAGATAGCGTGAGATAGTACAGGGCATGGGCCTAGGCAGTGGGGCGGACGGCATTGGACCGGGCACGCACGCCTTGTCTGCGGGTTGGGTCGTCGGGGGCTCTCCCCCCCCTTTCCCTTGGGGTGTTCG
AAATACCGATCCGGTCAGGAGG	206	37	113	91	multi-copy	#N/A			#N/A	#N/A	#N/A	CACTCTTTCCCTACACGACGCTCTTCCGATCTACGTTACAGCACACCCTTGATCATCATCAGCTGCTCTTCCCTGCCGCTGCAACACGCCCCGCGCTAAAATACCGATCCGGTCAGGAGGACTGACGTCGAGCCTTCTGGCAGACTAGTTGCTCCTGAGTCCAACTCGCTCGCTTATATATTCCCGTCGGCCCCTGCATTGGCCGGATGGGACTCGTACAGGTCGTACAGGCCTAGGCTCCAAAT
TGCAACATCATTAGAGCCAATT	255	127	388	330	Cre12.g553000	O	intron 1	Prefoldin	#N/A	#N/A	#N/A	CAATCGGACACGCTCAGCTAACGGGGCCAGCCCAACCGAGTACGCACTCGAAGAACGCATTAATAGCAACTGCGTGCCGCTGCACGTGCACCATGCTTACATAGGGCTGTTGCGATACAAACTCACCGGCTCCTGACGTGCTCCCCGCCGCGCCTACAACGTGCGAGCGGCCGGGGGGCAAAGGCATAGTCCCAGTGAGATTTGGTTTTGGTAGATTGGACTCAGGAGCAACTAGTCTGCCAGAAGGCTCGACGTCAGTAATTGGCTCTAATGATGTTGCATAGCGCGGGGCGTGTTGCAGCGGCAGGGAAGAGCAGCTGATGATGATCAAGGGTGTGCTGTAACGTAGAT
CAATAATATCTCGACCCGCG	56	22	0	0	Cre11.g467567	#N/A	potential promoter	Ubiquitin C (UBC), UBQ1	modification-dependent protein catabolic process [GO:0019941]; protein ubiquitination [GO:0016567]	AT4G05320.2	polyubiquitin 10	AAAATACTCAAAGCTTTGCCGCGTTGGAATCCGGGGGAAAACTATGCACAGGTGCGGTCGCGGGTCGCCGGGTCTTCTGGTCCGAAGTTGGACTCAGGAGCAACTAGTCTGCCAGAAGGCTCGACGTCAGTCGCGGGTCGAGATATTATTGTAGCGCGGGGCGTGTTGCAGCGGCAGGGAAGAGCAGCTGATGATGATCAAGGGTGTGCTGTAACGTAGATCGGAAGAGCGTCGT
ACTATAACCTTCGAGTAACCCA	172	85	260	89								not found
AAAGATTTTTTTGTATGTAAAA	107	66	202	75	Cre14.g632600	O	5'UTR	CRANIOFACIAL DEVELOPMENT PROTEIN 1	#N/A	AT5G30490.1	Craniofacial development-like protein	TTGGCGCCTCCGCGAGCTGCTTTGGGCTCCTGGTGAATGTCCTCCCGCTCCGCCGTCTTGTCGGCGAGGGGGTCATAGGCGTCATCCTCTGACTCATCCTCATCCGAGGGCAGGTTGGCGTTCAGGAGGCTCGCCATCGCTAGTTTGCCTGGTTGGAGCCGCCCTGGGTAGAATTGTTGGACTCAGGAGCAACTAGTCTGCCAGAAGGCTCGACGTCAGTTTTTACATACAAAAAAATCTTTTAGCGCGGGGCGTGTTGCAGCGGCAGGGAAGAGCAGCTGATGATGATCAAGGGTGTGCTGTAACGTAGATCGGAAGAGCGTCGTGTAGGGAAAGAGTGTA
AAATTCTAGTTGATATGTAAAA	50	28	93	27	Cre11.g467567	#N/A	intron 2	Ubiquitin C (UBC), UBQ1	modification-dependent protein catabolic process [GO:0019941]; protein ubiquitination [GO:0016567]	AT4G05320.2	polyubiquitin 10	TTTCCCTACACGACGCTCTTCCGATCTACGTTACAGCACACCCTTGATCATCATCAGCTGCTCTTCCCTGCCGCTGCAACACGCCCCGCGCTAAAATTCTAGTTGATATGTAAAAACTGACGTCGAGCCTTCTGGCAGACTAGTTGCTCCTGAGTCCAACACAACCTTGGCCCAAGTGCGGCAGTCCCTGTCAGGGCCAGCATAGGAAAATTGCCTCGCCTTGCCTTGATGGACCGGCGCCCAACAAAGCCATGAGGCAGGCGACGGTTGCGTGTGAGAAACGC
TGAACCTCTTACATTCCTTTCG	54	16	49	17	Cre16.g657100	M	3'UTR	SF72 - KH DOMAIN-CONTAINING PROTEIN	response to starvation [GO:0042594]	#N/A	#N/A	CGCTCTTCATGACCGGCGCTACATACCATAAGTGGCCATGGGTGCACGTTCGCCTCCCACCGCCCGCCATTGCTGGTAACTCGCAAAATAAATAAAGCCAGACGCAGCAGTGGACTGGGGCGCGCTTTTCTCATACCTTGCAGGTTGGACTCAGGCGCAACTAGTCTACCGGAAGGCTCGACGTCAGTCGACAGGACTGTAAGAGGTTCATAGCGCGGGGCGTGTTGCAGCGGCAGGGAAGAGCAGCTGATGATGATCAAGGGTGTGCTGTAACGTAGATCGGAAGAGCGTCGTATAGGG
AATATGTAAATTGACCCGACTG	64	31	95	65								not found
ATGGGGATACCCCCGCCCGTTG	183	60	184	97	Cre07.g345400	O	intron 9	Flagellar Associated Protein 70	cilium assembly [GO:0060271]; cilium movement [GO:0003341]	#N/A	#N/A	ATCATCATCAGCTGCTCTTCCCTGCCGCTGCAACACGCCCCGCGCTAATGGGGATACCCCCGCCCGTTGACTGACGTCGAGCCTTCTGGCAGACTAGTTGCTCCTGAGTCCATAAAATACAGATTGCCGGGATGTAGGATTGTCTGTTATCGCACACATCTCTTACGAGTGCAAATGCTGTCGTCATCGCATGTCCATCAGGTGT
CGCCACTCAGGCATCTGGAGCC	52	30	92	12	multi-copy	#N/A			#N/A	#N/A	#N/A	ATGGGCCTTCGGGCCAAGACATTGCGCGTCTCTGACGCCAGCCATCGTCTTCGGACGTGATATTTGTGTGGTGCTTGCGTTTGATGGGGCTGTCGGCAGACCACTGGCCTGTCGTGCCTTGTTTTGCGTTGGCCCTGCCGCCAAAAGACCTAAAGTGGACTCAGGAGCAACTAGTCTGCCAGAAGGCTCGACGTCAGTGGCTCCAGATGCCTGAGTGGCGTAGCGCGGGGCGTGTTGCAGCGGCAGGGAAGAGCAGCTGATGATGATCAAGGGTGTGCTGTAACGTAGATCGGAAGAGCGTCGTGTAGGGAAAAA
TGGTGGTTCTCCAGGACGTCAG	317	57	175	79	Cre12.g486350	M	intron 1	Serine/threonine protein kinase	intracellular signal transduction [GO:0035556]	AT5G60550.1	geminivirus rep interacting kinase 2	CCCTACACGACGCTCTTCCGATCTACGTTACAGCACACCCTTGATCATCATCAGCTGCTCTTCCCTGCCGCTGCAACACGCCCCGCGCTATGGTGGTTCTCCAGGACGTCAGACTGACGTCGAGCCTTCTGGCAGACTAGTTGCTCCTGAGTCCAACTCCACACCACTCCACCTGCCCGTACACTAGCCCGCGTATGCGGCGGCAGCTTCTCCTTGCTGCGCTACTGTTGCCTTATCGGATTGTAACCCCCACCTCCGCCTCCGCCTCCCCGCCTTTCTCGCGCCTCTGCGCAGGAGACCAACAAGCTGGAGTTCGTCCGCGACGCCAGCGGCGCCACCGTGATCAACCAGTACGT
TTAGACATAATCGCTGTCGAAG	273	85	261	175	Cre02.g095074	#N/A	intron 25	Subunit of VPS-C complex, VPS11	endosome organization [GO:0007032]; organelle fusion [GO:0048284]; protein transport [GO:0015031]; vacuole organization [GO:0007033]; vesicle docking involved in exocytosis [GO:0006904]	AT2G05170.1	vacuolar protein sorting 11	ACGCACGCACCTGAAACACCCGCGGCTGTGTGCGCAGGCGGGTTACCTCCTCCCTCAGGGCGGCGGTCTCGCTGGCCAGTTTGGACACCGCCTGCGGTACGGCAGTAGGGCGGTGGTGGGCGTCGGGCGTTGGTAGAGCGTCGGGCGTTGGCAGGGCGTAGGGCGTTGGTAGGGCATAGGGCGGTGGTAGTGCGGTGGCGGTGGTGGCGGAGGTGGCGTACGAATGCCTGCACATCCCGCAGCGCTTCACCCTTTGCCCTCTGCCACCATCGTCACTCCAGTGTTCCCCTTTCTTCCCTCTCAAGAGCCCTTTGTCTTTGGACTCAGGAGCAACTAGTCTGCCAGAAGGCTCGACGTCAGTCTTCGACAGCGATTATGTCTAATAGCGCGGGGCGTGTT…
AGAAGCATCGGGTTGATACTCC	165	56	172	74	cassette	#N/A			#N/A	#N/A	#N/A	ACAAACATACGCACCAATCATGTCAAGCCTCAGCGAGCTGCCTGATGGATGGTTCTCTAGCTTGCCCCACGATTAAATCTGATTACACGGAGACGTGTTTCTGACGAGGGCTCGTGTGACTAGTGAGTCCAACGTTGGACTCAGGAGCAACTAGTCTGCCAGAAGGCTCGACGTCAGTGGAGTATCAACCCGATGCTTCTTAGCGCGGGGCGTGTTGCAGCGGCAGGGAAGAGCAGCTGATGATGATCAAGGG
GCGTTGGGAAAGGTCCTTGCGC	99	28	86	36								not found
TAACCAGGAAACAAAGAAGATC	84	14	43	34								not found
TCGATCCTAAAGGGTTCGGACC	153	81	249	103	Cre01.g027400	M	exon 10	AUTOPHAGIC-RELATED PROTEIN 16.1	#N/A	#N/A	#N/A	GCGCCGTGTTATCCCCTTTCTCCACAGCAGCCCTGCAGCACCCATTCCGCCCCAGCGTCCCACACGCCTGCCCCACCAGCCTGCCCCCACCTGGGATTAATCGCCGCCAGCGGGTTCTTGGCCATGAGCGGCTCATACTTGATTAGGCCCTGGCTGAAGATGCTGACCTGGCTGCTGGTGGGCCCACCGGCCCCCGCGCCGTGCAGCGGGAAGCCATGATGCGGGTGGGGATGCTGCGGCGGCGGCAGCACACCAGCCGCCCCTGCCCCTAGTCTGCCAGAAGGCTCGACGTCAGTGGTCCGAACCCTTTAGGATCGATAGCGCGGGGCGTGTTGCAGCGGCAGGGAAGA
GAGACGCGATCCCGGTCGCCTG	174	40	123	119	Cre02.g085950	O	exon 1	SF12 - PROTEIN EMBRYO DEFECTIVE 514	#N/A	AT5G62440.1	Protein of unknown function (DUF3223)	ACCCCCTGCATACTTTCACCACCAAGAAGCTCGCCATGTCCGACGAGAACGCAAAGGTTGACTCGCAGACTCAGGAGCAACTAGTCTGCCAGAAGGCTCGACGTCAGTCAGGCGACCGGGATCGCGTCTCTAGCGCGGGGCGTGTTGCAGCGGCAGGGAAGAGCAGCTGATGATGATCAAGGGTGTGCTGTAACGTAGATCGGAAGAGCGTCGTGT
CCGTTAGGAACTACAACTATCG	146	52	160	34	intergenic	#N/A			#N/A	#N/A	#N/A	AGCACACCCTTGATCATCATCAGCTGCTCTTCCCTGCCGCTGCAACACGCCCCGCGCTACCGTTAGGAACTACAACTATCGACTGACGTCGAGCCTTCTGGCAGACTAGTTGCTCCTGCTTCCCCCCTCTAGAGGGGTACCCTCACCCCCGCTCCTTCTCCCATGCGTTGTACTCTCGCATGCCCGCTCACGTTGACGTCAACCTGGCACTGCAGCATGCATGTCGCTCAA
GTATTGGCAAAGAACACCGAAA	72	26	80	10								not found
AAGATATCGTTTCTAAAAACTT	57	13	40	16								not found
TCAATAAATTATAGATTACTTA	288	100	308	76	Cre05.g247150	C	intron 2	N-ACETYLTRANSFERASE DOMAIN-CONTAINING PROTEIN	#N/A	#N/A	#N/A	ACACTCTTTCCCTACACGACGCTCTTCCGATCTACGTTACAGCACACCCTTGATCATCATCAGCTGCTCTTCCCTGCCGCTGCAACACGCCCCGCGCTATCAATAAATTATAGATTACTTAACTGACGTCGAGCCTTCTGGCAGACTAGTTGCTCCTGATTCTGGCATGACGCCCCTAGCCCTTCACATGTGTTCCTCGCCCGCAAACCCCACCCCAACCCCCCAGGCAAGCGACGCTCAGCTCACCCTTGAGGCCCCTGGTGAAGATCTGCAACGTGTCGCAATGCATGATGCCAAACAGCGGCGCCACGAACCCAGTGGTAAC
AAGCCGAAGCGGTCGTGGATCC	71	25	77	3	Cre13.g586950	O	3'UTR	N-acetyltransferase	#N/A	#N/A	#N/A	CCGATCTACGTTACAGCACACCCTTGATCATCATCAGCTGCTCTTCCCTGCCGCTGCAACACGCCCCGCGCTAAAGCCGAAGCGGTCGTGGATCCACTGACGTCGAGCCTTCTGGCAGACTAGTTGCTCCTGAGTCCAACTACTTCTCTTGTCCGGTAAACCAGTAAGGTGCAGAACCACCAAATTCGAATTCCCCCACACACGAGCTTCTGATGCCATGCCTCAATGCCTCCGAATTCCTAGTACAAGCAA
AATCATGGTTCCGTGGGCGTCC	189	37	114	51	Cre07.g338650	M	5'UTR	Chlamydomonadale-specific family C protein, CSC3	#N/A	#N/A	#N/A	CTTGGTGAGCTCGCCGCCGAACTTGGTGAGCTGGCCCGAAACGTCGCTGCGCGACGACTCCAGCTTGCTATCAAGGAGCCCCAGCTTGCTATCCAAGAGCCCACTAAACTCTTGAGCCAGCGGCCCAATAATCCAGCTCCTCAAGGCCGTGGACAAGTGCTTCTTCATAAACGTCATGTTTGAGTCTTTACGATATCGTTGGG
CGCCATAACATAATCAGCTCAA	56	36	111	35	Cre12.g521650/Cre12.g521700	#N/A	potential promoter	TRANSMEMBRANE PROTEIN 68.//Soluble starch synthase, SSS6	#N/A	#N/A	#N/A	ACGCTAAGCTACACTCTTTCCTACACGACGCTCTTCCGATCTACGTTACAGCACACCCTTGATCATCATCAGCTGCTCTTCCCTGCCGCTGCAACACGCCCCGCGCTACGCCATAACATAATCAGCTCAAACTGACGTCGAGCCTTCTGGCAGACTAGTTGCTCCTGAGTCCATGCGGTGCAAGCGTGGCAGAAGCGGGCAGCGACCAGGTGCGAAACTTCATGTCTCCCCCGTATCCCATATGTTTCTTAATATGCGGACAATACTATACCTAGGCAGCTGCTGCATGCACGTAGGCTCGGAGCTTTGCAGGAGTTCGCTTTGCGTTTAGCTATCGCGTGCCAACTTTTGCCCAGATCCGAGCTGCAATACGCTGTATGATAGTTGAAGACACTGT
AAGGATCATATGAGCACGTTCG	109	24	74	30	Cre13.g570200	O	3'UTR	-	#N/A	#N/A	#N/A	ACAGCACACCCTTGATCATCATCAGCTGCTCTTCCCTGCCGCTGCAACACGCCCCGCGCTAAAGGATCATATGAGCACGTTCGACTGACGTCGAGCCTTCTGGCAGACTAGTTGCTCCTGAGTCCAATTCTTCGTTTGCAGAGCACCTGTGTGCATGAGTGCTGTGCAGGTGCCGGTAACTGTGCGCGAGTATGCGCAGGTACATTCCGGCATCTGTGGGATGCCGGTGCTTAGTGCGCTCCGAAAGCTCAAGCAAGCTTGTCTTGGCTTGAGCTCTTGCCTTGCAGTTTGGTGAGCGTCTACAGAGTCCTAGACCACAGCCGT
GTCGATATGCCCAACCGGTGCC	67	34	105	33								not found
TAGATACAGAATCCTTCGAGTG	266	143	442	200	Cre07.g315150	C	3'UTR	RUBREDOXIN-1-RELATED	alkane catabolic process [GO:0043448]	AT1G54500.1	Rubredoxin-like superfamily protein	GTTACAGCACACCCTTGATCATCATCAGCTGCTCTTCCCTGCCGCTGCAACACGCCCCGCGCTATAGATACAGAATCCTTCGAGTGACTGACGTCGAGCCTTCTGGCAGACTAGTTGCTCCTGAGTCCAACATGCTATGTTTTGCCGACACCACGCCCAGCCACCGGGGGTAAAAATGCCGCGCACATACTCAGCGGCTCCGGTACTCGACTGCACACTCACAGTGCAAAACTCACAACGGTTTGTGTTCTTGTCCAAGTTGTCCACGTGTGTCTTTTGCCGTCACTTGAAGTCAGGAAGTA
TCGCCGTGGTCCGGACCCACGG	142	66	204	157	Cre13.g587750	O	intron 12	Component of oligomeric golgi complex, COG6	intra-Golgi vesicle-mediated transport [GO:0006891]; protein transport [GO:0015031]	AT1G31780.1	0	CTACACGACGCTCTTCCGATCTACGTTACAGCACACCCTTGATCATCATCAGCTGCTCTTCCCTGCCGCTGCAACACGCCCCGCGCTATCGCCGTGGTCCGGACCCACGGACTGACGTCGAGCCTTCTGGCAGACTAGTTGCTCCTGAGTCCAACGTTTCCCGACGTTCTCTCCGGCCACGATCTACACTGCCCTCAGCGCTTCGCCTTCTGCGGTCCTCGGCGTGCGCGCCACCGCTGCCTCCCCTACCCCCACGCTCTCCTCGTCGATGGGGTTCGGTTCACTTTGGGCTGGTACCGTATCTACAACCCCTCCCCCTCATGCGCCTCCCCCCCTGCAGGTGCCCGCCAACGA
CAATGACCCACAGTTGTGACAC	91	11	34	26	Cre01.g015150	C	exon 5	START-like domain	#N/A	#N/A	#N/A	CTACACGACGCTCTTCCGATCTACGTTACAGCACACCCTTGATCATCATCAGCTGCTCTTCCCTGCCGCTGCAACACGCCCCGCGCTACAATGACCCACAGTTGTGACACACTGACGTCGAGCCTTCTGGCAGACTAGTTGCTCCTGAGTCCAACGAGGTGCGTGCTGCGGCGGCCGGGCTGTTTGGTTGTCGGATGGTTGGGTGGGGCCATGGCATGGCATTGACTGTCGTGGAGGTCAGTGTCTGTCGCATGAGATACCCTTTGCATCACGCCGCGCGTTGGCCCAATTGCATGTGCACGCACTGCAGCAAATCACGGCTGTCGTCCGGGAGATCGACATGATGCCAACTTGGAACTCGTACTGCACCATGGCAGAGGTGCTGCGAGTGCGA
TTCCTCCGACACCGGTGAACGT	115	32	99	36	multi-copy	#N/A			#N/A	#N/A	#N/A	TCATTGCAAGGTGCTTATACAGTATATACAATTAGAAAGCAGACTCACTGTCCTTGACAGCGCGGGCGGCTGCGGTCGTCTTCTCAGGAGCAACTAGTCTGCCAGAAGGCTCGACGTCAGTACGTTCACCGGTGTCGGAGGAATAGCGCGGGGCGTGTTGCAGCGGCAGGGAAGAGCAGCTGATGATGATCAAGGGTGTGCTGTAACGTAGATCGGAAGAGCGTCGTGTAGGGAAAGAGTGTCG
ACATAACCTGACTAATTTTTTC	88	32	99	39								not found
TTATACGGGTTCCATACTACTC	122	74	229	99	Cre06.g296800	O	potential promoter	Proteinase inhibitor I12, Bowman-Birk	#N/A	#N/A	#N/A	CCCTACACGACGCTCTTCCGATCTACGTTACAGCACACCCTTGATCATCATCAGCTGCTCTTCCCTGCCGCTGCAACACGCCCCGCGCTATTATACGGGTTCCATACTACTCACTGACGTCGAGCCTTCTGGCAGACTAGTTGCTCCTGAGTCCAACCTTGCAAGTGTGGCTGTCCGCGCCAAGGTCCGCGCGCTCACCGCTAATGCGGACGTGATGGCAATACCGTACGTTGT
CGGTGAGAGAAGTAAAGCGAT	676	616	0	0	Cre11.g467593	#N/A	intron 1	Predicted Ca2+-dependent phospholipid-binding protein	#N/A	AT4G34150.1	Calcium-dependent lipid-binding (CaLB domain) family protein	ATAGCACACGAGACAATAGAGCGAACGTTTCCATTTCAACCTTCTCAGCATATGCATGGGCGGTGGGGCTCGCCCGGGGAGCTGGCGGGGGGCCGGGCCGCGGGCGCCCGTTGCGTCAGGAGCAACTAGTCTGCCAGAAGGCTCGACGTCAGTATCGCTTTACTTCTCTCACCGTAGCGCGGGGCGTGTTGCAGCGGCAGGGAAGAGCAGCTGATGATGATCAAGGGTGTGCTGTAACGTAGATCGGAAGAGCGTCGTGTAGGGAAAGAGTGTAGCTTAGCGTGT
CTGGCAGAAATGGATCCTAGCC	101	31	96	54	No hit	#N/A			#N/A	#N/A	#N/A	TCAACATCTTAAAATGGCCAGGTAAGTCGACGAGCAAGCCCGGCGGATCAGGCAGCGTGCTTGCAGATTTTACTTGGACTCAGGAGCAACTAGTCTGCCAGAAGGCTCGACGTCAGTGGCTAGGATCCATTTCTGCCAGTAGCGCGGGGCGTGTTGCAGCGGCAGGGAAGAGCAGCTGATGATGATCAAGGGTGTGCTGTAACGTAGATCGGAAGAG
ATGTCCGCAAGTATCGCCCCCA	109	61	189	6	Cre12.g530750	SP	5'UTR	PROTEIN PPFR-1, ISOFORM D	#N/A	#N/A	#N/A	CACTCTTTCCCTACACGACGCTCTTCCGATCTACGTTACAGCACACCCTTGATCATCATCAGCTGCTCTTCCCTGCCGCTGCAACACGCCCCGCGCTAATGTCCGCAAGTATCGCCCCCAACTGACGTCGAGCCTTCTGGCAGACTAGTTGCTCCTGAGTCCAACTACGCGACTCGGCGACCTCCCCCCCCCCCCCCGAGCACACCACGTCACCCAAAGAATGCCCATACCCACCTTCAAGT
GGCGGAAACATACGACGGACCT	258	61	189	76	Cre02.g105400	O	intron 7	Cell Division Cycle protein 14, CDC14	cell division [GO:0051301]; microtubule cytoskeleton organization [GO:0000226]; positive regulation of cytokinesis [GO:0032467]; regulation of exit from mitosis [GO:0007096]	AT3G50110.1	PTEN 3	TCAGCAGGTGTTTTGTGTCGCTCACAACTTGAGTTCAGTGCCATTTTTGGTTTTCTCCTGGGCATCAACGGACCTCAGGAGCAACTAGTCTGCCAGAAGGCTCGACGTCAGTAGGTCCGTCGTATGTTTCCGCCTAGCGCGGGGCGTGTTGCAGCGGCAGGGAAGAGCAGCTGATGATGATCAAGGGTGTGCTGTAACGTAGATCGGAAGAGCGTC
CAATCCGCCCGGTGGTTACACG	52	40	124	65	No hit	#N/A			#N/A	#N/A	#N/A	CCCTACACGACGCTCTTCCGATCTACGTTACAGCACACCCTTGATCATCATCAGCTGCTCTTCCCTGCCGCTGCAACACGCCCCGCGCTACAATCCGCCCGGTGGTTACACGACTGACGTCGAGCCTTCTGGCAGACTAGTTGCTCCTGAGTCCCACATGTTGATGCGGTCTCACAGCCCTCATCCGCATGTTTGCCTCCTGTGGCCCTCCGTTCCTTGCCCCTGTCGTTCCCAAGATCCTCGTTCATCAGATCCGTCCGTGCTCCGCTCCCATCCGTTTCACCCCACCCGCACCACCTCTGCATTCCCATCTGGATCTCAGTCACGA
TATGTCGAGTATAGGACCAGTG	109	30	93	18	multi-copy	#N/A			#N/A	#N/A	#N/A	CGCGAAGCTACACTCTTTCCCTACACGACGCTCTTCCGATCTACGTTACAGCACACCCTTGATCATCATCAGCTGCTCTTCCCTGCCGCTGCAACACGCCCCGCGCTATATGTCGAGTATAGGACCAGTGACTGACGTCGAGCCTTCTGGCAGACTAGTTGCTCCTGAGTCCAACCCATCCAGGCCCTGATCAAGGACCTTGCAGCGAAGGATGGCGTGTTCCACGGCCACCAGATGGTGCTGACAACCCCTCCCACGACGATCGCGCCTGCCACCACCACCACCGCCACCACGACAGCGGAGTCTGACAGCGACAATGACGGCTCTGACACCAACACTGACACGACAGCGGAGTCTGGCAGCGACGATGATGACACGGCACCTACGGCACCGAGCTGG…
AACCAGGGGTCCACACGTATAC	51	20	62	24								not found
ATCCTACATAGCGAAGGTCGTC	71	20	62	28								not found
GTGCAATCCGCGTCCGCAGGAG	212	67	208	103	Cre06.g282700	O	3'UTR	OS06G0507400 PROTEIN	#N/A	#N/A	#N/A	CGCTCTTCCGATCTACGTTACAGCACACCCTTGATCATCATCAGCTGCTCTTCCCTGCCGCTGCAACACGCCCCGCGCTAGTGCAATCCGCGTCCGCAGGAGACTGACGTCGAGCCTTCTGGCAGACTAGTTGCTCCTGTATGTGACTCTAGAAATGGCAAGGTGCTTATGTACACCAGCAAATCATGTTCAGCCTGGCGCGTTACGGTTAGGCAGGTGCATGGCAGGGC
CATGACACATTCCCAACTTGCT	165	47	146	56	Cre24.g755197	#N/A	3'UTR	Putative rubredoxin-like protein, RBD3	#N/A	AT5G51010.1	Rubredoxin-like superfamily protein	CTACACTCTTTCCCTACACGACGCTCTTCCGATCTACGTTACAGCACACCCTTGATCATCATCAGCTGCTCTTCCCTGCCGCTGCAACACGCCCCGCGCTACATGACACATTCCCAACTTGCTACTGACGTCGAGCCTTCTGGCAGACTAGTTGCTCCTGAGTCCATTCGCATTTTTCAGGCGCGAAGCACCGGAAGGGACCAAACTGGACGGATTAAGGAGGTTCTGGAGTGAGAGTGAGAGAGCGTTCATAGCGAGTGGAGTGTGCGTGAGAGCCGGGATAAGACAGCAGGGAGTTCCTAACAAAGAAATGGCTACGAT
GAAAAACATAGCGATCGTAATA	225	75	233	102	Cre09.g408950	#N/A	3'UTR	VPS13-like, N-terminal (Chorein_N)	autophagosome assembly [GO:0000045]; autophagy of mitochondrion [GO:0000422]; glycophagy [GO:0061723]; lipid transport [GO:0006869]; pexophagy [GO:0000425]; piecemeal microautophagy of the nucleus [GO:0034727]; reticulophagy [GO:0061709]	AT3G19190.1	autophagy 2	ACAGTCTACCGCTGCCCGGCTGCCGCCTCCGCCGCCGTCACCACACCAACCGCAAACACTGCTGTGACTCCCTCCTCCAATTGTTTCACTTGCACTACAAGCAAAGACGCCGTTGCGCAAAAGCGTTGGACTCAGGAGCAACTAGTCTGCCAGAAGGCTCGACGTCAGTTATTACGATCGCTATGTTTTTCTAGCGCGGGGCGTGTTGCAGCGGCAGGGAAGAGCAGCTGATGATGATCAAGGGTGTGCTGTAACGTAGATCGGAAGAGCGTCGTGTAGGGAAAGAGTGTAG
AATCACAATTCCTGTGTCAGCA	118	84	261	234	Cre10.g454000	O	intron 14	Toll/interleukin-1 receptor homology (TIR) domain // Armadillo-type fold // Toll/interleukin-1 receptor homology (TIR) domain superfamily	regulation of transcription by RNA polymerase II [GO:0006357]; xenobiotic metabolic process [GO:0006805]	#N/A	#N/A	CCAGGTCACGACGCACGGCCGCCAGCTCGGCCTGGGGTTGGGGAGGAGGGGGTGTGAAGGAGGGGTTGGTGAAGCGGGGATGGCGAGGAAAAGCGGAGGAAGATGCGAGCCAGGTGATGTGTGTGCAGCAGTTTGTGCATGTGCGCATGCCAGTTGTAGGGCAGCGCGCGTGCATGAATGTGAGCGAGGGAGGGTATGGCCGCAAATGGTATCAGGACGTAGGGACGGGATAGGCAGAACTTTGGACTCAGGAGCAACTAGTCTGCCAGAAGGCTCGACGTCAGTTGCTGACACAGGAATTGTGATTTAGCGCGGGGCGTGTTGCAGCGGCAGGGAAGAGCAGCTGATGATGATCAAGGGTGTGCTGTAACGTAGATCGGAAGAGCGTCGTGTAGGGAA…
TTTAATTGGAATGATTTTGGCG	107	74	230	59	multi-copy	#N/A			#N/A	#N/A	#N/A	TTCCCTACACGACGCTCTTCCGATCTACGTTACAGCACACCCTTGATCATCATCAGCTGCTCTTCCCTGCCGCTGCAACACGCCCCGCGCTATTTAATTGGAATGATTTTGGCGACTGACGTCGAGCCTTCTGGCAGACTAGTTGCTCCTGAGTCGCCACTGGCCCTCCCACACTCCCGCCCGCCCTCCTCCCCGACGACGGCCAACCCCGACGGCTTTTTGCCTCTCGCAACTGGGCCCGCCGCATCTCCGTTGTCCACCACCACATGCGCGCCGGCCGCATCGCCCTGCCCGACCGCCTCCACAGCCTGGCCACCTACAGCATCAACTCAT
GGTTTCAACTCGTCCGTACCCT	137	55	171	93	intergenic	#N/A			#N/A	#N/A	#N/A	CACTCTTTCCCTACACGACGCTCTTCCGATCTACGTTACAGCACACCCTTGATCATCATCAGCTGCTCTTCCCTGCCGCTGCAACACGCCCCGCGCTAGGTTTCAACTCGTCCGTACCCTACTGACGTCGAGCCTTCTGGCAGACTAGTTGCTCCTGAGTCCAACGCTGGACACGTTGCGTGCCGCAATACACAATCTGTTCGCACGCTTGCTTTCCACGCCGCATGAACCTACCCCAGCTTTACATTTTATCTACATGAAAATCCATGCGTCAAATTGCTTAAGTTCCAGCGATGCTATTTCTCGCTGAGTGGGCGTGCACTGCTTCGGCTCGTCGCCTTATTCCATCACATCAGTTGACTGGCAGCATAATATGTGGGCCACGTCATCATTATGACC…
CTAAGAGATGATGATCCTTTCG	65	45	140	106								not found
TTTGTCCCGTGATATGCCAGCT	89	9	28	8								not found
TGTATATTAGGATTTCAAACTC	104	71	221	113								not found
TCCAACTTGCACTACAATCCAA	375	113	352	155	Cre01.g039702	#N/A	exon 1	-	#N/A	#N/A	#N/A	TCAGGCACGAGAACCCTCCCACTCACCCAGCAACACAGAGCCTCCCGACACTTCAAGCCTTCTCAGCTCCCAGTGCATGACCTACTTTTACGGATAAGCACATCCACGAGCTTCAGCTGTTTGGCCTCTGTGCTATCGCGAATTAGCACACGTTCCAGTTGGACTCAGGAGCAACTAGTCTGCCAGAAGGCTCGACGTCAGTTTGGATTGTAGTGCAAGTTGGATAGCGCGGGGCGTGTTGCAGCGGCAGGGAAGAGCAGCTGATG
ATGGATATGATGGCAGAGTAGC	450	207	645	463	Cre09.g399050	O	intron 2	ISOAMYL ACETATE-HYDROLYZING ESTERASE 1 HOMOLOG	#N/A	AT5G62930.1	SGNH hydrolase-type esterase superfamily protein	CGCAAATGACGCGGTGCTGCCCGATGCACCAGCGTGAGTTCGGATGAAGAAGGACATCACCAGAGGAGAGGAGAAGAGCGCGAAGAATTTGTATGAATGATCTTGGGTGCTGCTGCGTAGCTTGGCTGCCGCTCTGCTGTAGCTGGGTGCTGTACGTGTGAGGTTGGACTCAGGAGCAACTAGTCTGCCAGAAGGCTCGACGTCAGTGCTACTCTGCCATCATATCCATTAGCGCGGGGCGTGTTGCAGCGGCAGGGAAGAGCAGCTGATGATGATCAAGGGTGTGCTGTAACGTAGATCGGAAGAGCGTCGTGTAGGGAAAGAGTGTAGC
TGCGAACCGCCCCGGCTTGAGC	143	86	268	111	Cre14.g633300	#N/A	exon 31	ShKT domain // Parallel beta-helix repeat // Insulin-like growth factor binding protein, N-terminal	double-strand break repair via homologous recombination [GO:0000724]	AT4G25600.1	Oxoglutarate/iron-dependent oxygenase	ATCTACGTTACAGCACACCCTTGATCATCATCAGCTGCTCTTCCCTGCCGCTGCAACACGCCCCGCGCTATGCGAACCGCCCCGGCTTGAGCACTGACGTCGAGCCTTCTGGCAGACTAGTTGCTCCTGAGTCCAACGTGTTTGTCGGGGTGGAGGTGCGGGCAGACGCCCCGCCGCCGCCGCCGCCCGACGGCCAGCAACCGCTACAGCCCAGCCCGC
GTTGTGACACTCATCGCAGTGT	212	111	346	183	cassette	#N/A			#N/A	#N/A	#N/A	CACGACGCTCTTCCGACCTACGTTACAGCACACCCTTGATCATCATCAGCTGCTCTTCCCTGCCGCTGCAACACGCCCCGCGCTAGTTGTGACACTCATCGCAGTGTACTGACGTCGAGCCTTCTGGCAGACTAGTTGCTCCTGACTCACTAGTCACACGAGCCCTCGTCAGAAACACGTCTCCACTTGTTAATTTCTGAAGGTATGGCAAGCTAGAGAACCATCCATCAGGCAGCTCGCTGAGGCTTGACATGATTGGTGCGTATGTTTGTATGAAGCTACAGGACTGATTTGGCGGGCTATGAGGGCGGGGGAAGCTCTGGAAGGGCCGCGAT
GTAACTAGTGGAATACGGGGTT	58	42	131	5	Cre10.g455250	M	3'UTR	Uncharacterised ACR, YagE family COG1723 (DUF155)	#N/A	#N/A	#N/A	ACACCCTTGATCATCATCAGCTGCTCTTCCCTGCCGCTGCAACACGCCCCGCGCTAGTAACTAGTGGAATACGGGGTTACTGACGTCGAGCCTTCTGGCAGACTAGTTGCTCCTGAGTCCAACATTGTGTTGGTGCTGTGGCGGGGCTGTGGGGTGGGGTCCGCTTGCCCTCGCGCCGCAAAGGGCTGAACGCTGGCAGGAGAGGAGGGTGGGCTGGGAGAAGCGATGTATTACTATGT
ACATGAGGTTGCAATCTGCAAC	197	67	209	62	multi-copy	#N/A			#N/A	#N/A	#N/A	CTGGCGCCAGACATCGACCAAGTAACGTTTCTCGCACTCGTCATATACGAGTACGGGTACCTGACGCACCGCGCTCAACGGCCGATGGACTCAGGAGCAACTAGTCTGCCAGAAGGCTCGACGTCAGTGTTGCAGATTGCAACCTCATGTTAGCGCGGGGCGTGTTGCAGCGGCAGGGAAGAGCAGCTGATGATGATCAAGGGTGTGCTGTAACGTAGATCGGAAGAGCGTCGTGTA
CTATATTGAATCTAAAAAGATA	70	25	78	81	intergenic	#N/A			#N/A	#N/A	#N/A	AGACACACCATGCTGGACCAGCTATATCACAGGCCCCTGGTTCACTGGGAGCGCGTGAATAGGAAGGCTGTTCGCTCGCACACACGTGAATCATCCTACTTCTTGATGAAGTGGTGCAAGCTCAGTTGCACCAGCACCATTGTACAGTTCAGGACTCAGGAGTTGGACTCAGGAGCAACTAGTCTGCCAGAAGGCTCGACGTCAGTTATCTTTTTAGATTCAATATAGTAGCGCGGGGCGTGTTGCAGCGGCAGGGAAGAGCAGCTGATGATGATCAAGGGTGTGCTGTAACGTAGATCGGAAGAGCGTCGTGTAGGGAAAGAGTGTAG
TAAGACTTTCATATTCAATCA	89	66	0	0	Cre12.g549550	O	5'UTR	Beta-2 tubulin, TUB2	microtubule cytoskeleton organization [GO:0000226]; mitotic cell cycle [GO:0000278]	AT5G62690.1	tubulin beta chain 2	GTGTTTAAATAGCCAGGCCCCCGATTGCAAAGACATTATAGCGAGCTACCAAAGCCATATTCAAACACCTAGATCACTACCAGTGGACTCAGGAGCAACTAGTCTGCCAGAAGGCTCGACGTCAGTTGATTGAATATGAAAGTCTTATAGCGCGGGGCGTGTTGCAGCGGCAGGGAAGAGCAGCTGATGATGATCAAGGGTGTGCTGTA
ACGATAGTGTAATCCGTATCGA	100	56	175	35	Cre01.g044750/ Cre01.g044800	#N/A	3'UTR/potential promoter	P-loop containing nucleoside triphosphate hydrolase.//Pyruvate-formate lyase, PFL1	#N/A	#N/A	#N/A	ACACTCTTTCCCTACACGACGCTCTTCCGATCTACGTTACAGCACACCCTTGATCATCATCAGCTGCTCTTCCCTGCCGCTGCAACACGCCCCGCGCTAACGATAGTGTAATCCGTATCGAACTGACGTCGAGCCTTCTGGCAGACTAGTTGCTCCTGAGTCCAACAGGAAATTGGTCAAGTGCCATGCCTGGAGTGAGACCTGGAGCATCGCCTACCGCCGATACAGCGCTACATGCTACAATATTGGATGTTTATGCATCCATGGGCGAGCGGGCGCTCATTTCGTGACCTAGGCGGAGCGCGATACCATAGTTTGTCAGGAATGCAATGCCGAGACCTACAGTGAGGGGTGACTTGATTAACCGTTAT
AGATCGCGTAGCCATGTGGGGG	146	48	150	16								not found
TAATAAGCAAGCTTAAGCAATT	63	32	100	102								not found
TGAAGGGGACTCGGTGGGCGCA	67	16	50	56								not found
CCGTATATAGTTGAGTCATTCA	167	52	184	138	Cre12.g549550	O	5'UTR	Beta-2 tubulin, TUB2	microtubule cytoskeleton organization [GO:0000226]; mitotic cell cycle [GO:0000278]	AT5G62690.1	tubulin beta chain 2	TGGATGTGGACGATCTCACGCATGTTTGCGGGTTGTGACTGAAACGAAGAGGAAGAGGCGCCCCCTTAGCGGAGTGCGATCACAAGCTCGAGTGGCCTGTGTAGAAGTGGTAGTGATCTAGGTGTTTGTTGGACTCATGAGCAACTAGTCTGCCAGAAGGCTCGACGTCAGTTGAATGACTCAACTATATACGGTAGCGCGGGGCGTGTTGCAGCGGCAGGGAAGAGCAGCTGATGATGATCAAGGGTGTGCTGTAACGTAGATCGGAAGAGCGTCGTGTAGGGACAGGGTGTCGC
TAGTTTAATAATCAAACTAAAC	437	179	560	253	Cre10.g435350	O	5'UTR	Endosulfine cAMP-regulated phosphoprotein, ESU1	#N/A	#N/A	#N/A	CTACACTCTTTCCCTACACGACGCTCTTCCGATCTACGTTACAGCACACCCTTGATCATCATCAGCTGCTCTTCCCTGCCGCTGCAACACGCCCCGCGCTATAGTTTAATAATCAAACTAAACACTGACGTCGAGCCTTCTGGCAGACTAGTTGCTCCTGAGCCAACATTGTGTGCTCTTGGTTGGTTCTGTGTTATGTGGTTCTTTGGGGTTCAGACGGCCACAAGGCAGAACCGAGTCAGGGAACCGCGGTCCCATCCCGACCAGCCCAGCCACCGTTTCTATACAGAGGGAATCATGA
TTTCGGGCGAAATAATCGGCGA	159	23	72	43		#N/A			#N/A	#N/A	#N/A	not found
AAAGTAAACAGGTGAATTAACA	278	83	260	157	Cre03.g200550	O	intron 2	Iron hydrogenase/prelamin A binding protein, HYD3	#N/A	AT4G16440.1	ferredoxin hydrogenases	CACGACGCTCTTCCGATCTACGTTACAGCACACCCTTGATCATCATCAGCTGCTCTTCCCTGCCGCTGCAACACGCCCCGCGCTAAAAGTAAACAGGTGAATTAACAACTGACGTCGAGCCTTCTGGCAGACTAGTTGCTCCTGAGTCCAACGCTAAACAGCTGTGGCCGTACGCCCGTACCCCGGCAAGTGAGGCACCACAACCACCCATTTCCTTCTCCCCACCCGCCGCCAAACCTTCACCACGCTAACCCCCGCGGTGGGGTTGTATGTCGCTGCAGGTGTCATTGCACGACTGCCTGGCATGCAGTGGCTGCATTACCAGCGCGGAGACGGTGCTGCTGCAGCAGCAGTCGGGGGACGAGTTCCTTGCAAAGCTGGCTGACCCGACATTGGCGG…
CATGAATATATGAAGAACATCA	50	15	47	14								not found
CAAAAAAGCAATATCAAACATC	115	67	210	95								not found
TATATACATGAGACAATAAAAT	57	22	69	7								not found
GTTACAATGTAAACCGTTGTTG	142	58	182	61	Cre11.g467950	M	intron 7	Flagellar Associated Protein 383	#N/A	#N/A	#N/A	TCCCTACACGACGCTCTTCCGATCTACGTTACAGCACACCCTTGATCATCATCAGCTGCTCTTCCCTGCCGCTGCAACACGCCCCGCGCTAGTTACAATGTAAACCGTTGTTGACTGACGTCGAGCCTTCTGGCAGACTAGTTGCTCCTGAGTCCAAGTCCATTTGTGTTTGTGTGTGTGTGTGTGTGTGGTGTTTCTTAAACAACCACAAGACGAAACCCGCCCAGGCGGGGCCGGAGTGTGTGTATGTGGTGTGCATGGCGGTGGGAGGTGGGTGAAGGTGTGTGCCTGT
ACAAGCGATGTACAAGTAACCC	165	79	248	81	Cre16.g665850	O	intron 1	Flagellar Associated Protein 248	#N/A	#N/A	#N/A	ACAGCACACCCTTGATCATCATCAGCTGCTCTTCCCTGCCGCTGCAACACGCCCCGCGCTAACAAGCGATGTACAAGTAACCCACTGACGTCGAGCCTTCTGGCAGACTAGTTGCTCCTGAGTCCAACGACAACTTTCTGTCCACCCTTTGTTGGCTCTGACCCTACCTGACCAAACCCTTGGCACCAGGCCCCCATCGCAAAGCCAGCAAACGTGCCACCGCCCCGCG
AAACGTAGCAATGCTAGAGGCT	175	43	135	62	multi-copy	#N/A			#N/A	#N/A	#N/A	ACATTCAACAGATGCAAAGACATCTCACAAACAGCTTTTACGCCCACTGCTTAGCTACGAGCACCTGACGGCAAAGAAGAGCATTTCTAGGGCTGTTCGCGACCTCTCTCGATTTCCACCGCATGCGCATGAAAGCTGCGGCAAGCACCACCACTGTCACGAGCTAGCAGCTCCTAGCGCGAATCCCTCCCGGGCACCGCGAGGAAAAGTTTCCGTCAAGCAACTAGTCTGCCAGAAGGCTCGACGTCAGTAGCCTCTAGCATTGCTACGTTTTAGCGCGGGGCGTGTTGCAGCGGCAGGGAAGAGCAGCTGATGATGATCAAGGGTGTGCTGTAACGTAGATCG
GCACTAAGGTGTTTGTATCTCG	96	22	99	92	Cre11.g467593	#N/A	5'UTR	Predicted Ca2+-dependent phospholipid-binding protein	#N/A	AT4G34150.1	Calcium-dependent lipid-binding (CaLB domain) family protein	GTTGCGTTAGGAATGGGATGGGCGGACACAAGTAAACACTCACTTGCCGAACCAGTCCGCGTCCTTCAGGTCCTTGGCAAACTCCAGCGTCACCGACATCACACCCGCGTCCAGGGCCATGGTGGAAAGGACTCAGGAGCAACTAGTCTGCCAGAAGGCTCGACGTCAGTCGAGATACAAACACCTTAGTGCTAGCGCGGGGCGTGTTGCAGCGGCAGGGAAGAGCAGCTGATGATGATCAAGGGTGTGCTGTAACGTAGATCGGAAGAGCGTCGTGTAGGGAAA
TCCCAATGTTGTATGTGATCCT	154	57	179	133	Cre07.g345900	#N/A	5'UTR	Dicer-like protein, DCL3	regulation of gene expression [GO:0010468]; regulatory ncRNA-mediated gene silencing [GO:0031047]; RNA processing [GO:0006396]	AT1G01040.2	dicer-like 1	ATCATCATCAGCTGCTCTTCCCTGCCGCTGCAACACGCCCCGCGCTATCCCAATGTTGTATGTGATCCTACTGACGTCGAGCCTTCTGGCAGACTAGTTGCTCCTGAGGTGCCGGCGAGGAAAGGTCAACTCTTGTAGGACTGGGCGGGCCTGCGGGAGAGTTCCCCCGTCGCCTCTGTTTGGCCCGAGGCTGGTCACCGCCAGCATTATTAATGCGTCATATGCTCACGGGTCTGCGTTACTCGTCACGGGTACAGCAGTCACGAGATTGCAATCTGCGCAGGCACACCTACACTAGCTGAAGCATTCAT
CTTATTGAAAGGCCAAACAAAC	149	64	201	102	Cre11.g476650	C	intron 28	Pullulanase-type starch debranching enzyme	carbohydrate metabolic process [GO:0005975]	AT5G04360.1	limit dextrinase	CGGCCCTCTTTCCCCCACCTCCCCCACCTCTCTCCTACCCCTCCTGTCTGCTGCACGGCTGTGCCTGGCTACAGCTTCACTTCCTAATGGATCATCAATGTTATCCCCCTTCACCTCGCCCACCTCTCCTACCCCATCCTGTACCGGGAGCAACTAGTCTGCCAGAAGGCTCGACGTCAGTGTTTGTTTGGCCTTTCAATAAGTAGCGCGGGGCGTGTTGCAGCGGCAGGGAAGAGCAGCTGATGATGATCAAGGGTGTGCTGTAACGTAGATCGGAAGAGCGTC
TGCCTTTCCGTGTTTCGCCTTC	297	78	245	84								not found
CCCGTAAGTGTACTCGAGCCCT	107	49	154	136	Cre11.g467678	#N/A	intron 22	Chlamoypsin 6, COP6. Histidine cyclase rhodopsin 2; contains bacteriorhodopsin, Histine kinase, response regulator receiver and Guanylate/adenylate cyclase catalytic domains	cyclic nucleotide biosynthetic process [GO:0009190]	AT5G35750.1	histidine kinase 2	TACACGACGCTCTTCCGATCTACGTTACAGCACACCCTTGATCATCATCAGCTGCTCTTCCCTGCCGCTGCAACACGCCCCGCGCTACCCGTAAGTGTACTCGAGCCCTACTGACGTCGAGCCTTCTGGCAGACTAGTTGCTCCTGAGTCCAACCATCAACCGCCACAACCGCTAATAAGCGCTGTAACCGCTGTAATCGCAGATCGTTGGCTTCACCTCCCTGTCCTCCAAGCTGCCCACCGCCGAGGTCTTCCTCATGCTCTCCAACATGTTCACCGCGTTTGACAAGCTC
TATCCCTCCAGCGAAGTGACGC	180	14	44	9	Cre02.g084500	SP	3'UTR	Possible histone acetyltransferase, CGL134	#N/A	#N/A	#N/A	AGTGACGCACTGACGTCGAGCCTTCTGGCAGACTAGTTGCTCCTGAGTCCAACGATAAGTGATAACGGGGAGCACAGGCCTTCGGGGGCATACATCAGCTGATCAGCAGTATTACAGCACACAGCATGCTTAGACTGTCCACTACCCAGGCAGCGTGTCCAAAGCGATGTGCTTGCCGCCAGGTCACGCCCAGTCGCCCACAACAGCCTGAAGCCAACCAATGCGTGTTTCGTTCAGCCTCATCATCAATCACGT
AAGCCAGAATTCAATACTAATA	115	7	22	28								not found
ATAAATATTATTATTTAAACCG	321	139	437	166	Cre10.g450850	#N/A	intron 1	C2 domain (C2) // VAD1 Analog of StAR-related lipid transfer domain (VASt)	#N/A	#N/A	#N/A	CACGCTAAGCTACACTCTTTCCCTACACGACGCTCTTCCGATCTACGTTACAGCACACCCTTGATCATCATCAGCTGCTCTTCCCTGCCGCTGCAACACGCCCCGCGCTAATAAATATTATTATTTAAACCGACTGACGTCGAGCCTTCTGGCAGACTAGTTGCTCCTGAGTCCAGTCTAGTGGTGGTGATACCAGTGCAGGGCAGTGCAGTGGAGTGCATCGT
GCACGACAGGCGCCCACCTCTA	332	115	362	284	Cre14.g621300	O	intron 1	LUC7-LIKE PROTEIN 3	mRNA splice site recognition [GO:0006376]	AT5G51410.1	LUC7 N_terminus domain-containing protein	TTCCCTACACGACGCTCTTCCGATCTACGTTACAGCACACCCTTGATCATCATCAGCTGCTCTTCCCTGCCGCTGCAACACGCCCCGCGCTAGCACGACAGGCGCCCACCTCTAACTGACGTCGAGCCTTCTGGCAGACTAGTTGCTCCTGGAGATGCACAGACAGGATTGCTGGTCACAACTTCCGAAGGATGTGCGTATTCACGTGAACGCAATTGCCTCAAAACATCAAGGTTAGTCGGGTCCAAGGGGTCGCACAGCGACTTTGGGATGATCAATGCTGCCCACCAATGGTCGACGCAGTGACGGCCTGCCGTCCACTCGTGCAACCGAATGACAAGAAGGCCCGAACTCACAGCACCTTCACACGT
CTGAGTTGCTCATTGCAATGCA	259	60	189	131	Cre12.g548650	O	3'UTR	Bardet Biedl syndrome-4 associated protein, BBS4	cilium assembly [GO:0060271]; protein localization to cilium [GO:0061512]	AT3G04240.1	Tetratricopeptide repeat (TPR)-like superfamily protein	GACGCTCTTCCGATCTACGTTACAGCACACCCTTGATCATCATCAGCTGCTCTTCCCTGCCGCTGCAACACGCCCCGCGCTACTGAGTTGCTCATTGCAATGCAACTGACGTCGAGCCTTCTGGCAGACTAGTTGCTCCTGAGTCCACCGCAAGCTCCCAGCTCGCGGCCTCCACGCCAGTCTCCCCACTCTCTCGTCCTACAACCACCTACCCACCCTGGCACCCGTCTCACCGCCCTCCTGCCGGGCCTCGTGCGCCCGCCCGTGCCTCACATGCCCAGCAGCTGCCCCAGCAGCGCCGCCTGCTCGCCCACCTCGGGGTCGGCCCTGCGCGCCTCCTCGTCCATGTCGCCCCACAGCGCCCGGAAGGCGTGCAGCTGCAGCTTGGCGGCGTCGTAC…
TTACTTACACTAAGGAAAACGA	206	79	249	213	Cre01.g032300	O	intron 3	G-strand telomere binding protein, GBP1	#N/A	AT2G36660.1	Poly(A) binding protein 7	TCCCTACACGACGCTCTTCCGATCTACGTTACAGCACACCCTTGATCATCATCAGCTGCTCTTCCCTGCCGCTGCAACACGCCCCGCGCTATTACTTACACTAAGGAAAACGAACTGACGTCGAGCCTTCTGGCAGACTAGTTGCTCCTGAGTCCAATTTTTACATAATGTGCTGCAAGGTTCTGCTTGGGGGGTGCCGGAGAGCCTTCGAGTTGTTCGATAGGGGGCTCGGTGCTACAGGCCCGGCAGGCCCAGCCCCGCGCGCCTCCCCCGCCAGCGCTTGTTCCCTTCATAGGGCTGCAACGCGTGTGCTT
AGTTACCCAGTGGTCTTGACT	307	441	0	0	Cre11.g467649	#N/A	5'UTR	OctotricoPeptide Repeat Protein, OPR107	chloroplast rRNA processing [GO:1901259]; mitochondrial RNA processing [GO:0000963]; regulation of mitochondrial mRNA stability [GO:0044528]	AT2G31890.1	RAP	GTCCGCGAGGCGCGGCAGGCATCCTCAGTATTCAAAAAGCGTAAATGTTTAACACGCAGCTATGTCGAAGGCGGAGGGTTGACCGCCCTGTGGTGACGAGGGTCCGCTCTCGTCATGATGCCGTGCAATTTCGCGCGGGCCGGCTGGGGCGCTGGGGCGCTTGGCCCGCCTCTGCAGCTCCACACCCGACATCCAAGACTCAGGAGCAACTAGTCTGCCAGAAGGCTCGACGTCAGTAGTCAAGACCACTGGGTAACTTAGCGCGGGGCGTGTTGCAGCGGCAGGGAAGAGCAGCTGATGATGATCAAGGGTGTGCTGTAACGTAGATCGGAAGAGCGTCGTGTAGGGA
CATATGTGCACCAGATTGATTC	157	45	142	50								not found
GTGCTCAGAGCTGGGCTCACGT	74	64	202	214	Cre05.g246553	#N/A	3'UTR	Antifreeze protein, type I	#N/A	#N/A	#N/A	CCCTACACGACGCTCTTCCGATCTACGTTACAGCACACCCTTGATCATCATCAGCTGCTCTTCCCTGCCGCTGCAACACGCCCCGCGCTAGTGCTCAGAGCTGGGCTCACGTACTGACGTCGAGCCTTCTGGCAGACTAGTTGCTCCTGAGTCAAACATGTCCAGCCCCGTCTCCATGATAAGAGTCCACACTCCGGGGCTGACTAAAAGCCACAATCCTCAACCTTGGAACACTCGCTCGCACTCACTCAAAGATTGACACACACCCTCACGACCTTGGCCTCTCACTTCACCTCTCGTCTCACTGCTCTGCAACTCTGAATCCGTACACGCACCCAAGCGTGTGCCCACGTCTGCATTCTTGCATCGCTCCCACGATGAAAA
AACGCAGGTATCTATAGATACA	71	25	79	18	No hit	#N/A			#N/A	#N/A	#N/A	AAGACATTGGGAACATGATACGGTACAAGCAGGGGAAGCAGGGGAAGCAGGGGACAGCACGTGATAAGATCAGCAATTGCAAGGCGAGTGGGTGCGGAGGGAGGGGGGTGGAGAGGGGTTCTCCACTTGGACTCAGGAGCAACTAGTCTGCCAGAAGGCTCGACGTCAGTTGTATCTATAGATACCTGCGTTTAGCGCGGGGCGTGTTGCAGCGGCAGGGAAGAGCAGCTGATGATGATCAAGGGTGTGCTGTAACGTAGATCGGAAGAGCGTC
AGTTCTGTGTCATCACCGTCCC	76	31	98	73	No hit	#N/A			#N/A	#N/A	#N/A	TACACTCTTTCCCTAACACGACGCTCTTCCGATCTACGTTACAGCACACCCTTGATCATCATCAGCTGCTCTTCCCTGCCGCTGCAACACGCCCCGCGCTAAGTTCTGTGTCATCACCGTCCCACTGACGTCGAGCCTTCTGGCAGACTAGTTGCTCCTGATCCAACGTTGGACTCACTAGTCACACGAGCCCTCGTCAGAAACACGTCTCCGAATCTCGGAACGACTATTTAAGGCAAGCTAGAGAACCATCCATCAGGCAGCTCGCTGAGGCTTGA
CACTAAGCTTCACGTCAGTACA	84	43	136	14								not found
AAACCAAGATATACCTATAGTG	309	103	326	278	Cre03.g160100	O	intron 3	Uncharacterized protein (K06889)	#N/A	AT5G20520.1	Alpha/beta-Hydrolases superfamily protein	ACGGTGTTGCTTCTGGTGTGGATGGGACCCGTCGGCCATACTTGGGCCTGGCGCCGAGCCTTATCAGCGCACGGGATACACTGAGCCAGACATCTCGAGCAGTATCCAGCAGCGTCATGCTCGTTGGCCGACGCGGTGTGCTGGCCCAAGGCGTTTCCACGGCACCTCAAGCTCCGACGCTTAATCAGTCCTCCACTAGTCTGCCAGAAGGCTCGACGTCAGTCACTATAGGTATATCTTGGTTTTAGCGCGGGGCGTGTTGCAGCGGCAGGGAAGAGCAGCTGATGATGATCAAGGGTGTGCTGTAACGTAGATCGGAAGAGCGTCGTGTAGGGAAAGAGTGTAGCTTCGCGTGTA
ATTGTATACCCCACACACTCCT	129	30	95	46								not found
GGTCAGTGAGTGTTGTGCTTCC	153	18	101	34	Cre11.g467649	#N/A	intron 6	OctotricoPeptide Repeat Protein, OPR107	chloroplast rRNA processing [GO:1901259]; mitochondrial RNA processing [GO:0000963]; regulation of mitochondrial mRNA stability [GO:0044528]	AT2G31890.1	RAP	AAGGTGCACGGCGTTGCAGGCGTTCGCAACCCATGCAGGCACCGTGCAATCTAGGCGCCAGGCGCCGGGCCAACAGGGGTGGCAACTCTGGCCAGGCTGACGTTGTTGACTCAGGAGCAACTAGTCTGCCAGAAGGCTCGACGTCAGTGGAAGCACAACACTCACTGACCTAGCGCGGGGCGTGTTGCAGCGGCAGGGAAGAGCAGCTGATGATGATCAAGGGTGTGCTGTAACGTAGATCGGAAGAGCGTCGTGTA
AATAAATCATAACAATAATAAA	280	101	320	178	Cre17.g711900	SP	5'UTR	Sulfotransferase family (Sulfotransfer_2)	#N/A	#N/A	#N/A	AATAGCAGTAAAGTGAGTAGTCTTGACCAGTTTGTGTTTCGCGTGAGCAAATTGAAGGACAACAGCTCGAATGCTCTTTGTCGCTTCAAGTCAATCAGTGTGACCCTGTATTACTATGTAAAACTTGCGTACAGAAGTTGTGGGCATTCACGTGAGTGCGTGCCTTGGTTCCAGTTGGACTCAGGAGCAACTAGTCTGCCAGAAGGCTCGACGTCAGTTTTATTATTGTTATGATTTATTTAGCGCGGGGCGTGTTGCAGCGGCAGGGAAGAGCAGCTGATGATGATCAAGGGTGTGCTGTAACGTAGATCGGAAGAGCGTCGTGTAGGG
TAGCTATAACTAAAGATTAATC	249	83	263	115								not found
TAATGTTAAGCAAAAGCAAGTC	62	29	92	54	Cre17.g729200/Cre17.g729250	#N/A	3'UTR/potential promoter	Mitochondrial calcium uniporter (MCU).//Putative UPF2 regulator of nonsense transcripts	#N/A	#N/A	#N/A	CACGACGCTCTTCCGATCTACGTTACAGCACACCCTTGATCATCATCAGCTGCTCTTCCCTGCCGCTGCAACACGCCCCGCGCTATAATGTTAAGCAAAAGCAAGTCACTGACGTCGAGCCTTCTGGCAGACTAGTTGCTCCTGAGTCCAGGGGGGCATGTCGGGGTTAACGGTATGCAGGAGTCAATGTCCAAGTGTCAGGGCAGTCAGGGCCCTTGTCTGCATGATGAAACACCATGGCACCGACACACCACCAGAGGTGGGCATAGGTAATCGAGCATGTCAAGCTCCTTTACCTATCGTGCCAACACGACGCGCACAATTGCCTGCACATCCATCCTCATTTCAGGTCAACAAGTTCACCGTTCGCTTGCACACACACTCACGTCCAGCCGGAAC…
CCTGCATTGAGACGCTTGGCTT	94	40	127	29								not found
GTAGAACGGGATCTCCAACCTT	62	17	54	64	Cre10.g457297	#N/A	exon4	SPHINGOMYELIN PHOSPHODIESTERASE 2	ceramide biosynthetic process [GO:0046513]; sphingolipid catabolic process [GO:0030149]	#N/A	#N/A	CGATCTACGTTACAGCACACCCTTGATCATCATCAGCTGCTCTTCCCTGCCGCTGCAACACGCCCCGCGCTAGTAGAACGGGATCTCCAACCTTACTGACGTCGAGCCTTCTGGCAGACTAGTTGCTCCTGAGTCCAACAGAACAGGCTGAAACGCGGTCGCCTGGCCGCCGCGGCTGCAGCACCTGAAGCGCCGCTGTTGCCGCCGCTGCCATCGATAGCGCCACCCGATAC
CCGTATCTACGCCTCACTTGAT	132	50	159	97	cassette	#N/A			#N/A	#N/A	#N/A	AAGCTACACTCTTTCCCTACACGACGCTCTTCCGATCTACGTTACAGCACACCCTTGATCATCATCAGCTGCTCTTCCCTGCCGCTGCAACACGCCCCGCGCTACCGTATCTACGCCTCACTTGATACTGACGTCGAGCCTTCTGGCAGACTAGTTGCTCCTGAGTCCTGAATTTGCTTAGGATTTTAAGAGGCAAGCTAGAGAACCATCCATCAGGCAGCTCGCTGAGGCTTGACATGATTGGTGCGTAT
GAGGCAGACGATTAAAACCGGT	88	55	175	51								not found
AGTTCGAAATATAATACCTGAG	126	38	121	40								not found
TATGACTCCCACCCGCAGGTGC	72	27	86	30								not found
ACCGAGGATAAACTGGCGACTA	92	27	86	20								not found
ACCAATGCGTGAGACTGGTTC	241	367	0	0	Cre11.g467660	#N/A	intron 20	Exostosin-like glycosyltransferase 17, ELG17	#N/A	AT3G57630.1	Exostosin family protein	GGCAATCCAGCCGTGAGCCTGAGACAGCCTGCGCCGTACAGACAAGGACACAACGTGGGCACGGCGATGGGGTGGGAGGCTGCGTGGGCGCGTGTGGCTTGTTACATGGCGCGCCGGCGCGCTCCTTGCCCTTGCCGCGCCTGGCGAGTCTGGACTCAGGAGCAACTAGTCTGCCAGAAGGCTCGACGTCAGTGAACCAGTCTCACGCATTGGTTAGCGCGGGGCGTGTTGCAGCGGCAGGGAAGAGCAGCTGATGATGATCAAGGGTGTGCTGTAACGTAGATCGGAAGAGCGTCGTGTAGGGAAAGAGTGTAGCTTCGC
TAAGAGCACCGGGGGCGAACCG	157	59	188	131	cassette	#N/A			#N/A	#N/A	#N/A	AAATCAGTCCTGTAGCTTCATACAAACATACGCACCAATCATGTCAAGCCTCAGCGAGCTGCCTGATGGATGGTTCTCTAGCTTGCCGATTTAAAGGAAAACAAGTCACGGAGACGTGTTTCTGACGAGGGCTCGTGTGACTAGTGGACTCAGGAGCAACTAGTCTGCCAGAAGGCTCGACGTCAGTCGGTTCGCCCCCGGTGCTCTTATAGCGCGGGGCGTGTTGCAGCGGCAGGGAAGAGCAGCTGATGATGATCAAGGGTGTGCTGTAACGTAGATCGGAAGAGCGTCGTGTAGGGAA
GTGCGGATATTAACCGTACATG	68	16	51	55								not found
TCGCATGTCGCACGGACTTCCC	128	53	169	20	Cre13.g567550	O	exon 2	NIMA-RELATED KINASE	#N/A	AT3G44200.1	NIMA (never in mitosis, gene A)-related 6	CTCTTTCCCTACACGACGCTCTTCCGATCTACGTTACAGCACACCCTTGATCATCATCAGCTGCTCTTCCCTGCCGCTGCAACACGCCCCGCGCTATCGCATGTCGCACGGACTTCCCACTGACGTCGAGCCTTCTGGCACATTGCCTACAAATCGCCAGCATCGCAGTACTCCGTGACAATGCACAGGTGCCCTTTGTAAATGAAGTGGTCCACATAGCTGCAGCATGAGAGGGATGGGCTTACAAGTATGGCGTGTGTTGAGTAGTGGAGTTCATCGCACTAGTGTTGCAGCGGTCCAAGGCAGGCCGTGAAGCGCGAGCAGGCGGAGCGCACGGCCGCACGAGGCCCCTCCTGACACGAAAACCGACCCGGCGCTGGTCGTTGACGGTAACCTGAG…
AGAAATCGTAATTCATCATTCC	201	53	169	52	Cre02.g115450	C	3'UTR	Adenylate/guanylate cyclase, CYG47	cGMP biosynthetic process [GO:0006182]; intracellular signal transduction [GO:0035556]; receptor guanylyl cyclase signaling pathway [GO:0007168]	#N/A	#N/A	TCATACTTTTCGATTGGAATCCACCTTCAAACTCGCACACCAGTGAGTGTTTGCTGCAAAGCCACAACGGGACTCAGGAGCAACTAGTCTGCCAGAAGGCTCGACGTCAGTGGAATGATGAATTACGATTTCTTAGCGCGGGGCGTGTTGCAGCGGCAGGGAAGAGCAGCTGATGATGATCAAGGGTGTGCTGTAACGTAGATCGGAAGAGCGTCGTGTAGGGAAA
TTGAATAGAGTCAAACTCCGTC	83	42	134	26	Cre13.g570250	O	intron 5	Protein kinase domain // Serine-threonine/tyrosine-protein kinase catalytic domain // Protein kinase-like domain // Ubiquitin-associated domain // Tyrosine-protein kinase, catalytic domain	intracellular signal transduction [GO:0035556]	AT3G01090.2	SNF1 kinase homolog 10	ACACTCTTTCCCTACACGACGCTCTTCCGATCTACGTTACAGCACACCCTTGATCATCATCAGCTGCTCTTCCCTGCCGCTGCAACACGCCCCGCGCTATTGAATAGAGTCAAACTCCGTCACTGACGTCGAGCCTTCTGGCAGACTAGTTGCTCCTGAGTCCAACATATTGCATTCATAATTAGCGAAAGGAAATGCTAGAAGGGCAGAGGAGTGAGACGAGGGAGGAGAGGGTTAAGCGGAGAGTGAGACCTGAGAGTGACGCGGGTTTGCACTGGGGTG
AGAATAAAAATGATGTTACATT	150	21	67	21								not found
ACTGCCGCGCAACGGAACGGGC	157	47	150	49								not found
TATAGCCGTACTCATCACCCGA	157	82	262	159	cassette	#N/A			#N/A	#N/A	#N/A	ACACTCTTTCCCTACACGACGCTCTTCCGATCTACGTTACAGCACACCCTTGATCATCATCAGCTGCTCTTCCCTGCCGCTGCAACACGCCCCGCGCTATATAGCCGTACTCATCACCCGAACTGACGTCGAGCCTTCTGGCAGACTAGTTGCTCCTGAGTCCAACCCTGTGGCTAATTGACCGTGGGCCGACCCCACACCGACCCTGGTCACCACTGCCCTTCGCCTAGCCCCTAGCGCGAAAGCCTCCGAGCTGCGATCCCGTATCAAT
AAGCCCTGCTGTAACCAGTCTA	50	41	131	29	multi-copy	#N/A			#N/A	#N/A	#N/A	TTTCCCTACACGACGCTCTTCCGATCTACGTTACAGCACACCCTTGATCATCATCAGCTGCTCTTCCCTGCCGCTGCAACACGCCCCGCGCTAAAGCCCTGCTGTAACCAGTCTAACTGACGTCGAGCCTTCTGGCAGACTAGTTGCTCCTGAGTCCAACACGCCCCGCGCTAGTCGACGTCCCGGGACGACACTAGGAGCTGAGCCCCTACGACGACATCGACCCCGCCAACCCCACCTACTTTGGGGACGCGCGCGCCTCCATCACCGACCTGTGCGGCAGCCGCAAGCTGACCTG
GTGCGTCAAAACCGAATAGCGG	509	146	467	240	Cre09.g387689	#N/A	intron 12	Flagellar Associated Protein 76	#N/A	#N/A	#N/A	TTCGGGATCAGGGAGAGGAGGGATAGAAAGCGTGTGAGGATGGGGTGGACTCAGGAGCAACTAGTCTGCCAGAAGGCTCGACGTCAGTCCGCTATTCGGTTTTGACGCACTAGCGCGGGGCGTGTTGCAGCGGCAGGGAAGAGCAGCTGATGATGATCAAGGGTGTGCTGTAACGTAGATCGGAAGAGCGTCGTGTAGGGAAA
GGAAGAAACCGTGGGTGAGGTA	133	85	272	110	Cre03.g201850	C	3'UTR	SNF2-related DNA/RNA helicase	double-strand break repair via synthesis-dependent strand annealing [GO:0045003]; reciprocal meiotic recombination [GO:0007131]	AT3G19210.1	Homolog of RAD54	CCCTACACGACGCTCTTCCGATCTACGTTACAGCACACCCTTGATCATCATCAGCTGCTCTTCCCTGCCGCTGCAACACGCCCCGCGCTAGGAAGAAACCGTGGGTGAGGTAACTGACGTCGAGCCTTCTGGCAGACTAGTTGCTCCTGAGTCCAACGCCATTCCTCCCAGTAGCGCCCCACGGGCCGAGGTCCCTGCTCCGAGCCCCCTCTCAGCAAGTATCAGCGCGCCGCCCCAGCCATCCCCCACCGCG
CTCTGAGAGTTGCGTTGACCT	207	131	0	1	Cre11.g467660	#N/A	intron 6	Exostosin-like glycosyltransferase 17, ELG17	#N/A	AT3G57630.1	Exostosin family protein	AGGCGGGGTTGAGGCCACAGGAGGTGTATCGTGTGGCACGTGACAACGGCACACACGAATCAGATGCTGCAGTCCCCCCCTGCCTTAGCTCGTTGGGCTTGTTCGTTGGACTCAGGAGCAACTAGTCTGCCAGAAGGCTCGACGTCAGTAGGTCAACGCAACTCTCAGAGTAGCGCGGGGCGTGTTGCAGCGGCAGGGAAGAGCAGCTGATGATGATCAAGGGTGTGCTGTAACGTAGATCGGAAGAGCGTCGTGTAGGGAAAGAG
CGGGTTAAAGGGTTCCGACATT	255	119	381	214	Cre14.g613652	#N/A	intron 4	-	#N/A	#N/A	#N/A	AAGCGACACTCTTTCCCTACACGACGCTCTTCCGATCTACGTTACAGCACACCCTTGATCATCATCAGCTGCTCTTCCCTGCCGCTGCAACACGCCCCGCGCTACGGGTTAAAGGGTTCCGACATTACTGACGTCGAGCCTTCTGGCAGACTAGTTGCTCCTGAGTCCTAATATACCGTAATAACCTGGCCGAACTGACGTTTCTTTATTTCCATGCACCATGCGCAGGGCTGCCCAGGACCAGGCAGCCGCGGTGAGCTCTTGGATTCGCGTGCATTCGGACGGCCGGGTTAGCCGGGCGTGTACATCCGGCAGGGTCTTGTGCGCCATGCATTTATTTACGTTTCTCGCATCGCCTGCCTGTCGTGCGCGTACGTGTCTTACTTTTCATACGTCGCG…
CTATTGAGAGCGAAAGCATGCA	143	54	173	43	Cre11.g467554	#N/A	intron1	RHOMBOID DOMAIN-CONTAINING PROTEIN	#N/A	#N/A	#N/A	ACGTGCCCAGACGCTGCAGGCGAACAGACCCGCAAAGCCGCACGCTGCATCCCAAGTCGTGCACAATCATCACCCATACATAAACCCTCACATACACACAGGCGCTCCGAGGCGGACGCCCTCACCCGGCGGACGTTGGCGTCTGGGACGCGCCTGACGCGTGTGCGTGTCTTGCGCTCCCACGTCTCCCCACTCATCAGCCGCCGGCCCTCTGCAGCCAGGGATAGTTGTTGCAGGTGGCGTTAGC
GCTCTCGCGGTGCGACAGAAGA	141	44	141	92	Cre12.g543650	M	5’UTR	-	#N/A	#N/A	#N/A	TACACGCTAAGCTACACTCTTTCCCTACACGACGCTCTTCCGATCTACGTTACAGCACACCCTTGATCATCATCAGCTGCTCTTCCCTGCCGCTGCAACACGCCCCGCGCTAGCTCTCGCGGTGCGACAGAAGAACTGACGTCGAGCCTTCTGGCAGACTAGTTGCTCCTGAGTCCAACTAAACCGAATCCCAGAGCTGGAGCGCGAGCCTCTTGGAGCCCGCGAAGCGAAGCCTGCCCTGTCGATCGCCAGGGAGTCCAAGCGGCCCTC
CTTAGTGACGTTCGGACAACCT	89	39	125	45	Cre01.g035350	O	intron7	Mitochondrial trans-2-enoyl-CoA reductase (MECR, NRBF1)	fatty acid biosynthetic process [GO:0006633]; fatty acid metabolic process [GO:0006631]	AT3G45770.1	Polyketide synthase, enoylreductase family protein	TAAGCTACACTCTTTCCCTACACGACGCTCTTCCGATCTACGTTACAGCACACCCTTGATCATCATCAGCTGCTCTTCCCTGCCGCTGCAACACGCCCCGCGCTACTTAGTGACGTTCGGACAACCTACTGACGTCGAGCCTTCTGGCAGACTAGTTGCTCCTGAGTCCACCTTCCGCCTTCTGCTGTCCGCCACCGCTCCTACCGCCCGTTCCGCCCTCTACAGCACCGCCCGCAACCGCTCTTACAGTCCGCTGTAAGCACGGCCCCACAGCACCCCCGCCCCTCCACCCTCAAT
TCGTAAAAACATCCCGCGAGTC	86	19	61	11								not found
AGCATACTACTTCTTATCACTA	152	47	151	69	Cre09.g394213	#N/A	3'UTR	Dynein Light Chain, DLT4	microtubule-based movement [GO:0007018]	#N/A	#N/A	GCTCTTCCGATCTACGTTACAGCACACCCTTGATCATCATCAGCTGCTCTTCCCTGCCGCTGCAACACGCCCCGCGCTAAGCATACTACTTCTTATCACTAACTGACGTCGAGCCTTCTGGCAGACTAGTTGCTCCTGAGTCCAATTAGCAATTGGAGTAGGGCAGAGTGCGCTGGGGGGCCTCACCGGCGTACCCAATCGCAGCTAAACCGTTATGTACATTTCGTGCGACCGATGCGCCGTCACCATAATCCTCCGT
TGGATGTGTTTGCCCAACGTCA	67	14	45	47	Cre02.g074150	O	3'UTR	Chlamoypsin 5, COP5. Histidine kinase rhodopsin 1; is bimodally switched by ultraviolet and blue light; contains bacteriorhodopsin, Histine kinase, response regulator receiver and Guanylate/adenylate cyclase catalytic domains	cyclic nucleotide biosynthetic process [GO:0009190]; phosphorelay signal transduction system [GO:0000160]	AT2G17820.1	histidine kinase 1	ACGGCACGGCAGAGGCCAGGAGCACATCGCACAGCCCTGGTCGTTCAGATGCAGGCAGACCATCCGCGTTGGACTCAGGAGCAACTAGTCTGCCAGAAGGCTCGACGTCAGTTGACGTTGGGCAAACACATCCATAGCGCGGGGCGTGTTGCAGCGGCAGGGAAGAGCAGCTGATGATGATCAAGGGTGTGCTGTAACGTAG
TTACTACGTTCAGAACTAGTAT	108	69	222	79	Cre12.g522250	O	5'UTR	TRANSMEMBRANE GTPASE MARF-RELATED	mitochondrial fusion [GO:0008053]; mitochondrion localization [GO:0051646]	#N/A	#N/A	AAGCGACACTCTTTCCCTACACGACGCTCTTCCGATCTACGTTACAGCACACCCTTGATCATCATCAGCTGCTCTTCCCTGCCGCTGCAACACGCCCCGCGCTATTACTACGTTCAGAACTAGTATACTGACGTCGAGCCTTCTGGCAGACTAGTTGCTCCTGAGTCCAAGTTCTCGACGCTGGTTTGGTTTGGCGGAGGTTGGTGCTTTTCTATGGGGTGCTACACTGCGTGCTCTGCCTA
CCGTGAACGGCACCAGGTTACG	78	55	177	69	intergenic	#N/A			#N/A	#N/A	#N/A	ACGCTGCCATTGTGGTGTGCCGCAAGAGTCACTGCTCAGTGGGGGGGGGGAGCCATCCATGGGATGGTGTGAATCAAATATAAGTGAAGTGCCGACGTCCAGAGGTACAGCGGGCACACGCGACGCATTCCATACCGTTGTTTCGCCAGCGGCAGGCTGCTGGTTCCCCCGTGTTTCCGTGGCGGCTAACGCTAAAGACTCAGGAGCAACTAGTCTGCCAGAAGGCTCGACGTCAGTCGTAACCTGGTGCCGTTCACGGTAGCGCGGGGCGTGTTGCAGCGGCAGGGAAGAGCAGCTGATGATGATCAAGGGTGTGCTGTAACGTAGATCGGAAGAGCGTCGTGTAGGGAAAGAGTGTAG
AGCTTAAAACTGGGAGAGAAGC	166	87	280	243	Cre12.g542500	SP	intron3	Mitochondrial transcription termination factor, MOC1	DNA-templated transcription termination [GO:0006353]	AT4G02990.1	Mitochondrial transcription termination factor family protein	TCTTCCGATCTACGTTACAGCACACCCTTGATCATCATCAGCTGCTCTTCCCTGCCGCTGCAACACGCCCCGCGCTAAGCTTAAAACTGGGAGAGAAGCACTGACGTCGAGCCTTCTGGCAGACTAGTTGCTCCTGAGTCCAACATCCCTTACATCTGTACAGCAGGCTTCCCACCAATTGTCACCGCGCCGCTTCCCACGCCACACGCCACGTCCCCTCCCACGACGCTTCACTCCATCAAACCCCACAGCCCTCCCTCTTCCTTCCGCCGCACAGGGCCAGCTGCGCCCC
TGACAATGACCTAATTGCAGTC	153	81	261	90	Cre06.g300100	#N/A	3'UTR	N-acetylglucosaminylphosphatidylinositol de-N-acetylase family protein, PIGL	GPI anchor biosynthetic process [GO:0006506]	AT2G27340.2	N-acetylglucosaminylphosphatidylinositol de-N-acetylase family protein	TCATGAGCGACCCGAGTGACCGGGTCCAGAGGGCCAGCCTGAACCCGCATGGTGTGCTGGGCGCGGGTGCGTGCCCCACACCCACACCCCAACAATCCTGGACTCAGGAGCAACTAGTCTGCCAGAAGGCTCGACGTCAGTGACTGCAATTAGGTCATTGTCATAGCGCGGGGCGTGTTGCAGCGGCAGGGAAGAGCAGCTGATGATGATCAAGGGTGTG
ACAAAAAAAAAATAAATAACAT	180	45	145	40	multi-copy	#N/A			#N/A	#N/A	#N/A	TCGAACGGGTACTTGGTTGTGCCGGGAGGCACCCTGTGGGGGAGGGGAAAGGCTAGCCTAGACTTGCGCGAGCGGGCGACTTCGCGCCGAGCACAAGGGGCCGCGATACAAGGGGTTGGACTCAGGAGCAACTAGTCTGCCAGAAGGCTCGACGTCAGTATGTTATTTATTTTTTTTTTGTTAGCGCGGGGCGTGTTGCAGCGGCAGGGAAGAGCAGCTGATGATGATCAAGGGTGTGCTGTAACGTAGATCGGAAGAGCGTCGTGTAGGGAAAGAGT
CATACAGTTAGGCCGTGACAAA	57	27	87	87	cassette	#N/A			#N/A	#N/A	#N/A	CAACGTCTGGATGTCGCGGTCGCTCTGGCTGGCCTCGCCCGCTCGCTGCACGCTCTCGACTGGGAACGTTGCCCCTTTGACCGCTCCCTGGCCGTCACAGTGCCACAGGCCGCTCGTGCTGTCGCTGAAGGCTCGGTTGACCTGGAGGATCTGGACGAAGAACGTAAAGGCTGGACTCAGGAGCAACTAGTCTGCCAGAAGGCTCGACGTCAGTTTTGTCACGGCCTAACTGTATGTAGCGCGGGGCGTGTTGCAGCGGCAGGGAAGAGCAGCTGATGATGATCAAGGGTGTGCTGTAACGTAGAT
GAAACACAGTTCCGTGGCAAAG	54	18	58	20	Cre14.g610250	C	5'UTR	-	#N/A	#N/A	#N/A	ACCGCACACTACGCGATCAATTATATGATGCAAAAGAGTATTCTAATGCCAGCCAAACTGACACATGCGATCGGCAGTCCATCAACGGTTCGCCAGCTTCCAGCTGCTCGCGCCAAATACGACACGCGGCGCGACCTAGATTTAATTACAGAACCCGCTGCTTGAGGTAGCCAAAGCACAAGCAGGACTCAGGAGCAACTAGTCTGCCAGAAGGCTCGACGTCAGTCTTTGCCACGGAACTGTGTTTCTAGCGCGGGGCGTGTTGCAGCGGCAGGGAAGAGCAGCTGATGATGATCAAGGGTGTGCTGTAA
TAAGTCTTCGGATTCTATATCT	50	9	29	0	Cre16.g677050	M	intron 14	Adenylate and Guanylate cyclase catalytic domain (Guanylate_cyc) // Bacterial extracellular solute-binding protein (SBP_bac_8)	cAMP biosynthetic process [GO:0006171]; intracellular signal transduction [GO:0035556]	#N/A	#N/A	ACGCCCCCCCCACACACACCTACCTACCTACCGCAATACCGCGAGCATCGTACCGTATTGCATACACAACTAGTCTGCCAGAAGGCTCGACGTCAGTAGATATAGAATCCGAAAACTTATAGCGCGGGGAGTGTTGCAGCAGCAGGGAAGAGCAACTGATGATGATCCAGGGTGTGCTGTAACATAGATCGGAAGAGCGTCGTGT
TCCCCCGAGGACCTGTAGGTGC	140	62	200	79								not found
AATGAAACGTAAATAGTTAAG	156	43	0	0	Cre12.g486208	#N/A	potential promoter	Found in Cr and Volvox but not strongly conserved elsewhere	#N/A	#N/A	#N/A	ACACTGCTTATGGCAAGTTGGCAGAGAGCTAAGAAGGTGTTGGCTGGTGTTGACAAGGTTAGCGCTGGCGTACGAGAGAGGGGGGCGCAAGCGGGCCTTAAACGTTGGTGGTTGACCGATGGGAATGGTGAGCTTCCCACTTGGCACAAACTGAGGAAGAAAAGTGGGAGTCACTTCATGGAGGCTGGAACCATGACGAGGAGTGCTGTGTAACTTTTATGCGGTCATATTGTTCGTTGAAAGCCCGTGCTTACACAGGGGATTCAGGAAGCGGAACAAGTTGGACTCAGGAGCAACTAGTCTGCCAGAAGGCTCGACGTCAGTCTTAACTATTTACGTTTCATTTAGCGCGGGGCGTGTTGCAGCGGCAGGGAAGAGCAGCTGATGATGATCAAGGGT…
GCGAACAAGCGAGGCCCGACCT	235	100	323	170	Cre15.g641750/Cre15.g641800	#N/A	potential promoter	Zinc finger, CHY-type // Zinc finger, CHY-type superfamily.//RAB-Like GTP binding Protein, RAB8	#N/A	#N/A	#N/A	AAGCTACACTCTTTCCCTACACGACGCTCTTCCGATCTACGTTACAGCACACCCTTGATCATCATCAGCTGCTCTTCCCTGCCGCTGCAACACGCCCCGCGCTAGCGAACAAGCGAGGCCCGACCTACTGACGTCGAGCCTTCTGGCAGACTAGTTGCTCCTGAGTCAACTGGGAGTTTAAATGCTGACGTGTGAGCTGGCACGCCGACCCGATTGCCCCACCTTCCTGCGACGCCCTCCTGCGACGCCTTGAGGCCGTCGGACGATGTGCGGATCAGAATCCTTGAATACCACAAATGCACGTTACTTGGAGAGCAGTAACGAGGGCGCCAAATGTAAGCATCAGGTGGCCTGCTCAGAGCATTGCCAGACCAAGCCCGTTGTGAGGATGGCTGGCCG…
TAGAATAAAATTTCCCTGCCTC	79	26	84	2								not found
TGACACTTGGGAAGCAATTATA	85	30	97	47	Cre07.g325724	#N/A	5'UTR	Protein tyrosine phosphatase 1	cilium assembly [GO:0060271]	AT5G39400.1	Calcium/lipid-binding (CaLB) phosphatase	ACGGGTGCCGCAGTATTAGGTGTGGGACGGAGGGTTACAGGCGAAGGCAAGGCACGACGGGCCCCTTCATTGCTCTGGCCGAAACTTTTATTACTTGATGTCCGGATATTGATGGCAAAATGATCAGGCAGGTCGAGCAAGCGAGGAATTCGTGCAGGATGTGCCCGCAGCTGCTTCGACGCCGCTTACCGCGTCCCATTTGTATCGGGGCTGCACTTGTGTCGATGCTCCTGAGCCCATTTTATGTCAGGGTTGGACTCAGGAGCAACTAGTCTGCCAGAAGGCTCGACGTCAGTTATAATTGCTTCCCAAGTGTCATAGCGCGGGGCGTGTTGCAGCGGCAGGGAAGAGCAGCTGATGATGATCAAGGGTGTGCTGTAA
TTCTAAGAGCCTAACCCGTCTA	425	53	274	110	Cre12.g549550	O	intron 1	Beta-2 tubulin, TUB2	microtubule cytoskeleton organization [GO:0000226]; mitotic cell cycle [GO:0000278]	AT5G62690.1	Tubulin beta chain 2	CTGGCAGACTAGTTGCTCCTGAGTCCAACACCTGTTTCCGACTTCGAGGCTCATCGTCGCTCCGCCTGCTTGCGCCTTTACATCCACAGGGTGGCCAGTGCGGCAACCAGATCGGTGCCAAGTTCTGGGAGGTCGTCTCCGACGAGCACGGCATCGACCCCACCGGCACCTACCATGGCGACTCAGACCTGCAGCTGGAGCGCATCAACGTGTACTTCAACGAGGCCACCGGTGGTGAGTTGCCTGAAGAGTTCCTGTTGGGGCTGTAGCGAGCCGCGGGCAGGTTGCTAGCGCTGA
AAGAAATGTCTAAACGCATGTA	280	115	372	159	Cre17.g697406	#N/A	5'UTR	Metallo-dependent phosphatase-like	#N/A	#N/A	#N/A	ACACGTACCCGGCAGCGCCGGCGACGATGTCGCAGCGCACATCGTCGCGGCCGACTGAAGCTTCGGGGACGGCTGGCTTTGGGCCTTTTTTCCGTCAATGCCCTTTCGGGGACTTAAAGTTTCACGTTGGACTCAGGAGCAACTAGTCTGCCAGAAGGCTCGACGTCAGTTACATGCGTTTAGACATTTCTTTAGCGCGGGGCGTGTTGCAGCGGCAGGGAAGAGCAGCTGATGATGATCAAGGGTGTGCTGTAACGTAGATCGGAAGAGCGTCGTGTAGGGAAAGAGTGTAG
AGGCGAGAACCCGACTGAGATG	99	34	110	69	Cre06.g278122	#N/A	exon 1	BPI2 DOMAIN-CONTAINING PROTEIN	#N/A	AT3G20270.3	Lipid-binding serum glycoprotein family protein	TTGGTAGATTATTCTCGGAGCAGCAGCGAGGCGCAGCAACCCTCGGAAGATGACGCGTCGGGCCTGCCTCACGCTCGCTTGCGCTCTGCTGCTTGGCCAGCAGGCGTATGCAGTTCCTAGCTTCCTTCGAGGTGGCTCGAAGATTCACAAGGAGGCTAAGCAGGGGCGGGGTGACTACGCGGGAACTAGCGCGCATGGTTGGACTCAGGAGCAACTAGTCTGCCAGAAGGCTCGACGTCAGTCATCTCAGTCGGGTTCTCGCCTTAGCGCGGGGCGTGTTGCAGCGGCAGGGAAGAGCAGCTGATGATGATCAAGGGTGTGCTGTAACGTAGATCGGAAGAGCGTCGTGTAGGG
ATATTTGAAATAGTAAATAACA	77	17	55	33								not found
TAGACTACCACTGAAAAATAGC	165	80	259	108	intergenic	#N/A			#N/A	#N/A	#N/A	CTTCCGATCTACGTTACAGCACACCCTTGATCATCATCAGCTGCTCTTCCCTGCCGCTGCAACACGCCCCGCGCTATAGACTACCACTGAAAAATAGCACTGACGTCGAGCCTTCTGGCAGACTAGTTGCACCTTCACGCAGGACGCCGGTCCCCATCCTGCGTGTCAACCCCACACGGGTCAACAGCAACGCCACGCGCCCGCTCGCGAGCATGCCGTGGGCATGCCCAGCAGTGTGCAGAGTTTTCTCGAACCCGTGCGCATGTCAAAGTAGTACGTGACTTTGGCTGCGATATGCACAAGGATGATTGGAACGCAACTTATTAGAGCGGTATGTACCAGGGGACTTGGTCCCCTGGTGTTTTCATAGAAAGATCCATGGCTT
GATCCTGTCTTAGCTCGGAGGA	103	21	68	7	Cre14.g613900	O	3'UTR	T-type cyclin, CYCT1	positive regulation of DNA-templated transcription, elongation [GO:0032786]; positive regulation of transcription by RNA polymerase II [GO:0045944]	AT4G19600.1	Cyclin family protein	ACGCGTTCGATCCCAACCCTGAGGTGGTTTCGGAGGACCCCAGAGACATTCCGGCAACCACGCTGGTAGCCAGGATCGCTGCAGACGTGGGCTCCATTCTGCAGGGCCTGCTCATGAGGGCTACACAGCTCTGCATCAGCCTGCAGGGCAAACTTTGAATGCGAATGTTGCAAGTGTCTGATGTACAAGGCCCAGGTGGGTGGTGGCTGTTCCGCCCAACCAGAATGCGCAGGGGCGCTGGCATACGTCGAGCCTTCGGGCTT
CCAATGTTGTAATTCGCACGTT	194	109	353	115	Cre12.g540650	C	intron 12	ABC-type sulfate transporter. / sulfate-transporting ATPase	#N/A	AT2G29940.1	Pleiotropic drug resistance 3	CTACACTTTTTCCCTACACGACGCTCTTCCGATCTACGTTACAGCACACCCTTGATCATCATCAGCTGCTCTTCCCTGCCGCTGCAACACGCCCCGCGCTACCAATGTTGTAATTCGCACGTTACTGACGTCGAGCCTTCTGGCAGACTAGTTGCTCCTGCTTGTGAAGTCGTAGGCAGGTACAGTCGCAGAGTAGACGCGGGGGCGGGGGAGGAAGGGGGTCACATTCATGATCAGCAAAATAAATGGTAGGGGAAGGGGACAGCCGACACTCACAGCGCGCGCGTATACTCCAGTACTCCCTCGCCCTCAGAAGCCTCACTCGCACCTT
AACAGCGGCATTGTGAAAAATG	126	25	81	85	cassette	#N/A			#N/A	#N/A	#N/A	TTTCCCTACACGACGCTCTTCCGATCTACGTTACAGCACACCCTTGATCATCATCAGCTGCTCTTCCCTGCCGCTGCAACACGCCCCGCGCTAAACAGCGGCATTGTGAAAAATGACTGACGTCGAGCCTTCTGGCAGACTAGTTGCTCCTGAGTCCAACGACTCACTAGTCACACGAGCCCTCGTCAGAAACACGTCTCCATAAGAATATATTTATTAGGTTGGCAAGCTAGAGAACCATCCATCAGGCAGCTCGCTGAGGCTTGACATGATTGGTGCGTAT
TTTAGTATGTTCATATCATACA	190	58	188	97	Cre16.g685900	O	3'UTR	Protein arginine N-methyltransferase, PRMT3	chromatin remodeling [GO:0006338]; methylation [GO:0032259]; regulation of DNA-templated transcription [GO:0006355]	AT3G12270.1	Protein arginine methyltransferase 3	GTGTCCTGAACCGCGCCAATACGATACCCCCTTGCCTCAGCTGTCTTGTAACTATCACTGCGCGGCAGCAGCACCACAGACACCGGTGATAATAAACGTGCCACCCTTGACACCGCACACGTCAAGAGCCCACCGAGCTCAGATTATGCGCTTCTTAGTTGCCTGGCCCGCAGGCGGCCAGCCCTCATGGGTCACGCCCACCAGCTCGGCCATTCCATTTCAGTCGTACGGCCACCTCCTCACCGCCGTTGGACTCAGGAGCAACTAGTCTGCCAGAAGGCTCGACGTCAGTTGTATGATATGAACATACTAAATAGCGCGGGGCGTGTTGCAGCGGCAGGGAAGAGCAGCTGATGATGATCAAGGGTGTGCTGTAACGTAGATCGGAAGA
TGGTTGGGCATCGACACGGTCG	155	41	133	54	Cre12.g500500	O	3'UTR	Sterol-C24-methyltransferase	methylation [GO:0032259]; sterol biosynthetic process [GO:0016126]	AT1G76090.1	Sterol methyltransferase 3	ATAGGGAGTCAGTCCAGAGCGGGTGTTCATGTCGGTTGTTGCGGTGGTTGTCTATTTATGGAGTGTGCTGGTTTCCGGGTACGGGCACGGCCCCCCGGACTGACGTGTTGGACTCAGGAGCAACTAGTCTGCCAGAAGGCTCGACGTCAGTCGACCGTGTCGATGCCCAACCATAGCGCGGGGCGTGTTGCAGCGGCAGGGAAGAGCAGCTGATGATGATCAAGGGTGTGCTGTAACGTAGATCGGAAGA
CATTAAAATTGTTTTCCAAGAA	236	92	299	54	intergenic	#N/A			#N/A	#N/A	#N/A	TACACTCTTTCCCTACACGACGCTCTTCCGATCTACGTTACAGCACACCCTTGATCATCATCAGCTGCTCTTCCCTGCCGCTGCAACACGCCCCGCGCTACATTAAAATTGTTTTCCAAGAAACTGACGTCGAGCCTTCTGGCAGACTAGTTGCTCCTGAGTCCAACTTGAAGCAAAGGTGGGATTCGGACATTGAGGCAAACGCACAGCAGTTATTGTTACAGCAGTGCGTCTACCGCTGAATCCAGGTCCGACACACCGCCGCCACGATGAAGCCAGGGGTGCCCAACCTGCACACACATCCCAGCCTGCGGCAATTAGGTCTCCTGACCAGCCGCGGATACGGGGCGCGTTATCCTTGTT
TCAGTACTTACTTTGGCAGTGC	70	32	104	106	Cre13.g582800	O	intron 11	Carnosine synthase. / carnosine synthetase	#N/A	#N/A	#N/A	TACACGACGCTCTTCCGATCTACGTTACAGCACACCCTTGATCATCATCAGCTGCTCTTCCCTGCCGCTGCAACACGCCCCGCGCTATCAGTACTTACTTTGGCAGTGCACTGACGTCGAGCCTTCTGGCAGACTAGTTGCTCCTGAGTCCAAGTTGGTATGGAGGTCGCTTTCCCGCAAATGCCCTGAAGTGAGCGCACGGGCAGCAAAACGTATGAAGAATCTGGGCCAGTGGCCTTACCTCCACACCCCACCTCACTTTGCCTGGACTCCGTAAATGGTACTACGGTA
GATCAAAAATGACAGTATATAC	56	24	78	40								not found
TAGTTGAAGGCGCGATGGATTT	81	4	13	0								not found
GTCAACCTCGATAAGGGGATGC	258	91	296	119	Cre07.g337100	C	3'UTR	-	#N/A	#N/A	#N/A	CTGCTCTTCCCTGCCGCTGCAACACGCCCCGCGCTAGTCAACCTCGATAAGGGGATGCACTGACGTCGAGCCTTCTGGCAGACTAGTTGCTCCTGAGTCCAACACAACCCGACCGTGCTTGCAACTCGCCAGGTGCACCATGCCCCACTCCTAGAAGAATCATCCCACATGAATCTATCAGGCATTAAAGCTACAACCCCATCAAAGTCCCTCTATGATGAATTCAGAAGCCTTTGCTCCGTCTCGTCACTAACACATCGTACAGACCATCGCCCTTGCCTGTGACTGTGTCCGACAGACCCACTGCGGCACAAACCCTATCGGCCTATCACGCATCTTCACTGTAAC
GGGAATAAGAATACACTCCCAA	165	51	166	80	multi-copy	#N/A			#N/A	#N/A	#N/A	ACACGGCAGTTACGTCGCAATAACTAGACTTATCTCCACTGCGCTGCGATAAGTCAGCGCTTATTGCTTCCCTCGCCCTGTCACGTCGTACCTTCATCGTGCGACCAGTTTGGAATCCACTACCCTCCACCTGACGCCACGTTGGACTCAGGAGCAACTAGTCTGCCAGAAGGCTCGACGTCAGTTTGGGAGTGTATTCTTATTCCCTAGCGCGGGGCGTGTTGCAGCGGCAGGGAAGAGCAGCTGATGATGATCAAGGGTGTGCTGTAACGTAGATCGGAAGAGCGTCGT
CAACAATAAGGGGTTGGGACAA	311	120	391	353	Cre16.g651450	SP	exon 4	UBIQUITIN THIOESTERASE ZRANB1	proteolysis [GO:0006508]	#N/A	#N/A	CGACAGCGGCTGCGGCCTCCCGACGTGCTTCAACCCGTTCGCGCGTGTGGATGTCACCACCGTGGAGGAGTTCTTCACCGTGCGGCTGCCGGGCAAGGCGGCGGTGCTGCAGTGGGCGGCGCACCAGCACGGGACGGGGGAAACGTTGGACTCAGGAGCAACTAGTCTGCCAGAAGGCTCGACGTCAGTTTGTCCCAACCCCTTATTGTTGTAGCGCGGGGCGTGTTGCAGCGGCAGGGAAGAGCAGCTGATGATGATCAAGGGTGTGCTGTAACGTAGATCGGAAGAGCGTCGTGTAGGGAAAGAGTG
CCGACACGTCATACAGGAAGGT	229	85	277	235	Cre02.g095080	#N/A	exon 15	Band 7 protein // Major vault protein, N-terminal // Band 7/SPFH domain superfamily	#N/A	#N/A	#N/A	CACACACACACACACACACATACACACACACACACAACCAGCCCCACCCCGCACCGCACCTGGGAGTAGAAGTTGTCGTCGTTGGAGTGGGCGGCGCGGGCGATGTCGTTGAAGGTGTCCATGAACGTCTGAAGCGTCACCTTGGACACCAGCTGTAGAGGAGGTGGGGAGGTGGGAGAGGTGGAGAGGTGGGGAGGTAGTTGGAATGGGTGCATGGGTAGTGGTGAGCCTGATTTTCGTTGGGCCCGGGCACATAACTCCCTCACCAGTTCGGTTCGGTTTGGTTTGGGCTGGCACATCCAACCGCCTCACGGCCTCACCTGGACTCAGGAGCAACTAGTCTGCCAGAAGGCTCGACGTCAGTACCTTCCTGTATGACGTGTCGGTAGCGCGGGGCGT…
ACGGAACAGGGTGGAAGAAATT	172	50	163	67								not found
AATGCTTCGAGGATTCGTACTG	114	23	75	15	Cre17.g700950	C	potential promoter	Apoferredoxin, FDX5.	electron transport chain [GO:0022900]	AT1G60950.1	2Fe-2S ferredoxin-like superfamily protein	CACTCTTTCCCTACACGACGCTCTTCCGATCTACGTTACAGCACACCCTTGATCATCATCAGCTGCTCTTCCCTGCCGCTGCAACACGCCCCGCGCTAAATGCTTCGAGGATTCGTACTGACTGACGTCGAGCCTTCTGGCAGACTAGTTGCTCCTGAGCGCCCGGTTTATATGGCGCAGCGATGGCCGATTGGATCCAAGCGGACCCGACCTCAGGTACACTCGCGCGCCACCTGCGGTACCTCCAGTGACACCCCAGTACCGCCAAGCCAATCTCGGCTCCAAGGTGTAGGATTCGCTGATGA
TTCTGGAACACCGACACCCCTG	82	26	85	49	Cre01.g038200	M	intron 2	-	#N/A	#N/A	#N/A	CTTCCGATCTACGTTACAGCACACCCTTGATCATCATCAGCTGCTCTTCCCTGCCGCTGCAACACGCCCCGCGCTATTCTGGAACACCGACACCCCTGACTGACGTCGAGCCTTCTGGCAGACTAGTTGCTCCTGAGTCGGGCGCTGGGAGCGGCGGAGGTGGAGGTGACCCCAGGCCTCGACGCCGTGCGGTGCCACTGCCCCGACACCCC
CGAAGTACCGTTAGAAAGCCGA	155	58	190	59	cassette	#N/A			#N/A	#N/A	#N/A	ACACTCTTTCCCTACACGACGCTCTTCCGATCTACGTTACAGCACACCCTTGATCATCATCAGCTGCTCTTCCCTGCCGCTGCAACACGCCCCGCGCTACGAAGTACCGTTAGAAAGCCGAACTGACGTCGAGCCTTCTGGCAGACTAGTTGCTCCTGAGTCAGTTGGACTCACTAGTCACACGAGCCCTCGTCAGAAACACGTCTCCCTAAGGTCATATATATGAATCAGGCAAGCTAGAGAACCATCCATCAGGCAGCTCGCTGAGGCTTGACATGATTGGTGCGT
CTATTACAAAAATTCCGGACAA	288	94	308	156	Cre09.g389763	#N/A	3'UTR	Hydroxyproline O-arabinosyl transferase 4, HPAT4	#N/A	AT5G25265.1	Hyp O-arabinosyltransferase-like protein	ATAGCCGGGGTTTTGAGGAATTACCGAGAGCGTGATAACGAGGCGTGTGCAATTATGGTGATCCACATGGTCGGTGTTAGGCGTTAGGCCACATGCATGCAGCACAGCAAGGCTTGCAGCAATGGCACTTGGAGGCACGTGGAGGGCACTGTAAGATGAGTGTCTGCGTTGGACTCAGGAGCAACTAGTCTGCCAGAAGGCTCGATGTCAGTTTGTCCGGAATTTTTGTAATAGTAGCGCGGGGCGTGTTGCAGCGGCAGGGAAGAGCAGCTGATGATGATCAAGGGTGTGCTGTAACGTAGATCGGAAGAGCG
TCAAGGAACGAATTCACCAATA	324	130	426	347	Cre12.g552700	SP	exon 12	SRCR domain // Parallel beta-helix repeat // Pectin lyase fold/virulence factor // SRCR-like domain // Proline-rich protein // SRCR-like domain superfamily	double-strand break repair via homologous recombination [GO:0000724]	AT2G20960.1	Arabidopsis phospholipase-like protein (PEARLI 4) family	CTACACTCTTTCCCTACACGACGCTCTTCCGATCTACGTTACAGCACACCCTTGATCATCATCAGCTGCTCTTCCCTGCCGCTGCAACACGCCCCGCGCTATCAAGGAACGAATTCACCAATAACTGACGTCGAGCCTTCTGGCAGACTATGATGTTGGCGGCGCTCCGGTCTATGAAGAGGGCGCCGCCCTCGCAGAACGGCCCGCCCCGAGCCGAGTTGCCCGACATGATTGAACCATTGAGTGTGAAGGTGCCGAGGTCCTTCCACACATACAGCCCGCCGCCTGTGAAGTAAGGTGAGCGCGGGCAAAGGATTGGAAGGATGCAGTGCCGAGCGGGCTCGATCAGGGCTGGCATACGGTATGCGGAGGAGCATGCCCGGCACGCCGCGTGACTAC…
GAAACGACCTACGATCCACATT	171	43	137	126	Cre12.g486208	#N/A	potential promoter	Found in Cr and Volvox but not strongly conserved elsewhere	#N/A	#N/A	#N/A	TGACGTCGAGCCTTCTGGCAGACTAGTTGCTCCTGAGTCCACAAACATTGGGATAGGTCCAGGAAAAGCTTGTTATACATCAGGAATAGCCATAGGGCTCTTACAAGTACTGTTCACTACACCAGCGCTTCTCGCGCTCTTCGGACGCGTAATCCCAAAGAGGCATCATACAGACTCCAGCAATATACGAGTAATTAGCATTTAGATGGGCTG
GTATTCTTGGACCGGACGGAGT	182	39	128	65								not found
AAAAAGTAAATTTAAGATAAAA	109	28	92	89								not found
CTTATTCCGTAGAAAGACATAC	207	28	92	27	Cre16.g693203	#N/A	3'UTR	Transporter, ABC superfamily (Breast cancer resistance protein) // Pleiotropic drug resistance proteins (PDR1-15), ABC superfamily	transmembrane transport [GO:0055085]	AT4G15215.1	Pleiotropic drug resistance 13	GCTGCTCTTCCCTGCCGCTGCAACACGCCCCGCGCTACTTATTCCGTAGAAAGACATACACTGACGTCGAGCCTTCTGGCAGACTAGTTGCTCCTGAGTCCAACGTCTTCGTCCAACTACACACACCGTCATACAAAAAGCCTTCCTGTTCGCTCCCGTTGTATCCCCCCAACCCTGCAGGCCGACTCGAGCGGCCCTCCCGCGACTTACCCCCCCCTACACACATACACAGCAGCCTTCCTCCTCCTCCCCCTTCATTCTCCTCCCCCTTCCTTCTCCTCCACCTCTGCCTGCTCCTCCTCGCTCTCCTCCTCCGCCGCTT
TTACCCAAAGTTAATCCATGTT	63	21	69	17								not found
ATTTTATCAATATTATCAAGGA	243	76	250	51	Cre03.g210625	#N/A	intron 23	DEAD-BOX PROTEIN	DNA repair [GO:0006281]	AT5G22750.1	DNA/RNA helicase protein	ACGTCAATTGCACAAGGGAAAGGGCAGTTTCGATCAGCAAGTCACACCGTTACACTGAGCCGCTCCCGCACGCGCACTCGTTAAGAGTTGGACTCAGGAGCAACTAGTCTGCCAGAAGGCTCGACGTCAGTTCCTTGATAATATTGATAAAATTAGCGCGGGGCGTGTTGCAGCGGCAGGGAAGAGCAGCTGATGATGATCAAGGGTGTGCTGTAACGTAGATCGGAAGAGCGTCGTGTA
GTGTGCCCCGATGCGTCCCCTT	289	62	204	86	Cre01.g005813	#N/A	intron 15	SF54 - CENTROSOMAL PROTEIN 135KDA, ISOFORM B-RELATED	#N/A	#N/A	#N/A	ACAATCCAACTTCCAGGGCAGTGTCGTGCACAAGGCCACAGGCCCTCCTAGCTGGCACAACTGTTCTCCCCGCCTCCTCCTCCGTATCCTCCCTCTCTAGTGCCCCTCCCTCTGCTCCCCGCCCCCACCTTGGACTTGGTGAGGGACTGTATGGTGGCGTGCAACTCCTCGATGTGGCGCTCGTTGGCGGCCTGGCGAGCGGCTGAGGAGGACAGCTGCTCTTGGCATTCCTGTACAGGGGGAGGAGTGATGAGGGGGTTTGGAGGAGCCCAAGGATGAAAGTCCCCATTCCAAGGGAGGAGCAATCCATGCATTCCAAATCATCCATGGACTCAGGAGCAACTAGTCTGCCAGAAGGCTCGACGTCAGTAAGGGGACGCATCGGGGCACACTAGCGCG…
TCGGCACCGGCGCACCCGGGGG	396	116	382	242	Cre06.g267600	C	3'UTR	Lycopene epsilon cyclase, putative chloroplast precursor, LCYE; LCYE1	carotenoid biosynthetic process [GO:0016117]	AT5G57030.1	Lycopene beta/epsilon cyclase protein	AAGGATGCACGAGGGAGGATGGGGCAGGAGCATCAGCAGCAGGAGCACCAGCAGCGGCAGGGGCAAGAGCGGCAGGGGCAGGAGCAGACAGTAGACAGAGGCCGGGCTGGCGGAAGGATTGGAGGCGCGCGCGGTTGCGGCCTTGTGATGTGCGCGTTTGAGCCTTCGACACCGCATGCTTGAGACAATTGGAAGTGGACTCAGGAGCAACTAGTCTGCCAGAAGGCTCGACGTCAGTCCCCCGGGTGCGCCGGTGCCGATAGCGCGGGGCGTGTTGCAGCGGCAGGGAAGAGCAGCTGATGATGATCAAGGGTGTGCTGTAACGTAGATCGGAAGAGCGTCGTGTAGGG
CCTGAACGGGGTCGGTACATAT	162	68	224	156	Cre01.g007737	#N/A	3'UTR	Folate/pteridine transporter, FBT1	folate transmembrane transport [GO:0098838]	AT2G32040.1	Major facilitator superfamily protein	ACAATCATGCAGCGCAGAAATACCGTACCACACACCACCTGTAGACGAAGAAATAATGTACAACCGCAACGCCGCATGCGCCCCAAGGTTGGCCAGGCGCGGCCGCCACACACAAACCACTCCTTCAGTCAGTCTGGAAGCAGTTCGCACAACGCAATAAGCTAGCAGGACGCCGCGCACGCGCACAGGGATGCTGCATGGGCCTCTCTCAATTAGATCATGCGCGCAGCGCAGCTGGCAGTCTTCGCTGAAGGGCTCACACACACACTCTGGCACCTCATAGCCCGCCAAATCAGTCCTGTAGCTTCATACAAACATACGCACCAATCATGTCAAGCCTCAGCGAGCTGCCTGATGGATGGTTCTCTAGCTTGCCTCGTGAATACAATTTTGTGGGCG…
ATTCGCATTAATTTCTAACGAT	158	54	178	92	Cre01.g025983	#N/A	potential promoter	Protein of unknown function with DUF1399 domain	#N/A	AT4G37900.1	Protein of unknown function (duplicated DUF1399)	AGCACACCCTTGATCATCATCAGCTGCTCTTCCCTGCCGCTGCAACACGCCCCGCGCTAATTCGCATTAATTTCTAACGATACTGACGTCGAGCCTTCTGGCAGACTAGTTGCTCCTGAGTCCAACGCTACGCCAACCACCGCTGTCGCTCGACCGGAAGCATGCAAATTGCTGAGGCAATGTGTCCTTCATACTAGATGTGGAATGTTTGTTGCGGCAAACAATCCGCACTCTCTGCCGGTGGGCACGGCAGGACGAGCTGTCAACTTCTTTCTTGCTTTATTCATCTCCATCGTGT
GGAGTTGGCGTGGGTTGAGAAG	98	30	99	35	multi-copy	#N/A			#N/A	#N/A	#N/A	CCCTACACGACGCTCTTCCGATCTACGTTACAGCACACCCTTGATCATCATCAGCTGCTCTTCCCTGCCGCTGCAACACGCCCCGCGCTAGGAGTTGGCGTGGGTTGAGAAGACTGACGTCGAGCCTTCTGGCAGACTAGTTGCTCCTGAGTCCAACTCAGGATGTCCGGTATGTCCTCTTGAATGATTCCTTGGATGTCGTGTGCAGCTCTAGGGCTTAAGT
TCGAAGACGGGAAACAAAAAGC	146	30	99	85	Cre06.g286400	O	3'UTR	Cytochrome c oxidase biogenesis protein Cmc1 like (Cmc1)	#N/A	#N/A	#N/A	GATCTACGTTACAGCACACCCTTGATCATCATCAGCTGCTCTTCCCTGCCGCTGCAACACGCCCCGCGCTATCGAAGACGGGAAACAAAAAGCACTGACGTCGAGCCTTCTGGCAGACTAGTTGCTGTCTGATGGCTTGCCCGCGTGTAAGGCAGCAATACTCATGACCGGGCTGTTCGCATGCACGCTACCGAACCCGGCCCAGAGACTCTAGTGAACAGTTGCAGACTTGCCGTAGCGCGTGACAGTGTTTGCAGCAGCATGTTGCAGCATGG
CGTACGCCCAGCTCACAGTAAT	123	20	66	11								not found
ATGGTATTACAAATGTCTATTC	166	43	142	76								not found
TAGTGCATACCCATCACACTGC	70	43	142	114								not found
CAATCAATCGCATAGTTGAAGT	307	17	114	79	Cre12.g549550	O	intron 1	Beta-2 tubulin	microtubule cytoskeleton organization [GO:0000226]; mitotic cell cycle [GO:0000278]	AT5G62690.1	Tubulin beta chain 2	ACGTTGATGCGCTCCAGCTGCAGGTCTGAGTCGCCATGGTAGGTGCCGGTGGGGTCGATGCCGTGCTCGTCGGAGACGACCTCCCAGAACTTGGCACCGATCTGGTTGCCGCACTGGCCACCCTGTGGATGTAAAGGCGCAAGCAGGCGGAGCGACGATGAGCCTCGAAGTCGGAAACAGGTTGGACTCAGGAGCAACTAGTCTGCCAGAAGGCTCGACGTCAGTACTTCAACTATGCGATTGATTGTAGCGCGGGGCGTGTTGCAGCGGCAGGGAAGAGCAGCTGATGATGATCAAGGGTGTGCTGTAACGTAGATCGGAAGAGCGTCGTGTAGGGAAAGAGTGT
TCAAGCACGTATAAAAAATCCT	64	23	76	33								not found
CGTTGTTACTCCCCCCGCATGA	208	72	238	97	Cre02.g109100	SP	intron 5	3',5'-cyclic-nucleotide phosphodiesterase, PDE23	negative regulation of cAMP/PKA signal transduction [GO:0141162]; signal transduction [GO:0007165]	#N/A	#N/A	TTTCCCTACACGACGCTCTTCCGATCTACGTTACAGCACACCCTTGATCATCATCAGCTGCTCTTCCCTGCCGCTGCAACACGCCCCGCGCTACGTTGTTACTCCCCCCGCATGAACTGACGTCGAGCCTTCTGGCAGACTAGTTGCTCCTGAATCCCTAACTGCGCTGCTGCCCCCAAGAATGCCCTCACCAGTCCCCAGAACGCCAGCCCCGCGCTGGAGTTGTAGGCGCACGGCGCGCCGCAGTAGTCACTGACGGCGTCTGGCTGCCCGAAGCGCTGGGCCGGGCTGGATGCGGGCACGA
CCAGAAGATTTGGACCCTTGGA	70	26	86	17	Cre03.g191850	M	intron 4	Short-chain dehydrogenase/reductase. Carbonyl reductase (NADPH). / xenobiotic ketone reductase. // NADP-retinol dehydrogenase. / retinol dehydrogenase [NADP(+)]	#N/A	AT4G05530.1	Indole-3-butyric acid response 1	CCCTACACGACGCTCTTCCGATCTACGTTACAGCACACCCTTGATCATCATCAGCTGCTCTTCCCTGCCGCTGCAACACGCCCCGCGCTACCAGAAGATTTGGACCCTTGGAACTGACGTCGAGCCTTCTGGCAGACTAGTTGCTCCTGAGTCCAACGGCTGGTATTTACAACCCTCACCATCTTTGCAACCCCCCCCCGTCCACCACACACACCTTGACGTTGATGTCCAGTATCTTGTCGATTAC
ATTCTGAGAAACGATATAGATA	183	58	192	58								not found
GGCTAGGATGGGTACCGTACAC	94	29	96	107								not found
AACAATAAAAATTTTATAACAA	125	29	96	50								not found
AAGATAGAGTCGTCATACAAGA	192	61	202	115	cassette	#N/A			#N/A	#N/A	#N/A	CCCTACACGACGCTCTTCCGATCTACGTTACAGCACACCCTTGATCATCATCAGCTGCTCTTCCCTGCCGCTGCAACACGCCCCGCGCTAAAGATAGAGTCGTCATACAAGAACTGACGTCGAGCCTTCTGGCAGACTAGTTGCTCCTGAGTCCAACGTTGGACTCACTAGTCACACGAGCCCTCGTCAGAAACACGTCTCCTTGCTTTATGTCGTTAGGTTTGGGCAAGCTAGAGAACCATCCATCAGGCAGCTCGCTGAGGCTTGACATGATTGGTGCGTATGTTT
TAGAAAACGGAGTTCACGCCCA	59	16	53	10	Cre10.g420500	O	intron 14	Ion transport protein (Ion_trans)	calcium ion transmembrane transport [GO:0070588]; regulation of cytosolic calcium ion concentration [GO:0051480]	#N/A	#N/A	GGCAGGGCACACAGACCAAACAGACCAAACAGACCCGACAGGGCACACAGACCCAACGTTGGACTCAGGAGCAACTAGTCTGCCAGAAGGCTCGACGTCAGTTGGGCGTGAACTCCGTTTTCTATAGCGCGGGGCGTGTTGCAGCGGCAGGGAAGAGCAGCTGATGATGATCAAGGGTGTGCTGTAACGTAGATCGGAAGAGCGTCGT
ACACCTTTCAGTTTCGGGGGCA	262	67	222	164	Cre16.g686622	#N/A	3'UTR	-	#N/A	#N/A	#N/A	ACATAAGTTATAAGTTTTTGATTTCCTGAAGCTACACAGCATTCTCATTGCCCACCCCAGCCGGCCGGGGGCATCGGAGGCTGCGCGGCGGAATGCTGGGAAACAGAACTTCAAGCATTATTCCCATTGTGGCTGAAAGACCATACTGCCCACATCTATCCCAGGAGCAACTAGTCTGCCAGAAGGCTCGACGTCAGTTGCCCCCGAAACTGAAAGGTGTTAGCGCGGGGCGTGTTGCAGCGGCAGGGAAGAGCAGCTGATGATGATCAAGGGTGTGCTGTAACGTAGATCGGAAGAG
AAAAGAACGTTGATGGGAAGCC	53	56	186	80	Cre08.g377800	O	3'UTR	SET domain superfamily	#N/A	#N/A	#N/A	TTCCGATCTACGTTACAGCACACCCTTGATCATCATCAGCTGCTCTTCCCTGCCGCTGCAACACGCCCCGCGCTAAAAAGAACGTTGATGGGAAGCCACTGACGTCGAGCCTTCTGGCAGACTAGTTGCTCCTGAGTCCAACATCCAACACGGGACATTCACAAGCAGGGACCGTATCGGCACGGAAACAGCAGCTTGGCACGCCGGCAGCAT
GATTCCCGGGGCCCATGATGGA	184	93	0	2	Cre12.g497200	O	exon 4	EF-Hand Flagellar Associated Protein 216	#N/A	#N/A	#N/A	CCAGCAGAATCTGGGTGTGTGGGCAGCCGCAGGGTTTCAGCTAAAAGGTATCGCAACACGTTGGCCAAGCGCAACCTTCCCCGACCTGCCCTAGTGCCCTTTCCGGCAACTCTGTAGGCCCTGCTAACAAAAGCCCGTTGTAAGCACACCCACTGCAGCCACTGCCACCCAGCAGGTGTCATCACCTCCCGGCACCCCTGGGGCGCACCTTGTCGAACAGGCCCGACAGCCCCAGCGCGTCAATCTCCTCGTTGCACATGCCCATGTCACGCGCAAAGCGAATGAACGTTGGACTCAGGAGCAACTAGTCTGCCAGAAGGCTCGACGTCAGTTCCATCAGGGGCCCCGGGAATCTAGCGCGGGGCGTGTTGCAGCGGCAGGGAAGAGCAGCTGATGATG…
ACAATAAAAGAACTTGAGAATA	59	28	93	35								not found
TATAAAAAACTGTATAGTCCAA	195	89	296	92								not found
TGTCTACATTGTTGTCAGCAGT	128	45	136	58	Cre12.g497200	O	5'UTR	EF-Hand Flagellar Associated Protein 216	#N/A	#N/A	#N/A	CCCTACACGACGCTCTTCCGATCTACGTTACAGCACACCCTTGATCATCATCAGCTGCTCTTCCCTGCCGCTGCAACACGCCCCGCGCTATGTCTACATTGTTGTCAGCAGTACTGACGTCGAGCCTTCTGGCAGACTAGTTGCTCCTGAGTCCTCTTATAAACTGGCACAAAGAGGCTTTACACTTGCAATTCCTTAGCCGAATAACTTTCTTCTTCTTGATTCTAA
CGGTCAGTACGAGACCCCAAAC	132	48	160	150	Cre02.g095068	#N/A	intron 14	ShKT domain // Follistatin-like, N-terminal // G8 domain	#N/A	#N/A	#N/A	CCGTCCATCAGCGCACCAAGCTGACACGCACACACACACACACACACATACACATACACACGCACTCTCCTACATACACTCACCAGAAGTATCCGGAGCTGTGGGCTGTGTTGCCGTCGAACAGCTGCAGCGGCCGCTTACTGGGATTCAGCGTTGAGGCCATCCAGCGGTGGTCCTGTGTGTGGACTCAGGAGCAACTAGTCTGCCAGAAGGCTCGACGTCAGTGTTTGGGGTCTCGTACTGACCGTAGCGCGGGGCGTGTTGCAGCGGCAGGGAAGAGCAGCTGATGATGATCAAGGGTGTGCTGTAACGTAGATCGGAAGAGCGTCGTGTAGGG
AATGAAAATAGCCTCCGCCTG	824	1025	0	2	Cre13.g589450	O	exon 4	von Willebrand factor, type A // VIT domain // von Willebrand factor A-like domain superfamily	#N/A	#N/A	#N/A	ATTATGTTAATCTTTTGGGTCGTCGCAGCCAGTATTGCTGCATGGGAAGTGGCTGCAAGGCCAGCTGGGTTGTGCAGCACAGCCGCATGGCAGCACAGCAGCTTTTCTCGGGCTGCCAGGCCTGCGCATATCCGATTCTCCAGCTCCCGACTGCATTCTCCGCTTCCCTCTCAAACGCCGCTGCCCCTTCTTACTTCCCCATCCCCGCAGCCCCATCGCGGCCGGCTACACGCGTGAGATCATCTGTTGGACTCAGGAGCACTAGTCTGCCAGAAGGCTCGACGTCAGTCAGGCGGAGGCTATTTTCATTTAGCGCGGGGCGTGTTGCAGCGGCAGGGAAGAGCAGCTGATGATGATCAAGGGTGTGCTGTAACGTAGATCGGAAGAGCGTCGTGTA
CACCCTCCCCATAAGACTGGTT	155	42	140	30	cassette	#N/A			#N/A	#N/A	#N/A	CCGCCCTCATAGCCCGCCAAATCAGTCCTGTAGCTTCATACAAACATACGCACCAATCATGTCAAGCCTCAGCGAGCTGCCTGATGGATGGTTCTCTAGCTTGCCGATAATAGGTATGATCTAGAGTGGAGACGTGTTTCTGACGAGGGCTCGTGTGACTAGTGGCAGTTGGACTCAGGAGCAACTAGTCTGCCAGAAGGCTCGACGTCAGTAACCAGTCTTATGGGGAGGGTGTAGCGCGGGGCGTGTTGCAGCGGCAGGGAAGAGCAGCTGATGATGATCAAGGGTGTGCTGTAACGTAGATCGGAAGAGCGTCGTGTAGGGAAAGAGTGTAGCT
CTCGAGCCTAGCATAGGCCGAT	212	27	90	13	Cre02.g116800	O	exon 2	SF56 - B30.2_SPRY DOMAIN-CONTAINING PROTEIN-RELATED	alternative mRNA splicing, via spliceosome [GO:0000380]	#N/A	#N/A	CTACGTTACAGCACACCCTTGATCATCATCAGCTGCTCTTCCCTGCCGCTGCAACACGCCCCGCGCTACTCGAGCCTAGCATAGGCCGATACTGACGTCGAGCCTTCTGGCAGACTAGTTGCTCCTGAGTCCACGTTCCGCGTGACGGTGGGCGAGCCGCGGCCGGTGTGTGTGAACAACACCGCCGCGCTGTCCACTGCCTGG
AGCCATCCTCATCCCTCCTGAA	77	24	80	61	Cre01.g016250	#N/A	5'UTR	MLO family protein, MLO3	defense response [GO:0006952]	AT2G39200.1	Seven transmembrane MLO family protein	AAGGTCTCTTGCTGCCAGCAGCTCCAAACGTAGGTTTCAGGCGAACCGTCACGACCGACTGGTTCAACCCCTCGTGAGCGACCTGATAGAGACGTCGACCAGGGCCTGCGCCAGAGGCCCTAGCTACAGTGGTTTTGCTTATCGATGCACACTTTCTACAAAGCAGGGCGCGCGTGCACCTTGCGCCGATGCATAGTCAATGTTGGACTCAGGAGCAACTAGTCTGCCAGAAGGCTCGACGTCAGTTTCAGGAGGGATGAGGATGGCTTAGCGCG
CTTTTTAGATCGATTGATGGGC	84	21	70	11								not found
AGTCTCAGGCCGATTCTCCTGA	52	18	60	28	Cre12.g524000	M	intron 17	Sucrose-phosphate synthase	#N/A	AT1G04920.1	sucrose phosphate synthase 3F	ACGACGCTCTTCCGATCTACGTTACAGCACACCCTTGATCATCATCAGCTGCTCTTCCCTGCCGCTGCAACACGCCCCGCGCTAAGTCTCAGGCCGATTCTCCTGAACTGACGTCGAGCCTTCTGGCAGACTAGTTGCTCCTGCCACATCCCAAAGCAAGCAGAGGGGGCACGAGTGTGTCATCGTGCCATCGTGTAAATGGCCACCCAGCCAAGTACACCTCCCCCAC
GGGTATTAAATGCAATACACGG	147	81	271	195	cassette	#N/A			#N/A	#N/A	#N/A	ACACTCTTTCCCTACACGACGCTCTTCCGATCTACGTTACAGCACACCCTTGATCATCATCAGCTGCTCTTCCCTGCCGCTGCAACACGCCCCGCGCTAGGGTATTAAATGCAATACACGGACTGACGTCGAGCCTTCTGGCAGACTAGTTGCTCCTGAGTCACTAGTCACACGAGCCTCGTCAGAAACACGTCTCCGGACCTTTAATTTAAAAGATGAGGCAAGCTAGAGAACCATCCATCAGGCAGCTCGCTGAGGCTTGACATGATTGGTGCGTATGTTTGT
CAAAGATAAGAGATTATAAAAA	124	26	87	70								not found
ATGAACATTTAGGTATGAGGAC	52	20	67	17								not found
CGGGACAACTGAGTCTATCTCC	119	34	114	73	Cre12.g507700	#N/A	intron 6	THO complex subunit 2 (THOC2)	mRNA export from nucleus [GO:0006406]; mRNA processing [GO:0006397]	AT1G24706.2	THO2	ACACGACGCTCTTCCGATCTACGTTACAGCACACCCTTGATCATCATCAGCTGCTCTTCCCTGCCGCTGCAACACGCCCCGCGCTACGGGACAACTGAGTCTATCTCCACTGACGTCGAGCCTTCTGGCAGACTAGTTGGACTCAGATTGCGGGGGAGGCGAGTGGGGCGGATGGGGTTCCCCTGTGTTTCGGCCCTCACACCTACACAACCCCTCACGCCCGCCCTCCTTGCCCCCCTCTCCCTGTCCCCTCACCCCATGCTCACTCACGTCGCTCCTTCTTAATCAATCATGCAT
CGTGGGGGGTGCGCTCTGTGTA	93	17	57	21								not found
ATTATACGAGGACATTTCCATC	73	17	57	30								not found
ACGTGCTAGAAGCAGGCTCACT	61	17	57	32	Cre10.g433950	C	potential promoter	PROTEIN CURVATURE THYLAKOID 1A, CHLOROPLASTIC	#N/A	AT1G52220.1	Thylakoid membrane localized protein that interacts with other CURT family proteins. Oligomerization is associated with grana thylakoid curavature.	ATAGAACTAGTCGGGGTAGACGTGGTGCGCGAACTTGAGAATCAATGGGCGCGAGATTTCGGCTAAACATGTGCCGAGTAATTGAAATTGAATTGGACTCAGGAGCAACTAGTCTGCCAGAAGGCTCGACGTCAGTAGTGAGCCTGCTTCTAGCACGTTAGCGCGGGGCGTGTTGCAGCGGCAGGGAAGAGCAGCTGATGATGATCAAGGGTGTGCTGTAACGTAGATCGGAAGAG
AGAGGCTACGTCCTCACATAA	673	686	0	0	Cre13.g589450	O	exon 2	Von Willebrand factor, type A // VIT domain // von Willebrand factor A-like domain superfamily	#N/A	#N/A	#N/A	TTTCCCTACACGACGCTCTTCCGATCTACGTTACAGCACACCCTTGATCATCATCAGCTGCTCTTCCCTGCCGCTGCAACACGCCCCGCGCTAAGAGGCTACGTCCTCACATAAACTGACGTCGAGCCTTCTGGCAGACTAGTTGCTCCTGATCACTCCTCCGCACCAGCACCTGCCGCGGCCTCGGCAGCCGCAGCTGGGCGCTCCACGGTCACAGGCTCGGGCGACTCAATGGCACGCACCGTGCCCGCCTCCGCCCGCACCGTGACCTCGTAGGAGAGGACGTAGGTCACCTTGGGCGCAAAGGTGGGCAGCGCCGCCGCCACCTTGTCCACGCCGGTTGCCACGTCGCCTGCTGAGCCCACGTACGGCGGCACCCACGTGGCGGTGTGGCTCCAC…
GGCTAACCAAAGTTTATGCCAT	177	42	141	58								not found
TGTCCAATAGCACATTCAGGTC	148	14	47	66								not found
CCGCAGACACAACCGTGGCCGG	63	14	47	56								not found
GAGCGGGCGTCGCAACGATCGG	106	55	185	105	Cre15.g639200/Cre15.g639150	#N/A	potential promoter	Dextransucrase. / sucrose 6-glucosyltransferase.// LETM1 and EF-hand domain-containing protein 1, mitochondrial (LETM1, MDM38)	#N/A	#N/A	#N/A	TCCAACCAAGCGCTATGAAACACGAGTGAACAGGTAACAGCATCAGAACCGGAACCGGAACCGATGGGATGACACGGCCGAGACGGCATTCAACTTCTGGCGCGATGCCCGCCCCTGGCAACACAGGTCACCCGCTGAGTCCCAGGCTCGTAGCCACGTATCCATCGTCTGCCTCCTTCCTGAAGGTTGGACTCAGGAGCAACTAGTCTGCCAGAAGGCTCGACGTCAGTCCGATCGTTGCGACGCCCGCTCTAGCGCGGGGCGTGTTGCAGCGGCAGGGAAGAGCAGCTGATGATGATCAAGGGTGTGCTGTAACGTAGATCGGAAGAGCG
CGCAAGGGCCTCTTGTCTTAGA	68	33	111	78	multi-copy	#N/A			#N/A	#N/A	#N/A	ACGGGCTCAGGCCCAACTACCGAACCGGACCCTGCTCTGGCTCGCTCCCAGCTCGCCCTGCTATCAGCTGCTGTACCTAATCGCTGCCAGACACTACACGTATGCAACCTGGCGCAGAGGCTCTGCTGGCGTACGCTATGCGGGTTGGGGTACTGTTGGACTCAGGAGCAACTAGTCTGCCAGAAGGCTCGACGTCAGTTCTAAGACAAGAGGCCCTTGCGTAGCGCGGGGCGTGTTGCAGCGGCAGGGAAGAGCAGCTGATGATGATCAAGGGTGTGCTGTAACGTAGATCGGAAGAGCGTCGTGTAGGGAAAGAGTGT
GATGATTCAACGCGTACCAGGA	105	41	138	2								not found
TAATAAATCATGCAAATATATA	177	65	219	150	No hit	#N/A			#N/A	#N/A	#N/A	TCTACGTTACAGCACACCCTTGATCATCATCAGCTGCTCTTCCCTGCCGCTGCAACACGCCCCGCGCTATAATAAATCATGCAAATATATAACTGACGTCGAGCCTTCTGGCAGACTAGTTGCTCCTGAGTCCAAAGTGGAAGTGGGCATGGTCCGGGAGGTGCATGGCCTTAGTCTCACTAGTCACACGAGCCCTCGTCAGAAACACGTCTCCTTTCATTCAACCCTGTAACGATGGCAAGCTAGAGAACCATCCATCAGGCAGCTCGCTGAGGCT
AATACCGAGCATGAGTACGTGA	186	46	155	102	cassette	#N/A			#N/A	#N/A	#N/A	CCCTACACGACGCTCTTCCGATCTACGTTACAGCACACCCTTGATCATCATCAGCTGCTCTTCCCTGCCGCTGCAACACGCCCCGCGCTAAATACCGAGCATGAGTACGTGAACTGACGTCGAGCCTTCTGGCAGACTAGTTGCTCCTGAGTCCAATATATGTATAGCGGCAGAATAGTCGCGTATGTATAAGTGCTCGT
GCTCAGAGCCGTAGGGGCACAG	102	46	155	27								not found
AGAGAAAAAAATATAATAGCAC	78	27	91	2								not found
AACAATTACAATCTGGGCATTT	79	24	81	7	No hit	#N/A			#N/A	#N/A	#N/A	CCAGACGTGTGCTCTTCCGATCTACATACGCACCAATCATGTCAAGCCTCAGCGAGCTGCCTGATGGACTCAGGAGCAACTAGTCTGCCAGAAGGCTCGACGTCAGTAAATGCCCAGATTGTAATTGTTTAGCGCGGGGCGTGTTGCAGCGGCAGGGAAGAGCAGCTGATGATGATCAAGGGTGTGCTGTAACGTAGATCGGAAGAGCGTCGTGTAGGG
AAAAAAGAATCTCTAATTAACT	67	8	27	22								not found
TTAGGATTATGACGCTCATAAG	91	42	142	121	Cre09.g409550	O	intron 1	-	#N/A	#N/A	#N/A	TGCCCCCGGGCGTGTATATGATGGGTTGCCTCCGCCATCCCCCAAACCGAACGGAAGTGACAGCTGTGAATGCTGTCTGCGCGCGCGTGTGCATACCGGATGTAGCATACATATGAGGTGTGTGTTGAGAGAGACGAAACGTTGGACTCAGGAGCAACTAGTCTGCCAGAAGGCTCGACGTCAGTCTTATGAGCGTCATAATCCTAATAGCGCGGGGCGTGTTGCAGCGGCAGGGAAAAGCAACTAACGATAACCAAGGGTGTGCTGTAACATAGATCAGCAG
ATAGCCCTATTCGTAATTATAC	172	39	132	35								not found
GTTTACTACCGAAGCACTTTAG	243	39	132	89	Cre16.g690700	C	intron 8	NUDIX hydrolase domain // NUDIX hydrolase domain-like	#N/A	#N/A	#N/A	TTTTCTTGCCGCAGCTTATGGTCGGGTAGCTTGCAAACGACAGGCAGAAGCACACAGTCCGACGGCGTCTCACCTCGGCAGCATCATTTTCCCGCTGTGGATGAGGCGGTAGAGCTCCTGCGCAAGCCCATGTTTATTTGTTTGTGGTGTGTGCATTCATGGTCCAACATGTTTGAGATGGGACTCAGGAGCAACTAGTCTGCCAGAAGGCTCGACGTCAGTCTAAAGTGCTTCGGTAGTAAACTAGCGCGGGGCGTGTTGCAGCGGCAGGGAAGAGCAGCTGATGATGATCAAGGGTGTGCTGTAACGTAGATCGGAAG
TACAACAACGGGTGGTAACCAG	112	26	88	25								not found
GGATTCTTTATACCGGGCCAAG	139	54	183	82	Cre17.g742250	M	3'UTR	Cyclin dependent kinase, CDKG2	G1/S transition of mitotic cell cycle [GO:0000082]; regulation of G2/M transition of mitotic cell cycle [GO:0010389]; regulation of gene expression [GO:0010468]; regulation of meiotic cell cycle [GO:0051445]; signal transduction [GO:0007165]	AT5G63370.1	Protein kinase superfamily protein	TTCAAGGAGTTCCAGCCAACCCGTAAGGGCCAGTTGTTGGCTGGGCGGTTGAGGTCGTAAACCGCAATGCCCAATGAAGTTGGACTCAGGAGCAACTAGTCTGCCAGAAGGCTCGACGTCAGTCTTGGCCCGGTATAAAGAATCCTAGCGCGGGGCGTGTTGCAGCGGCAGGGAAGAGCAGCTGATGATGATCAAGGGTGTGCTGTAACGTAGATCGGAAGAGCGTCGTGTAGGGAAAGAGTGTA
AGATTACTATGTTCGTGCCTGT	59	18	61	14	Cre14.g609750	#N/A	intron 6	DOMON domain (DOMON)	#N/A	#N/A	#N/A	TACACGACGCTCTTCCGATCTACGTTACAGCACACCCTTGATCATCATCAGCTGCTCTTCCCTGCCGCTGCAACACGCCCCGCGCTAAGATTACTATGTTCGTGCCTGTACTGACGTCGAGCCTTCTGGCAGACTAGTTGCTCCTGAGTCCAACGATCCGGGGAAGTGGGGCAGGAGAGGTCATGACCGTGCATGTTTCGACTGGTCAGAATCGGTACGA
GGAAAGAGAGAGGGGGTGTCAG	78	18	61	3	Cre10.g452900	O	3'UTR	Sphingomyelin phosphodiesterase/sphingomylinase, SMY2	sphingolipid metabolic process [GO:0006665]	#N/A	#N/A	AGGCGGCTGGGAAGAGCGCGTGAGGAGCCGTACCGGTACCGCCGCAGCAGGTTGTGAAGGCCGACGTGGCCGGAAAGGTTGCGTGTACTGATGTAGGGGTACCGAATGAGATGTAAGCAGGGCAGTGCTGGGTGATGTACATTGTGAACAATTTATGTGCGCATCGTGATCACCGTGGTATTGGTTCGACATTTCAGGAGCAACTAGTCTGCCAGAAGGCTCGACGTCAGTCTGACACCCCCTCTCTCTTTCCTAGCGCGGGGCGTGTTGCAGCGGCAGGGAAGAGCAGCTGATGATGATCAAGGGTGTGCTGTAACGTAGATCGGAAGAGCGTCGTGTAGGG
GTATTCATAGGAGGACCGTTAC	263	64	217	28	Cre02.g103650	O	intron 2	F-box domain (F-box)	#N/A	#N/A	#N/A	AGGCGTGCGGAGGGAATGCGCGCTGCGGCATGCGGGTTGGACTCAGGAGCAACTAGTCTGCCAGAAGGCTCGACGTCAGTGTAACGGTCCTCCTATGAATACTAGCGCGGGGCGTGTTGCAGCGGCAGGGAAGAGCAGCTGATGATGATCAAGGGTGTGCTGTAACGTAGATCGGAAGAGCGTCGTGTAGGGAAAGAGTGTAGC
GGACGTCCTGTACTTCCGGGAG	173	23	78	12								not found
GGTATTCATGAACGAAAGTAAA	83	43	146	111	Cre07.g340950	C	3'UTR	Arabinose chain extension enzyme like protein 4, AXL4	cell wall pectin biosynthetic process [GO:0052325]	AT2G35610.1	xyloglucanase 113	ATTGTACCATCTTCAAGCACTGCTTTGTGGTCTGGAACTTTGCTTCACGCGCTTCTATTGCTCGGAACTTGTTGGACTCAGGAGCAACTAGTCTGCCAGAAGGCTCGACGTCAGTTTTACTTTCGTTCATGAATACCTAGCGCGGGGCGTGTTGCAGCGGCAGGGAAGAGCAGCTGATGATGATCAAGGGTGTGCTGTAACGTAGATCGGAAGAGCGTCGTGTAGGG
TTTATAGCGCCGGAAGCAACAG	173	50	170	90	Cre07.g318050	#N/A	3'UTR	C3H transcription factor	#N/A	#N/A	#N/A	TACACGACGCTCTTCCGATCTACGTTACAGCACACCCTTGATCATCATCAGCTGCTCTTCCCTGCCGCTGCAACACGCCCCGCGCTATTTATAGCGCCGGAAGCAACAGACTGACGTCGAGCCTTCTGGCAGACTAGTTGCTCCTGAGTCCTCTCGGTGGGGTGGCGTTGGGAACGGGGCAAACACACGGTTTTGGAGAGCAGGATGGGGAATGCGAAGCAGGCAAATCGGGCCTTGTGTCGCACCATTACTGCGTACTCCATAGCATGTCA
ATCTTAAAAGCTTATAACTCAT	108	35	119	93	Cre06.g266383	#N/A	intron 14	DEAD/DEAH box helicase, HEL26	#N/A	AT2G01130.1	DEA(D/H)-box RNA helicase family protein	CACGCTAAGCTACACTCTTTCCCTACACGACGCTCTTCCGATCTACGTTACAGCACACCCTTGATCATCATCAGCTGCTCTTCCCTGCCGCTGCAACACGCCCCGCGCTAATCTTAAAAGCTTATAACTCATACTGACGTCGAGCCTTCTGGCAGACTAGTTGCTCCTGAGTCCAACTTGCAGGGATATGTAGTTGATGTGCATGTTCTGTTGTTGTGCCGCTTTTCGTGTGCTGGGGCTTTGACTGTTTGGAAGGAGTCCAGGCCTTGCCTAGTCCTGGCAATGGACGCTGGGTACTGTATTATCAGAGTGCACCAGAATCGACAGCGTCCATTGCAT
AGGTTGCATTTTGACGTAGTTT	67	35	119	121								not found
AGGGGGATTGAGATCTGTACAC	84	35	119	25								not found
CTGGCTGGGGGCGGCTGTTTTG	55	20	68	35	Cre12.g483750	O	intron 1	MEMBRANE LIPOPROTEIN-RELATED	#N/A	#N/A	#N/A	CGACGCTCTTCCGATCTACGTTACAGCACACCCTTGATCATCATCAGCTGCTCTTCCCTGCCGCTGCAACACGCCCCGCGCTACTGGCTGGGGGCGGCTGTTTTGACTGACGTCGAGCCTTCTGGCAGACTAGTTGCTCCTGAGTCCAACTATCAAATGGCGGCGTTCTGGGCGCGGCCACCCACCGAACCGTCACGAGTACAGTGCCAACGGGCACAGGACCATGCCTGTCGTGTACACCCCTGGTAACAGTGACACTCAAACCT
TCGAAGGCCAGTCTAGCGTGCG	92	20	68	12	Cre06.g260700	O	exon 12	Xanthine/uracil/vitamin C permease-like, UAPA6; XUV1	adenine transport [GO:0015853]; guanine transport [GO:0015854]	AT3G10960.1	AZA-guanine resistant1	ACGCTCTTCCGATCTACGTTACAGCACACCCTTGATCATCATCAGCTGCTCTTCCCTGCCGCTGCAACACGCCCCGCGCTATCGAAGGCCAGTCTAGCGTGCGACTGACGTCGAGCCTTCTGGCAGACTAGTTGCTCCTGAGTCCAAGGTGTTCGGCACCTGCACAACCTTCTTGAAGCTGCGGTCGGGCAGGGGCAGGGCGGCGTCCACGTCTCAGTAGTGTTGACAACAGCAACCATGACGCAACACAACGTTCTTCACCGGCAGATGACGTTGATGAGTCAAGACACAAAGCCATCCATTGACACTTACTACGCCATGCGCTCCTCGCCGCCGGGGATCTGGGAGGAGGCTCCCAGGTAGGAGGCGTCGTGGTTCGGGATCCAACTGATGAAGGT
GACTATTAGTTAATTTGAGAGA	249	42	143	34	Cre09.g394251	#N/A	exon 4	Central pair associated protein, FP16	cilium movement [GO:0003341]	AT4G02150.1	ARM repeat superfamily protein	CACTTTTTCCCTACACGACGCTCTTCCGATCTACGTTACAGCACACCCTTGATCATCATCAGCTGCTCTTCCCTGCCGCTGCAACACGCCCCGCGCTAGACTATTAGTTAATTTGAGAGAACTGACGTCGAGCCTTCTGGCAGACTACCAGCGCGCCGCTGTCAATAACCGACTGCGCCAGCTCTGGGGAGTGCCGAGCCACCGCACGAAGGCAGAAAGCCGCGGCCTGCTTGT
TCTAAAAATAGCATCTGAAAAA	193	22	75	36	Cre08.g360850	M	3'UTR	protein AFG1 (AFG1, LACE1)	#N/A	AT2G25530.1	AFG1-like ATPase family protein	GCTCTTCCGATCTACGTTACAGCACACCCTTGATCATCATCAGCTGCTCTTCCCTGCCGCTGCAACACGCCCCGCGCTATCTAAAAATAGCATCTGAAAAAACTGACGTCGAGCCTTCTGGCAGACTAGTTGCTCCTGAGTCCAACTAGATGCACACATCCCCAAGCGCGCACCCCCACATGCACCCTCACATTCACGCACACCGAACAGCGCACCGCAACGCCCGTATGGTCTTTGTCTTAATAC
CATAATGATTAGCTATTTGGGA	108	22	75	24								not found
TTTGCAGAGGTCTGTATTGACG	158	39	133	66	Cre12.g533500	SP	3'UTR	ABC TRANSPORTER PERIPLASMIC-BINDING PROTEIN YCJN-RELATED	cyclic nucleotide biosynthetic process [GO:0009190]; intracellular signal transduction [GO:0035556]	#N/A	#N/A	CTCTTTCCCTACACGACGCTCTTCCGATCTACGTTACAGCACACCCTTGATCATCATCAGCTGCTCTTCCCTGCCGCTGCAACACGCCCCGCGCTATTTGCAGAGGTCTGTATTGACGACTGACGTCGAGCCTTCTGGCAGACTAGTTGATCCTGAGTCCAAGCAGGAAATCCTCTAGCCACAACAGTCCTCACTGCTGCGGACTACCACATGCTGTGCTGTGCTATGCTGAGCTATGCTTGCCAGAAAATACCGCTAACCAGACACCTGCCGGCCTCAACCTGCGCGCCGGCGCCGCTTCTTGGGTGACGCCGCGCTATCCTCCTCCACGCGGCCT
CAAGGATAGTCGAGATAAATGA	89	17	58	15								not found
TTATTTCAGTATCAAGAAAGAG	493	199	679	567	Cre03.g146807	#N/A	intron 3	-	#N/A	#N/A	#N/A	ACAGCCCCGGCAACATCGTGGTTGGCCCCGGCTTCAACGTGAGCGACTTCTCCGCCGCCGCCACCTCCATCGGCGGCGTGCTGGTGCAGGGGCTCACGGCAGGGCACGCCTACATCACCAACACAGGGTGGGCGTGTGGTGGGACGGCTGCAGCAGCAGCGCAGAGGGCGCGTGCAGGGCGCATCGTAGGTTGGGTCTTGGGCTTAGGCAATTGAGTTGAACTGCGCAGCGGTCTTCAGGAGCAACTAGTCTGCCAGAAGGCTCGACGTCAGTCTCTTTCTTGATACTGAAATAATAGCGCGGGGCGTGTTGCAGCGGCAGGGAAGAGCAGCTGATGATGATCAAGGGTGTGCTGTAACGTAGATCGGAAGAGCGTCGTGTAGGGAAAGAGTGT
AAAACAATCTTTATGACAAAAA	333	87	297	171	Cre01.g044800	C	potential promoter	Pyruvate-formate lyase, PFL1	carbohydrate metabolic process [GO:0005975]	#N/A	#N/A	CACGTTAAGCTACACTCTTTCCCTACACGACGCTCTTCCGATCTACGTTACAGCACACCCTTGATCATCATCAGCTGCTCTTCCCTGCCGCTGCAACACGCCCCGCGCTAAAAACAATCTTTATGACAAAAAACTGACGTCGAGCCTTCTGGCAGACTAGTTGCTCCTGAGTCCAAGATGAACCATTAAAGCAACCAATACAACACAGCACCTACTCGCTACGCAAGCACTACTGTCGTCCCTGCCTCTGAGGGACTTGTTCTAT
CCCGGACACATCCATTCAAGGA	80	29	99	109	Cre12.g514550/Cre12.g514600	#N/A	potential promoter	PROTEIN BLISTER.//Pyruvate, phosphate dikinase] kinase	#N/A	#N/A	#N/A	ACAACATAGCGATGGGCAATACTGTTGACGGGCCGCGACACAATGCGGCGGGACCGCAGAGACGTTGGCCCAGAGATGAGCCGATGTTTGTACCGGTCAATAATTGGACTCAGGAGCAACTAGTCTGCCAGAAGGCTCGACGTCAGTTCCTTGAATGGATGTGTCCGGGTAGCGCGGGGCGTGTTGCAGCGGCAGGGAAGAGCAGCTGATGATGATCAAGGGTGTGCTGTAACGTAGATCGGAAGAGC
GTGCTACTTTCGCAGGTAAAGC	182	41	140	62	Cre02.g095099	#N/A	intron 11	OVARIAN-SPECIFIC SERINE_THREONINE-PROTEIN KINASE LOK	mitotic DNA damage checkpoint signaling [GO:0044773]	AT3G17750.1	Protein kinase superfamily protein	TATGGACGCGGAGCAGGCGGCGATCGTGGATGCCTACAAGCCGCGGAAGCTGTCGGGTGCTGAGGGTGCGTGGCGCCAGGGGGATTTCCGTTCCCATCCTACGTCATTGCTGCTCCTTTTGTTCTTGGACTCAGGAGCAACTAGTCTGCCAGAAGGCTCGACGTCAGTGCTTTACCTGCGAAAGTAGCACTAGCGCGGGGCGTGTTGCAGCGGCAGGGAAGAGCAGCTGATGATGATCAAGGGTGTGCTG
AACTAACTGGAAGGGTGAGG	1080	1271	3	13	Cre12.g511850	O	intron 1	Glycogen Synthase Kinase 3, GSK3	cell differentiation [GO:0030154]; signal transduction [GO:0007165]	AT5G14640.1	shaggy-like kinase 13	CTACACTCTTTCCCTACACGACGCTCTTCCGATCTACGTTACAGCACACCCTTGATCATCATCAGCTGCTCTTCCCTGCCGCTGCAACACGCCCCGCGCTAAACTAACTGGAAGGGTGAGGACTGACGTCGAGCCTTCTGGCAGACTAGTTGCTCCTGAGTCCAACCTTATGTGCAACCTATGTGCGCGGCGGTAAACGGCAGCGGCGAGGCGTCGGCCCCCATCATTTGACCACGCCATTCCCTCAAGCCCCCTCGCGCCTTCATATTTGACATGAGGAAGTTATGTGGTGCTATATTTGCAGCCGACATTTACCCTTCGTTGGGAGCCTACAAACAAACGTTTGGTGCGGCACATGTGCAGTCCGTGTGCTGCACTTGTTTGGAACCACTGTGCACG…
CTCATTCAGGATTATTTATACG	134	41	140	18	Cre05.g240650	O	intron 10	DnaJ-like protein, DNJ32	#N/A	AT1G74250.1	DNAJ heat shock N-terminal domain-containing protein	CTCTTCCCTGCCGCTGCAACACGCCCCGCGCTACTCATTCAGGATTATTTATACGACTGACGTCGAGCCTTCTGGCAGACTAGTTGCTCCTGAGTCCAATGCGACTGTCCGCCTGCTGTCCAGGCCCGACGCCATGCTGTCACAACCAGAGGCAATCACAACCCCTGCCCGCCCGCCTCCGCCTCCGCGCCCTCCCCACCTGCGCTT
AAGTTAACGCCATAAATTCCCC	245	94	321	161	Cre17.g734961	#N/A	intron 2	Predicted RNA-binding protein	#N/A	AT5G49930.1	zinc knuckle (CCHC-type) family protein	CTACACTCTTTCCCTACACGACGCTCTTCCGATCTACGTTACAGCACACCCTTGATCATCATCAGCTGCTCTTCCCTGCCGCTGCAACACGCCCCGCGCTAAAGTTAACGCCATAAATTCCCCACTGACGTCGAGCCTTCTGGCAGACTAGTTGCTCCTGAGTCCAAGTTTTGAGGGCGACTGCCTGAAGAGGCCGCATGTAGATAAGCGGTCCGGCGCTGCTAAGCCAACAACGCCACTCCTTCAGTTTAGTTTGGGCTGGCATCTAAACCCCCTTCCCCGAACGGCTCTTTGGCCGTGTGCTTTCATTACCGTACTCGGTTCTCCGCATGAATGGCCACCCCCCCCCCCGGGCCCGGGCCACCGGCAGCGTCACAACGTCGACATCGCCTCTGACAC…
CACCAATACCAGCGCATATCT	708	176	0	0	Cre13.g589450	O	exon 1	Von Willebrand factor, type A // VIT domain // von Willebrand factor A-like domain superfamily	#N/A	#N/A	#N/A	TTCCCTACACGACGCTCTTCCGATCTACGTTACAGCACACCCTTGATCATCATCAGCTGCTCTTCCCTGCCGCTGCAACACGCCCCGCGCTACACCAATACCAGCGCATATCTACTGACGTCGAGCCTTCTGGCAGACTAGTTGCTCCTGAGTCCAACGTCATGGTTGATGCGGCTACTGGTGTGAGAGCAGAGGCGCGGGGAAGTGGTTTGCGAAAAAGCACGCGGGCAGCTGCGCCGGAAGTTGGAGTGAAAGCGAGTTGTGTTTTGCTTAAAGCTTGAGCGCTCGTTTGCATGTAGGAGATTACTTGCTCTTTGTAGTTATAACTTTATGGTTTTGGCGTTCCGCCTTAAGTACTCGCGCGGGGCGAGACCGGGGCCCGGTCCCTCGCGATGGGCG…
TTTCTACGGGGTGGACCCCTGA	110	24	82	9	Cre09.g408250	O	intron 3	Eukaryotic translation elongation factor 1-alpha, EEF1A2	translation [GO:0006412]; translational elongation [GO:0006414]	AT1G07930.2	GTP binding Elongation factor Tu family protein	GTAGATACCAGCCCAAATTGAATCGAACCAAGTGCAAAAGAGCGAGGAGGAGAGCGTGGCCTGGGGGCGTGCGGGCCGGGGTTGGACTCAGGAGCAACTAGTCTGCCAGAAGGCTCGACGTCAGTTCAGGGGTCCACCCCGTAGAAATAGCGCGGGGCGTGTTGCAGCGGCAGGGAAGAGCAGCTGATGATGATCAAGGGTGTGCTGTAACGTAGATCGGAAGAGCGTCG
GGGAAACTACAGTACGCGGGAT	263	57	195	81								not found
CAAAATCTAGGCCATCGTTCTG	86	19	65	84	Cre11.g477450	#N/A	intron 3	SF294	signal transduction [GO:0007165]	AT3G63260.1	Protein kinase superfamily protein	ATGAGATGGGCTGGGATGGGATGGGATGGGATGGTGCCGTGTGGGGGGTGGTGTCGTGTGGTGTGGAGTGGGTGTGGGGCTGTGGGCGTTGGGGGCCCTGAGCGGCCAGGCCAGTTTGGACTCAGGAGCAACTAGTCTGCCAGAAGGCTCGACGTCAGTCAGAACGATGGCCTAGATTTTGTAGCGCGGGGCGTGTTGCAGCGGCAGGGAAGAGCAGCTGATGATGATCAAGGGTGTGCTGTAACGTAGATCGGAAGAGCGTCGTGTAGGG
CTTGATAGGCAAGAACGAATCA	249	110	344	173	Cre13.g589450	O	5'UTR	von Willebrand factor, type A // VIT domain // von Willebrand factor A-like domain superfamily	#N/A	#N/A	#N/A	TAAGGCGGAACGCCAAAACCATAAAGTTATAACTACAAAGAGCAAGTAATCTCCTACATGCAAACGAGCGCTCAAGCGTTGGACTCAGGAGCAACTAGTCTGCCAGAAGGCTCGACGTCAGTTGATTCGTTCTTGCCTATCAAGTAGCGCGGGGCGTGTTGCAGCGGCAGGGAAGAGCAGCTGATGATGATCAAGGGTGTGCTGTAACGTAGATCGGAAGAGCGTCGTGTAGGGAAAGAGTGTCG
CAAGCATAAAATAAAAGGTCAT	321	96	329	91	intergenic	#N/A			#N/A	#N/A	#N/A	CGCTCTTCCGATCTACGTTACAGCACACCCTTGATCATCATCAGCTGCTCTTCCCTGCCGCTGCAACACGCCCCGCGCTACAAGCATAAAATAAAAGGTCATACTGACGTCGAGCCTTCTGGCAGACTAGTTGCTCCTTGTAATATCGCAACCATACCAGTAGGCAGAGCCACAGCCTTGTGGGGGGGCGGCGGCCCTGGTGATGGATGGGTGCATGCTCCCGACACCGCTGATGCAGCTCAGTGTCTGGCACGAGCTTGCGCCGCTACCGTACTTGCACGCTGGCCAAAACCTTTTCCCT
TCAAGAACCTGACAGGATATTT	113	63	216	151	Cre11.g467631	#N/A	5'UTR	Zinc carboxypeptidase, CGL90	proteolysis [GO:0006508]	AT5G42320.1	Zn-dependent exopeptidases superfamily protein	ACGTCACTGTGGGGGCGTGAAGGCTGCGGAAGCACGAGCACGAGCACGAGCACGAGCTGCCCTTTTGGATGCAACCGCCGAGATGCAGTTTCGTCGGCGCAGGAACTGGGAAGGTATTGATGACATATTAATACAGTCGTCGTAATGTGTGCGACGTACCAGTCAGAAACGGGCTGTGGCCTCGACCAGGCCGATGGCGACCGAGCTTGGCGAGTTCCTGTCAGCCTCCGTCGAACGTCCCATTGACATAGTACAAAACGTTGGACTCAGGAGCAACTAGTCTGCCAGAAGGCTCGACGTCAGTAAATATCCTGTCAGGTTCTTGATAGCGCGGGGCGTGTTGCAGCGGCAGGGAAGAGCAGCTGATGATGATCAAGGGTGTGCTGTAACGTAGATCGG…
AAGTCAGCACTCTATTAGAAAA	267	37	127	68								not found
CTTATGTGTAGAGGACATGATC	171	62	213	152	Cre10.g440300	O	intron 23	Structural Maintenance of Chromosomes protein, SMC5A	double-strand break repair via homologous recombination [GO:0000724]	AT5G15920.1	structural maintenance of chromosomes 5	TTGTTTTGTTGTTTATATCAACACATGGCGGTCAGTTCTGCTCTCCTCCCACCGCAGCGCGGCGGACCACCATGAAGTCCTTGGTCAGGAGCAACTAGTCTGCCAGAAGGCTCGACGTCAGTGATCATGTCCTCTACACATAAGTAGCGCGGGGCGTGTTGCAGCGGCAGGGAAGAGCAGCTGATGATGATCAAGGGTGTGCTGTAACGTAGATCGGAAGAGCGTCGTGTAGG
ATGATGAGAGGCCCACGATGTT	137	63	217	114	Cre15.g639000	M	3'UTR	OctotricoPeptide Repeat Protein, NCL17; OPR88	chloroplast rRNA processing [GO:1901259]; mitochondrial RNA processing [GO:0000963]; regulation of mitochondrial mRNA stability [GO:0044528]	#N/A	#N/A	ACACACAGCTGCCTGCTGCAACTGGCACACAGATAGGATTGTTACAGATCACACAGGATTGTTACAGGATTGGACTCAGGAGCAACTAGTCTGCCAGAAGGCTCGACGTCAGTAACATCGTGGGCCTCTCATCATTAGCGCGGGGCGTGTTGCAGCGGCAGGGAAGAGCAGCTGATGATGATCAAGGGTGTGCTGTAACGTAGATCGGAAGAGCGTCGTGTAGGGAAAGAGTGTAGCTT
CAAGTTCGATGACATGTGGACC	162	54	186	147	Cre14.g627917	#N/A	potential promoter	Long-chain fatty-acyl-CoA hydrolase. // acyl-CoA hydrolase	lipid biosynthetic process [GO:0008610]	#N/A	#N/A	ATTGGGGTGGGTCAAACTGCGGTGGAAAAGGCCGCGTGTGTTCGTCGGGCGCCTGAAGGTAGCGCGTGCGTGATTGCGGGGCGAGAGCCGGCTGAGAGGTCATGCAAGCAGTTCACCGCTTTCTTGGAACGTGACACCCACGCTGACACAAGCCCAGGTCCTTCTCGAGATGTGAACGCAATTTCCTCTGCGCCATTTACTTCATGAAGGCGTCCTGTTCACATACAGTCGCGGCAGCAGAAGCAGTTGGACTCAGGAGCAACTAGTCTGCCAGAAGGCTCGACGTCAGTGGTCCACATGTCATCGAACTTGTAGCGCGGGGCGTGTTGCAGCGGCAGGGAAGAGCAGCTGATGATGATCAAGGGTGTGCTGTAACGTAGATCGGAAGAGCGTCGTGTA…
GGACGATTTGCGATGTCGTCAC	222	74	255	123								not found
AAAAATAAATGATAAACTAAAT	96	20	69	41	Cre09.g417037	#N/A	5'UTR	-	#N/A	#N/A	#N/A	TTCCCTACACGACGCTCTTCCGATCTACGTTACAGCACACCCTTGATCATCATCAGCTGCTCTTCCCTGCCGCTGCAACACGCCCCGCGCTAAAAAATAAATGATAAACTAAATACTGACGTCGAGCCTTCTGGCAGACTAGTTGCTCCTGAGTCCAACTCCCGACTGCCTGGCGAACCCCACAATGGGCGGGCTCAAGCGCGGCTCCCTGCACCGTACGTGATCATCACCCGCTTCACGAGCATGGAGCACTTCCACCTGCTCACACGCCTGTGGT
AGATGAAACAGTCAAGAAAACA	79	22	76	54	Cre01.g030500	O	5'UTR	Adenylate/guanylate cyclase, CYG58	cGMP biosynthetic process [GO:0006182]; intracellular signal transduction [GO:0035556]; receptor guanylyl cyclase signaling pathway [GO:0007168]	#N/A	#N/A	GACGCTCTTCCGATCTACGTTACAGCACACCCTTGATCATCATCAGCTGCTCTTCCCTGCCGCTGCAACACGCCCCGCGCTAAGATGAAACAGTCAAGAAAACAACTGACGTCGAGCCTTCTGGCAGACTAGTTGCTCCTGAGTCCAACCTGTCCAGCGTTGGCAATGGTACCTGGAGTTTGACTCCTTCGCCGCTATATTTGCTACGAGCATATAGAGTTGACAGAGCTCTATACATAGGGGCTACAT
GCTAATACCTTCCTACACAACT	132	22	76	56	Cre11.g477625	#N/A	intron 33	Magnesium chelatase subunit H, CHLH2	chlorophyll biosynthetic process [GO:0015995]; photosynthesis [GO:0015979]	AT5G13630.1	magnesium-chelatase subunit chlH, chloroplast, putative / Mg-protoporphyrin IX chelatase, putative (CHLH)	ACACGACGCTCTTCCGATCTACGTTACAGCACACCCTTGATCATCATCAGCTGCTCTTCCCTGCCGCTGCAACACGCCCCGCGCTAGCTAATACCTTCCTACACAACTACTGACGTCGAGCCTTCTGGCAGACTAGTTGCTCCTGAGTCCAACATTGCATACACCGCCCCGCCGCGGCTCCGGCGCTGTTGCGGTGCCAGGGCGCTCCTGCCGTCATGTACACCAGATGCATGAAACCCAACCCCCACTGCCGTGCTGTGGCTCCCACACTCCCGTAGATCGGAAGAGCACACGT
AAGTCCGCCCTTAGGGCGAAAA	203	68	235	142	multi-copy	#N/A			#N/A	#N/A	#N/A	ACGTCGTCGCTTTGCTGCATCGCATACACTGTCTTTGCGCAACGTTTTCCTTGTGCTCTTTAACACATCCTCGCTGGACGATTTTTGCGGGGGGCCAACCCCGGTCTGCCTCAATGACCAACGAACTGCTTTACTAGGCAACGAGAGACGTGTGTTACTGATAGGAGCAACTAGTCTGCCAGAAGGCTCGACGTCAGTTTTTCGCCCTAAGGGCGGACTTTAGCGCGGGGCGTGTTGCAGCGGCAGGGAAGAGCAGCTGATGATGATCAAGGGTGTGCTGTAACGTAGATCGGAAGAGCGTCGTGTAG
AGACATGAGCTCAGGGTAGGAC	162	57	197	124	Cre02.g095097	#N/A	intron 3	Peptidyl-prolyl cis-trans isomerase, FKBP-type	#N/A	AT1G18170.1	FKBP-like peptidyl-prolyl cis-trans isomerase family protein	CACGACGCTCTTCCGATCTACGTTACAGCACACCCTTGATCATCATCAGCTGCTCTTCCCTGCCGCTGCAACACGCCCCGCGCTAAGACATGAGCTCAGGGTAGGACACTGACGTCGAGCCTTCTGGCAGACTAGTTGCTCCTGAGTCCAACAATACCCGGGTCGCAAGAAACTGCGGCCGGGCCCGCATCACGACAGCACACGAGCAGCCTGCTGATGTGCTCAAAACACTTTTTCGTCACCGCGGTGCGTCGCACAGATCAAGACGCGCCTGGAGGTGGCGAGTGAGCTAAGCGGCACCAAGGACGTGTCTGACGCGCCAGAGGTGCGTGTTGCAGCAAAAAATCGTATGGACGCGTGGCCATGTTCCAAACTGA
ACGGTAATTCCGGAAGCCCATC	60	24	83	25								not found
ATTTTTGTGACGACATCATATC	91	13	45	48	Cre04.g220900	SP	intron 10	GT90 family protein 4	#N/A	#N/A	#N/A	ACAGCACACCCTTGATCATCATCAGCTGCTCTTCCCTGCCGCTGCAACACGCCCCGCGCTAATTTTTGTGACGACATCATATCACTGACGTCGAGCCTTCTGGCAGACTAGTCGCTCCTGAGTCCAACTCCGTAAAGCATCTTCCATCATTGCCCCGCCTGTGCTTAAAGGGTGACTCATTTGCCTTTGTTTCCCACTCCCGCCCACGGCCGCAGCTGCTCGCTATGAACTCGCTGGTCCTGCATCAGCGCACCTACTTCATAGAGTACTTCTACAGGTGGGTGGGACGGTGATGTCAGATCAATGCCGCCAGTTTCTGCCCTTGCTCCTTT
AGGATAACCTGTTAGCAACGTG	477	127	441	391	Cre07.g325762	#N/A	intron 5	Nexin-dynein regulatory complex 11, DRC11	#N/A	AT2G27600.1	AAA-type ATPase family protein	GGGCTGTGGGGAGGGGAGGGGGACGGTCCGGTCCAGGCGGCGCGCAGGGCCAGGCTGTGGGGCTTGGCGCCGTAGTCGTTGGAGGGATTGAGGGCGGGAGGAAGGGAGGAGCGGGGCGCCCTCGGAATATGGCCGCGTCTTTTGCATGCTATTGTGCAAAGCATGCCGTGCTGCGCCTACGCAGGTTCCTCCTCCAGCCCCTCCCCACAGCCCCAAGCCTTTAGGTTGGACTCAGGAGCAACTAGTCTGCCAGAAGGCTCGACGTCAGTCACGTTGCTAACAGGTTATCCTTAGCGCGGGGCGTGTTGCAGCGGCAGGGAAGAGCAGCTGATGATGATCAAGGGTGTGCTGTAACGTAGATCGGAAGAGCGTCGTGT
TTGCGTTTACCATGAAGCAGCG	275	55	191	112								not found
TCCTGAGCAAGCGAGTAGAGCA	92	19	66	38	cassette	#N/A			#N/A	#N/A	#N/A	CTACACTCTTTCCCTACACGACGCTCTTCCGATCTACGTTACAGCACACCCTTGATCATCATCAGCTGCTCTTCCCTGCCGCTGCAACACGCCCCGCGCTATCCTGAGCAAGCGAGTAGAGCAACTGACGTCGAGCCTTCTGGCAGACTAGTTGCTCCGTTGCGGGCTCGCAAACCAAGTCGACGTGCCTACCTCCCCCTGATCCTCCTGTGGCTAATTGACC
CTTCGTAGGCTTGCTGGCGATA	63	21	73	24	intergenic	#N/A			#N/A	#N/A	#N/A	GCCCTACACGACGCTCTTCCGATCTACGTTACAGCACACCCTTGATCATCATCAGCTGCTCTTCCCTGCCGCTGCAACACGCCCCGCGCTACTTCGTAGGCTTGCTGGCGATAACTGACGTCGAGCCTTCTGGCAGACTAGTTGCTCCTGAGTCCAACTTCACCAACCTGCCTTAACACTGTCCCATCGTACACGCTAAGGCCAGCTGCAGCACATGGGCGGACTTTCCCGT
GACGCTCGATATACATTGAACG	102	21	73	22								not found
TGCAATTCCCGATAAGCCCAAA	59	21	73	10	Cre01.g032650	C	potential promoter	Transaldolase, TAL1	carbohydrate metabolic process [GO:0005975]; pentose-phosphate shunt [GO:0006098]	AT1G12230.1	Aldolase superfamily protein	AAAACTAATGGCTGCCACCCCAGGGGAGGAGGAACATTGTCACAACTAAACTGGAGGCAGTTTGGGTGCATGCATGAGTAGCCTCTACCGTGTGCTGGATACCATGCCTGATACGATGTTCACACCAGCTTACGTTTCTCTGGACTCAGGAGCAACTAGTCTGCCAGAAGGCTCGACGTCAGTTTTGGGCTTATCGGGAATTGCATAGCGCGGGGCGTGTTGCAGCGG
CCCGTCAAGAGAAGGGGGGAAC	62	25	87	47	Cre06.g307100	O	3'UTR	Conserved protein related to ABC1/COQ8 putative ser/thr kinase, AKC2	#N/A	AT4G24810.2	Protein kinase superfamily protein	ATCTACGTTACAGCACACCCTTGATCATCATCAGCTGCTCTTCCCTGCCGCTGCAACACGCCCCGCGCTACCCGTCAAGAGAAGGGGGGAACACTGACGTCGAGCCTTCTGGCAGACTAGTTGCTCCTGAGTCCAACTTCGACCGATGCCTAACAGCAATGAGGGTTTAAGTCACTGCAGGGCTTGACACGGGGGCGTGCAGATTACGCTGCGGTCGCGAGTGTAATACCCTAATGACAAGCCCTCAAGGATGAGCCATGAATCCCGTGA
TTCCGTTCAAAGCCCACACCTG	230	56	195	48	multi-copy	#N/A			#N/A	#N/A	#N/A	TTAAATAGACTCTTTAATTACGAGTCTCTAGTATTGTAATACAAGTTGGACAGTTGTACTCAGGAGCAACTAGTCTGCCAGAAGGCTCGACGTCAGTCAGGTGTGGGCTTTGAACGGAATAGCGCGGGGCGTGTTGCAGCGGCAGGGAAGAGCAGCTGATGATGATCAAGGGTGTGCTGTAACGTAGATCGGAAGAGCGTCGTGTAGGGAAAGAGTGT
ATGCAGGCCTCCGTACAACTCA	183	31	108	33								not found
GTATTTAAGATAACAAAATCTT	82	31	108	96								not found
ATAAAAATCATAAATTATATAA	161	35	122	34								not found
AGCCAGTCTCACACGCGGCAAA	164	66	231	131	Cre12.g517950	#N/A	3'UTR	-	#N/A	#N/A	#N/A	TCCGATCTACGTTACAGCACACCCTTGATCATCATCAGCTGCTCTTCCCTGCCGCTGCAACACGCCCCGCGCTAAGCCAGTCTCACACGCGGCAAAACTGACGTCGAGCCTTCTGGCAGACTAGTTGCTCCTGAGTCCTGACATGTCGGGATCATCGTTGTGTGAAAGTCGGGATGTCTACAGGTGACCCTGGGTATTGTTGAACCGGGGGTATTGTTGTCCCGGGCCCCGTGCGTACTGGGCTCTTAGAGTTTCGGGCCCTCCTCCCGGACTTCAGCTGT
CTACATTTACGGGCAGGGATTA	70	24	84	78	Cre02.g109550	O	intron 5	Homoserine dehydrogenase, HSD1	lysine biosynthetic process [GO:0009085]; methionine biosynthetic process [GO:0009086]; threonine biosynthetic process [GO:0009088]	AT4G19710.2	aspartate kinase-homoserine dehydrogenase ii	TACAGCACACCCTTGATCATCATCAGCTGCTCTTCCCTGCCGCTGCAACACGCCCCGCGCTACTACATTTACGGGCAGGGATTAACTGACGTCGAGCCTTCTGGCAGACTAGTTGCTCCTGAGTCCAACTCCGGTCTACAGCTCATGCGACGTGCCCATGACGATCGAAACGATAGAGGTCGCGACGTAAAGGAGCCTTACTTGCTGCACGGCTCAC
GCTACAATCAAGCGGGGGGTCC	67	22	77	24								not found
ACTGATAGCTCAAAGAGAGTCT	60	20	70	62	Cre16.g676600	M	3'UTR	FAD-linked oxidoreductase-like	#N/A	#N/A	#N/A	ACAGGACAGCTTTGGTTGCTCATGTTTAATGTGCGTGGATAGCTGCGCTTCAGGAGATGGTGTGGGTTGTGTTGATGTGAGCAAGACTGCGCGTGGAGGTGGGGCAGGGCCTCAGGGGTTGGCGATGCAGCGTGGCGGGGGCTTAGCGGGCTGCTTACCGTACGCTCCTATCGATCTATTGACTCAGGAGCAACTAGTCTGCCAGAAGGCTCGACGTCAGTAGACTCTCTTTGAGCTATCAGTTAGCGCGGGGCGTGTTGCAGCGGCAGGGAAGAGCAGCTGATGATGATCAAGGGTGTGCTGTAACGTAGATCGGAAGAGCGTCGTGTAAGGAAAGAGTGTAGCTT
AAATCAAGTCGCTCGCCCGACA	78	18	63	3	Cre10.g459900	SP	intron 9	Prolyl 4-hydroxylase 4, PFH4	#N/A	AT5G18900.1	2-oxoglutarate (2OG) and Fe(II)-dependent oxygenase superfamily protein	TCAGCTGCTCTTCCCTGCCGCTGCAACACGCCCCGCGCTAAAATCAAGTCGCTCGCCCGACAACTGACGTCGAGCCTTCTGGCAGACTAGTTGCTCCTGAGTCCAACCCAAAGCAAGCCAACCGATTGGGGGTTGCAAGGATTGGTACAGAGAAGTGTAGCGAAGTAGACAGCAGGGGGTTACAGAGCCATGTAAGATTATCAGTGCCCCCCGGGGTGCTGCTGGGTACTGGTCGAGGTATGCCACGCCGGCGCACGCCCCCACTCGCCCCAGCCGCCTCGCCCCGCACGCCGCCGCCCGCACCTGTGCCTCCTTGTCGA
AGGCCATATAGGTCCATGGGAG	521	111	359	142	Cre13.g589450	O	exon 1	Von Willebrand factor, type A // VIT domain // von Willebrand factor A-like domain superfamily	#N/A	#N/A	#N/A	GTGTGTGGAGGGCAGGCAGTGGACAGGTTTAGATAAGTTGCAAGCGATGACTTACGCGGGAGATAAACGTACATAGGAGGAAAGGTGGAAACAAATGTGCCCCATGCCACTGGGAATGCAAGCTGGCTCAATGAGGGGCCCATACGGGGCCTGCTGCACTGACGCGGCACGCACCTGTACACGGCCGCTCGCGGCGGCAAGGGGAAACGGAAGACTGCCGAGCACTCCACGTCGCTCACATAGCTCAGGGTCTCCTTGGCTCAGGAGCAACTAGTCTGCCAGAAGGCTCGACGTCAGTCTCCCATGGACCTATATGGCCTTAGCGCGGGGCGTGTTGCAGCGGCAGGGAAGAGCAGCTGATGATGATCAAGGGTGTGCTGTAACGTAGATCGGAAGAGC…
GCTAGAAAACCATCATAGCACA	66	12	42	26								not found
GATTTATATACTTTGATGCAAC	51	12	42	0								not found
AGATCCACAACTTGGAATCACC	56	2	7	3								not found
GCATCAAATGGATTTCACCAAT	54	51	179	64								not found
AATGACGCAGGTGATCTGGAGG	112	51	179	77	Cre06.g270850	O	exon 10	SNF2-related DNA/RNA helicase	transcription-coupled nucleotide-excision repair [GO:0006283]	AT2G18760.1	chromatin remodeling 8	TCTTCCGATCTACGTTACAGCACACCCTTGATCATCATCAGCTGCTCTTCCCTGCCGCTGCAACACGCCCCGCGCTAGGATCTGCAGCAGTACAGACACACTGACGTCGAGCCTTCTGGCAGACTAGTTGCTCCTGAGTCCAACCTGCTGGAGAGGCTGTCGGCGCAGGACGCCGAGGACTATGGTGAGAGGCGCCGCTGGTTTGCATTTGTGCGTGTGTGCTGTTGGTTGCGCAAGGGAGCGTGCAATGCTGCACACGGACCGCGTGTGCAATGCGTGTGTGTGTGCACAT
CTACGACGAGGGGCTTGGTTCC	103	45	158	143	multi-copy	#N/A			#N/A	#N/A	#N/A	CTACACTCTTTCCCTACACGACGCTCTTCCGATCTACGTTACAGCACACCCTTGATCATCATCAGCTGCTCTTCCCTGCCGCTGCAACACGCCCCGCGCTACTACGACGAGGGGCTTGGTTCCACTGACGTCGAGCCTTCTGGCAGACTAGTTGCTCCTGAGTCCAACGTATGGGATGGGGGGCCGAGGCGTCGTGGAGCAGCAGGGCAAGCGGCGCCGGCGGTAAGTGT
TTAGTAAAAGCAATTGCGAACC	52	23	81	39	Cre07.g356150	SP	intron 5	Ste24 endopeptidase. / prenyl protein-specific endoprotease 1	CAAX-box protein processing [GO:0071586]	AT4G01320.1	Peptidase family M48 family protein	ACATTCATGATGAGTTAAGGAAGTGGTAGACGGTAGACCATCTTGGGGTTGGGGTTGGGGTTGCGTCGTTAAGGCCATGGGGACAAGTTACAAGCAGCGGGAACAAGGCGGAGGGGGTTGACGTTGGGTTGGACTCAGGAGCAACTAGTCTGCCAGAAGGCTCGACGTCAGTGGTTCGCAATTGCTTTTACTAATAGCGCGGGGCGTGTTGCAGCGGCAGGGAAGAGCAGCTGATGATGATCAAGGGTGTGCTGTAACG
CTCCCAGACAAATGGCTACCCG	166	82	289	54	Cre06.g296983	#N/A	intron 4	Ubiquitin-like 1-activating enzyme E1 B (UBLE1B, SAE2, UBA2)	protein sumoylation [GO:0016925]	AT2G21470.1	SUMO-activating enzyme 2	ACGGGGCGGCGCATGGGGCATGGGGTGTGTGTGGAAGGGTGTGCGTGGGAGGGTTGAGATTGTTTCCATTCCACGGATTGCAGTAAGGACAGCTAGAGCAAACCGTGAGATGCAGAGGCAAAGAGCGCGGGGGAGCCCGTGGATGGGTTTGGGTGTGGGTTTGAACTTGTCGTCGGGGTGGTTTTGTCGGGGGCACGGAATGGGAGGAGCAACTAGTCTGCCAGAAGGCTCGACGTCAGTCGGGTAGCCATTTGTCTGGGAGTAGCGCGGGGCGTGTTGCAGCGGCAGGGAAGAGCAGCTGATGATGATCAAGGGTGTGCTGTAACGTAGATCGGAAGAGCGTCGTGTAGGG
ATCATGATCAGCGATGTGGAAG	302	61	209	104	Cre13.g589450	O	exon 1	Von Willebrand factor, type A // VIT domain // von Willebrand factor A-like domain superfamily	#N/A	#N/A	#N/A	ACTCCAACTTCCGGCGCAGCTGCCCGCGTGCTTTTTCGCAAACCACTTCCCCGCGCCTCTGCTCTCACACCAGTAGCCGCATCAACCATGACGATTGAGGTTGGCGACTGGCTCTCCAAGCCCTCTACCGGCGTGCTACCGCCTTGTGGCGTGTTCGTCGAGGGCGGTGAGAAGCCGATCCCGGTGCCGCTCAAGCGGCGCGATGTCTCAGCGACGGACTCAGGAGCAACTAGTCTGCCAGAAGGCTCGACGTCAGTCTTCCACATCGCTGATCATGATTAGCGCGGGGCGTGTTGCAGCGGCAGGGAAGAGCAGCTGATGATGATCAAGGGTGTGCTGTAACGTAGATCGGAAGAGCGTCGTGTAAGGAAAGA
ACAAGCGCGTAAATGAAGAGCA	101	51	180	52	Cre02.g073176	#N/A	3'UTR	Probable transposon-derived protein of Chlamydomonas-Specific family B, CSB10	#N/A	#N/A	#N/A	TTCCCTACACGACGCTCTTCCGATCTACGTTACAGCACACCCTTGATCATCATCAGCTGCTCTTCCCTGCCGCTGCAACACGCCCCGCGCTAACAAGCGCGTAAATGAAGAGCAACTGACGTCGAGCCTTCTGGCAGACTAGTTGCTCCTGAGTCCAAGTCAGGACCTAGGATCATAGCCCGGCATAGTTGAGGTGATTTCGCTGACCTTGCACTGCTTACCGTTGA
TAATGCAGTGGTTCCGTTGAAA	109	17	60	6								not found
ACGAATACGTCGAGGCCAAGGG	228	103	364	92	No hit	#N/A			#N/A	#N/A	#N/A	ACACGCTAAGCTACACTCTTTCCCTACACGACGCTCTTCCGATCTACGTTACAGCACACCCTTGATCATCATCAGCTGCTCTTCCCTGCCGCTGCAACACGCCCCGCGCTAACGAATACGTCGAGGCCAAGGGACTGACGTCGAGCCTTCTGGCAGACTAGTTGCTCCTGACTCAATAGTCACACGAGCCCTCGTCAGAAACACGTCTCCGTCTTTGATGCTGTTAACCTCAGGCAAGCTAGAGAACCATCCATCAGGCAGCTCGC
ATAATGTGCGTTGGTTCGCGAT	255	73	258	168	cassette	#N/A			#N/A	#N/A	#N/A	GACACGCGAAGCTACACTCTTTCCCTACACGACGCTCTTCCGATCTACGTTACAGCACACCCTTGATCATCATCAGCTGCTCTTCCCTGCCGCTGCAACACGCCCCGCGCTAATAATGTGCGTTGGTTCGCGATACTGACGTCGAGCCTTCTGGCAGACTAGTTGCTCCTGAGTCCAACAGGAATAGTGAGCCCTCGTCAGAAACACGTCTCCCGTACCCAGGGAAGTCTGATTAGGCAAGCTAGAGAACCATCCATCAGGCAGCTCGCTGAGGCTTGACATGATTGGTGCGTA
TGTTAATATTATGATTCTCGGA	139	51	281	57	Cre13.g589450	O	intron 4	Von Willebrand factor, type A // VIT domain // von Willebrand factor A-like domain superfamily	#N/A	#N/A	#N/A	ATACAGTTGTAAGCAAACTGTTGTAGAAAGCAGGTCAGTAAGGTCAAAGTGCGGCCCAAGTTACCGGATTGGACTCAGGAGCAACTAGTCTGCCAGAAGGCTCGACGTCAGTTCCGAGAATCATAATATTAACATAGCGCGGGGCGTGTTGCAGCGGCAGGGAAGAGCAGCTGATGATGATCAAGGGTGTGCTGTAACGTAGATCGGAAGAGCGTCGTGTAGGGAAAGAGTGTAGCTTAGCGT
TGACGCCCACTGCCGGAAAACT	61	26	92	4	Cre06.g278163	#N/A	3'UTR	Acetylornithine aminotransferase, ARG9	defense response to bacterium [GO:0042742]; L-arginine biosynthetic process [GO:0006526]; primary root development [GO:0080022]	AT1G80600.1	HOPW1-1-interacting 1	GCAGATTAAGCGGTTGCCGCTGGGCCGGAGCGTTTGAAGCATGAGTGGTATCAAGGGAAGGCGCATGGGTACCGCGCTGGAGCGTCCTGACTTTTGACGTGTCCTGAACCAGAACCATTGACATTCAGGTTCCCAGAAGAAACAGTGCTGTCGTGGCCTTGTGGGTTAGAGCGGAAAGGGACGTGAGCAGTGCCTGTTACTCAGGCAGAATAGGGCAGGGCAGGGCGGCACTATCATGCAAGGGGTCCACGTGAGTGGGGGAAGAGGTTCATATGTTGAGGGAGCGCCATTTTGCTGTGCGTCACTGCTGTGGCGTGCTGCTGTGGTGTTTCCGGGCCAATCATCTTGTTGGACTCAGGAGCAACTAGTCTGCCA
CTGGGACTGTATTCGCTAGTCG	62	13	46	79	Cre09.g406432	#N/A	intron 3	VACUOLAR-SORTING RECEPTOR 1	#N/A	#N/A	#N/A	GTGACCTGCAAGTCCGGCTTCAACTCCTATAACTCCAACAGCAAGAAATGCCGTGGTGAGTTGGACTGGAGGGGCGGGTTGGGCGCCTTGGCGTCGTCGTCTTGCCCAGGTGGATGGGGCGGGCTAGCTAGTGGATGGGGGCAGCAGCAGGGTTTTGTATGGCCCGCGAGGTTCTCAACAGTCCAGGAGCAACTAGTCTGCCAGAAGGCTCGACGTCAGTCGACTAGCGAATACAGTCCCAGTAGCGCGGGGCGTGTTGCAGCGGCAGGGAAGAGCAGCTGATGATGATCAAGGGTGTGCTGTAACGTAGATCGGAAGAGCGTCGTGTAGGGAAAGAGTGTAG
CGGCATACCGTTTCCCAGGCTG	55	13	46	6	Cre07.g337450	SP	intron 7	Glycosyl transferase GT90 family protein 9, CGL75	#N/A	#N/A	#N/A	CGGTTTGACGTGGGCAGCATGCCCTCGCCGTCTCATTAACTTACCCACGTCCTTCTTCTTCCGCCAGGGTGCAAACGTCAGGCTGCGAGGGGACTGCAGGCGAGCAGCGGGAAGACACGACGATACGGCGATCAGGACCATGCCGTACGTGCAAATGTGAGAGTGCCGCTTCTGCACAACCCAGCAGCAGCCGCTCCTAGAAGGCGACAGGGACACCAGCACACCAGCTCCCCAGCAGCTTCCCAATGCCGCCCCAACTAGTGAACTCCGGTGACACCAGCACACCA
AAACAAAAAATTCTGACTTCTT	62	24	85	99	Cre12.g508000	O	3'UTR	Possible chloroplast protein translocon component Tic40, CIM40; TIC40	chloroplast organization [GO:0009658]; protein import into chloroplast stroma [GO:0045037]	AT5G16620.1	hydroxyproline-rich glycoprotein family protein	CGATCTACGTTACAGCACACCCTTGATCATCATCAGCTGCTCTTCCCTGCCGCTGCAACACGCCCCGCGCTAAAACAAAAAATTCTGACTTCTTACTGACGTCGAGCCTTCTGGCAGACTAGTTGCTCCTGAGTCCAACATGGACTCGGGAGAGGCCGAAGGCTGTAAGCACCATGGCAACATACCCGGCACCGTTCGAAACCAGGCAA
GATGATAGTCTTGAAACTCATC	150	46	163	44	multi-copy	#N/A			#N/A	#N/A	#N/A	AGGCGTGCCGACCCCCCAGAGATGACAGGACACTTTTTTCGCCTAACTTTATCGCCGCGTGTCAACAGCTGTCGGGGCAGATCGCGTGCCGTAGAGGGGGCTCTTCGATGTTGGACTCAGGAGCAACTAGTCTGCCAGAAGGCTCGACGTCAGTGATGAGTTTCAAGACTATCATCTAGCGCGGGGCGTGTTGCAGCGGCAGGGAAGAGCAGCTGATGATGATCAAGGGTGTG
AGTAATATTTAATGAAAGAAAA	143	57	202	76	Cre09.g407650	M	intron 2	-	#N/A	#N/A	#N/A	CACGACGCTCTTCCGATCTACGTTACAGCACACCCTTGATCATCATCAGCTGCTCTTCCCTGCCGCTGCAACACGCCCCGCGCTAAGTAATATTTAATGAAAGAAAAACTGACGTCGAGCCTTCTGGCAGACTAGTTGCTCCTGATTTGTGTGCTTGTGGTTGAAGATGTTGCCTCCGACCCTAATCCCAGCTCAACCCACATGCCCGCCTGCCCGCCCAAACCCAACAACACCTGCTGCTTCCCAGCCTCTCTCTCTCCACCCCCGCCAATCCTCCCATTCAGGTCGCCGCCACCGCCGGGGCCAAGTCGGACGCGGAGGCGGA
TATACAAGCAAAAAATTGGCTC	182	66	234	79	multi-copy	#N/A			#N/A	#N/A	#N/A	ATGTCTGCCCTAGAAGGCTGTTATTATTGTATCGTTCAATTGGACTCAGGAGCAACTAGTCTGCCAGAAGGCTCGACGTCAGTGAGCCAATTTTTTGCTTGTATATAGCGCGGGGCGTGTTGCAGCGGCAGGGAAGAGCAGCTGATGATGATCAAGGGTGTGCTGTAACGTAGATCGGAAGAGCGTCGTGTAGGGAAAGAGTGTAGCTT
TAGATGAGTTCTTGCATAACAG	247	42	149	66								not found
ACGAGGTCGAAGGCAGGTGTGG	85	31	110	31	Cre15.g637100	O	intron 6	Ubiquilin (UBQLN, DSK2)	ubiquitin-dependent protein catabolic process [GO:0006511]	AT2G17190.1	ubiquitin family protein	CTACACGCTAAGCTACACTCTTTCCCTACACGACGCTCTTCCGATCTACGTTACAGCACACCCTTGATCATCATCAGCTGCTCTTCCCTGCCGCTGCAACACGCCCCGCGCTAACGAGGTCGAAGGCAGGTGTGGACTGACGTCGAGCCTTCTGGCAGACTAGTTGCTCCTGAGTCCACCAGAACCCTTACATAACACCATTTACCAAAA
TTATGGCACCACATCGTGGCAC	108	49	174	45	multi-copy	#N/A			#N/A	#N/A	#N/A	CCCTACACGACGCTCTTCCGATCTACGTTACAGCACACCCTTGATCATCATCAGCTGCTCTTCCCTGCCGCTGCAACACGCCCCGCGCTATTATGGCACCACATCGTGGCACACTGACGTCGAGCCTTCTGGCAGACTAGTGAAGGAGGCAGTTGTGTCTGCCCCTCTGAGGCTCCGCCCTAGCCTGCTGGCTGTTGTGCTTTCTTTTGGTGGAGAAGGCGTGAGCCTTGTGTCTCCGTGTCTCTTTTGTCTTGACCAGGACTGGGGCCTTATCCCCTGCTGTGTCAGGCGTGCCTAGGGGTGAGCGTGTGGAACGCGCTCACCCAACACTAGGGCTTGTCAGCCCTAGTCATCAGTGGCTTCGCCACTACCAAGTGTAATT
CCGAATTAGGAAAACAAACCCA	101	29	103	81	multi-copy	#N/A			#N/A	#N/A	#N/A	TACACGCTAAGCTACACTCTTTCCCTACACGACGCTCTTCCGATCTACGTTACAGCACACCCTTGATCATCATCAGCTGCTCTTCCCTGCCGCTGCAACACGCCCCGCGCTACCGAATTAGGAAAACAAACCCAACTGACGTCGAGCCTTCTGGCAGACTAGTTGCTCCTGAGTCGTGCGCACCAGCGCTAGAGAGCCCAGCCGTGGCAGTGCGCATGTGTCGAATGTGGAGACACGTCCCGACATGCCCCGCCTGGTCGCGCAACTTAGCCCTCCCACGCTTTGTTTGTGCTTATGAGGTCATGACGTGCACATATTAGCCTCGTTTTGCTGCGTTTGGGCCCTAGTTCTGCTCCCCTGGTTCTGCTTGTGGGGCGCTTCCCGAAATCCGCCAGGATG…
TTACTCAAGAGATCCAAAGACG	291	67	238	62	No hit	#N/A			#N/A	#N/A	#N/A	TCGTATCAGACGCGGTGTATGGGGAGAGCAGTGGATGTCTCTGGTCGGCCGGACACCGCTGGCTGACTGCTGTAAACCTTACGCACGTGGACGCATTCAATAGCTCACTTGCTGATGCTCAGCTGGCCATGGACTTCATCCGTCAATTGGTTGTTCCCAGCCCATCGAACGTTGGACTCAGGAGCAACTAGTCTGCCAGAAGGCTCGACGTCAGTCGTCTTTGGATCTCTTGAGTAATAGCGCGGGGCGTGTTGCAGCGGCAGGGAAGAGCAGCTGATGATGATCAAGGGTGTGCTGTAACGTAGATCGGAAGAGCGTCGTGTAGGGAAAGAGTGTAGC
GACAGTTTATTCATATTCGTGA	80	40	9	0	Cre12.g511850	O		Glycogen Synthase Kinase 3, GSK3	cell differentiation [GO:0030154]; signal transduction [GO:0007165]	AT5G14640.1	shaggy-like kinase 13	TTCCCTACACGACGCTCTTCCGATCTACGTTACAGCACACCCTTGATCATCATCAGCTGCTCTTCCCTGCCGCTGCAACACGCCCCGCGCTAGACAGTTTATTCATATTCGTGAACTGACGTCGAGCCTTCTGGCAGACTAGTTGCTCCTGAGTCCAACCATTGTCCGCAAGCTCCAGGTCAGTGCGTTCGTTGTGGCTGGTGGCATCGGGCATGGGGACTGCTATTGCGCCGGAACCTTTTAGCTGGCGTGAATGAGATTGCTTCCAAACAGTTTTTGTGGTC
CACCTGAAATACTCGGTGACAA	74	45	160	110	Cre07.g338451	#N/A	intron 7	Fructose-1,6-bisphosphatase, FBP1	fructose 1,6-bisphosphate metabolic process [GO:0030388]; gluconeogenesis [GO:0006094]; glycerol metabolic process [GO:0006071]	#N/A	#N/A	CTACACGACGCTCTTCCGATCTACGTTACAGCACACCCTTGATCATCATCAGCTGCTCTTCCCTGCCGCTGCAACACGCCCCGCGCTACACCTGAAATACTCGGTGACAAACTGACGTCGAGCCTTCTGGCAGACTAGTTGCTCCTGAGTCCAACACACACTGCACAGGTGAGCGACGTGACGGTGCTGATGCTGGACCGGCCGCGACACGCCGACCTCATCCGCCAGGTACGTGCGTGCGCGCTGAATGGATTGCCCCCTGGGTTAGAGCAAAGCCCGCGGTTGTGCCTGCGAGTGTGCCTGC
TGGTCACACCGGGCCCTCTGTT	86	18	64	13	Cre12.g535650	O	3'UTR	Ubiquitin domain // Ubiquitin-related domain	#N/A	#N/A	#N/A	ACACGCGGGCACTCATGTAGGGCCGCCATCTTCCAGCGCGGTCGGGATTTGCAGCCGCCGTGCGTGGCAGACTCAGGAGCAACTAGTCTGCCAGAAGGCTCGACGTCAGTAACAGAGGGCCCGGTGTGACCATAGCGCGGGGCGTGTTGCAGCGGCAGGGAAGAGCAGCTGATGATGATCAAGGGTGTGCTGTAACGTAGACCGGAAGAGCGTCGTGTAG
AGAGATTGCACCGAAGGAGTCC	75	18	64	32								not found
CCGCATCTGGGTTATAAAAATT	140	48	171	147	Cre07.g325950	#N/A	intron 2	ZSP1 ORF is found in the 3'UTR, encoding hydroxyproline-rich glycoprotein with GPI-anchor signal	cellular response to phosphate starvation [GO:0016036]	AT5G20150.1	SPX domain gene 1	AACATGCCGGGGGAGATGCACGACCTGTTCCTGCGTTACAAGGAGCTGAAGAAGAAGATTAAGGCCATCCCCGTGTCCAAGGGTGAGAGCCAGTCCATAGCTGGGCTCGGGGCTTAGCAGCGGTACAGGGGGCCCGCATGCGCCTACCGCACTGGCTTGTGTGGAATCAGAGCCTGTGTTGGCGGGCACCTTGCCCTGCCGGCCTGCAGACAACAAGACGAATGTTGGACTCAGGAGCAACTAGTCTGCCAGAAGGCTCGACGTCAGTAATTTTTATAACCCAGATGCGGTAGCGCGGGGCGTGTTGCAGCGGCAGGGAAGAGCAGCTGATGATGATCAAGGGTGTGCTGTAACGTAGATCGGAAGAGCGTCGTGTAGGG
TATATTGTCCTAGACACGTGGA	94	32	114	46	Cre02.g118801	#N/A	3'UTR	Glycosyl transferase	#N/A	AT3G10630.1	UDP-Glycosyltransferase superfamily protein	CTTCCGATCTACGTTACAGCACACCCTTGATCATCATCAGCTGCTCTTCCCTGCCGCTGCAACACGCCCCGCGCTATATATTGTCCTAGACACGTGGAACTGACGTCGAGCCTTCTGGCAGACTAGTTGCTCCTGAGTCCAACATTCCCGACGCCCGCACCTGCTGGCCTTCCCCGCATCCCTGACTTTGATTGAACAAGCAGCCTTCTTCTGTCGTCTTCCCTCTGTCTACAGGTCACGTGAACAATAATGCCTCCACACGACCACACCCTCCAATGTCCACACTGCCTTGCTTACGTAGCTGCCCACCACCCACCGCCTCGCACACTGCAACATCGCATGACGCGTCT
GAATGGCAAAACAAATATTCTA	76	16	57	22	Cre03.g176200	O	exon 1	SPAG1 AXONEMAL DYNEIN ASSEMBLY FACTOR	protein targeting to mitochondrion [GO:0006626]	AT2G42580.1	tetratricopetide-repeat thioredoxin-like 3	CAACCCGCTCACACAGCTGCTCCCTATGAATCATCACTTAAATTACTCACACGATGGCAGGGCCACTGGTATCAGCTCCTGCTTCTGCTCCCGAGGTGGATGTTGAGGAATTTATTGAGAATGTTGACGAAGTGCACCGGTTAATTGAGGGCCTAAAAGCCGGAACGATTTCGCCTGATTATATCGATACTAAGACAAAACTAAAGCAAGAGAAAGAGGAGGAGAAGAAGAAGCGTTCAGCAAAGGAATCGG
GGTCGACACTTGTCAGCTAGA	309	246	0	0	Cre12.g521250	O	3'UTR	Putative mitochondrial ribosomal protein, Ppe1 homolog	#N/A	AT4G10050.1	esterase/lipase/thioesterase family protein	ACACGCTAAGCTACACTCTTTCCCTACACGACGCTCTTCCGATCTACGTTACAGCACACCCTTGATCATCATCAGCTGCTCTTCCCTGCCGCTGCAACACGCCCCGCGCTAGGTCGACACTTGTCAGCTAGAACTGACGTCGAGCCTTCTGGCAGACTAGTTGCTCCTGAGTCCATTAAACCGACTCACAGATGGCATGCCCCCGAAGTTGTTGCTGTAGCAAAACCCCTGCCACATCTCATCCAGAATCCCTTTCTCCGAAACGCTTTGGCAGCTGGGCCCTGCTGGGGCCGCGGCCTTGGCCGCGGCCCCAAGCGACCCGGAAGAAGGTGACTAACACAGTGTCACGCGCTAGCCTGCACCGGCCTCTCCCCAGCTTCCCTACCGTGTCAAACACCA…
TCACTTGCCACAAAAAAAATAA	263	139	425	232	Cre12.g521250	O	3'UTR	Putative mitochondrial ribosomal protein, Ppe1 homolog	#N/A	AT4G10050.1	esterase/lipase/thioesterase family protein	GCTACACTCTTTCCCTACACGACGCTCTTCCGATCTACGTTACAGCACACCCTTGATCATCATCAGCTGCTCTTCCCTGCCGCTGCAACACGCCCCGCGCTATCACTTGCCACAAAAAAAATAAACTGACGTCGAGCCTTCTGGCAGACTAGTTGCTCCTGAGTCCACGGCCTTGAGAGGCCTACATCATTGTACATTAAACCGACTCACAGATGGCATGCCCCCGAAGTTGTTGCTGTAGCAAAACCCCTGCCACATCTCATCCAGAATCCCTTTCTCCGAAACGCTTTGGCAGCT
CATAGTCGATAGTGCCGTAGCA	140	35	125	19	Cre16.g693204	#N/A	intron 20	Flagellar Associated Protein 348	#N/A	#N/A	#N/A	TCTACTCCGCTCTCCAACCCAGCTTTCCCCTACGCCTCACAGCACTCCCCCCCATCCCCAGTGCTCATCGCCTTCTCTGCACTGGTTTGCCTGACGGTTCGCTGAGTGCTGGACTCAGGAGCAACTAGTCTGCCAGAAGGCTCGACGTCAGTTGCTACGGCACTATCGACTATGTAGCGCGGGGCGTGTTGCAGCGGCAGGGAAGAGCAGCTGATGATGATCAAGGGTGTGCTGTAACGTAGATCGGAAGAGCGTCGTGT
TTTAAACCAGAGTTGCTTTTTC	67	21	75	42								not found
CCAGATACAGTACGGAACAGCT	84	7	25	0								not found
TGTACTCAAGGAGGTCAAAAAA	114	33	118	71	cassette	#N/A			#N/A	#N/A	#N/A	CGCTAAGCTACACTCTTTCCCTACACGACGCTCTTCCGATCTACGTTACAGCACACCCTTGATCATCATCAGCTGCTCTTCCCTGCCGCTGCAACACGCCCCGCGCTATGTACTCAAGGAGGTCAAAAAAACTGACGTCGAGCCTTCTGGCAGACTAGTTGCTCCTAGCTCCTCCTGTGGCTAATTGACCGTGGGCCGACCCCACACCGACCCTGGTCACCACTGCCCTTCGCCTAGCCCCTAGCGCGAAAGCCTCCGAGCTGCGATCCCGTATCAATCAGCGAAATCGGCCATCCCGGCAAGTAAAGCTCTTCTCC
AAACCGTCACCCCCCACACACG	112	26	93	22	Cre02.g090689	O	3'UTR	BIOSYNTHESIS PROTEIN (TRI7), PUTATIVE (AFU_ORTHOLOGUE AFUA_8G05970)-RELATED	lipid metabolic process [GO:0006629]	#N/A	#N/A	GGTACAGTAAATGCAGACGTGTCATCTACACGCATGGCTCCATTGCCACCACCGCGCTCATGCCACCAAGCATGCAAACCTTGTGGGGTGGACTCAGGAGCAACTAGTCTGCCAGAAGGCTCGACGTCAGTCGTGTGTGGGGGGTGACGGTTTTAGCGCGGGGCGTGTTGCAGCGGCAGGGAAGAGCAGCTGATGATGATCAAGGGTGTGCTGTAACGTAGATCGGAAGAGCGTCGTGTAGGGAAA
GGGACCTAGCCGGGCCCTGGGA	80	12	43	6								not found
CATGCAGTGTAATAGAGCGATA	54	12	43	8								not found
CGCGACCTACTGGGATGCAGTA	147	34	122	124	Cre11.g479250	SP	intron 8	Ran GTPase-activating protein 1 (RANGAP1)	#N/A	AT3G63130.2	RAN GTPase activating protein 1	ACCCGGGCGCACAGCTGCGACTCAGACACACGGGCTGCACAGCTGCGACCCAGACACAGCGAGCGCAGTGGCAGTCGCGACAGCCGCACAGGCGACGGCCCCCACGCACCTCCATGCGCGGTGCGCGCGCCAGCAGTCCGGCGATGTGGGCGGCGCCCTCGTCGCCGCTCATGTTGTTGAACAGCTGGGGGGGGCGTTGGCGTTCATGCGGATGCCAGAAGGCTCGACGTCAGTTACTGCATCCCAGTAGGTCGCGTAGCGCGGGGCGTGTTGCAGCGGCAGGGAAGAGCAGCTGATGATGATCAAGGGTGTGCTGTAACGTAGATCGGAAGAGCGTCGTGTAGGGAAAGAGTGT
ACCACGACTAACCTTTATACAC	102	39	140	73								not found
GGCAATAGGATAGTTCCTGGAG	104	44	158	21	Cre02.g106500	O	5'UTR	Inositol-phosphate phosphatase, DIPP	#N/A	AT1G12880.1	nudix hydrolase homolog 12	AGGAGGAGGCTGAGGCGTTATCATAGCGTATTAGGATAATTGAATTTCACAGCGACCGCAAACGTGTTGCGCTGCCTAACAGTCGCACAAAGGGCCCACAATCCCGCGCGGCATTTTACACCGGCGCCAGGCGCGTTTTGCTCTGAAGCCTTCCCAGCATTCGCAAAGCAGTTGGACTCAGGAGCAACTAGTCTGCCAGAAGGCTCGACGTCAGTCTCCAGGAACTATCCTATTGCCTAGCGCGGGGCGTGTTGCAGCGGCAGGGAAGAGCAGCTGATGATGATCAAGGGTGTGCTGTAACGTAGATCGGAAGAGCGTCGTGTAGGG
CAAACTTGAATGCTGTAAGTAT	73	22	79	66								not found
TTAGACTCCGATTTCGTGGCGA	374	71	255	140	Cre01.g022200	SP	exon 2	-	#N/A	#N/A	#N/A	TCCCTACACGACGCTCTTCCGATCTACGTTACAGCACACCCTTGATCATCATCAGCTGCTCTTCCCTGCCGCTGCAACACGCCCCGCGCTATTAGACTCCGATTTCGTGGCGAACTGACGTCGAGCCTTCTGGCAGACTAGTTGCTCCTGAGTCCAACCTCATGCTAATAGTCAACGCGGTGCTGTTGGGCATGAGCTACGCGGAGACACACGACATCATCAAGTACACGCCCTTCATCGCCAATTCAGTCTTTAGCGCGTTTGTCGT
TAGTGGGAGTGGAAACTCACAA	105	52	187	74								not found
CTAGCTTGATGATGCGCATAT	514	261	0	0	Cre13.g571950	C	intron 4	Caffeoyl-CoA O-methyltransferase. / trans-caffeoyl-CoA 3-O-methyltransferase	methylation [GO:0032259]	AT3G62000.1	S-adenosyl-L-methionine-dependent methyltransferases superfamily protein	TAAGAAAAGGGCAATGTGGTTGGGGGAAATGGATGTTAAACTCATGCCGAACGGTGGATGGGCAGGAGGACCGAGGGGCTCACAGGCGGGCTCAGGACGTCAGGTGTAAAGAGAGCAAGAGGGAAGCAAGCTGGTGGGCGTGCGCCGTTGCTGAGGAGATGTGCCACAGCGGCGGGCAAACGGAAAGGCGGGGATGGGCACACAAGGGTCGCTCGGTCTCTTGGTGGAACCAGGGACTCAGGAGCAACTAGTCTGCCAGAAGGCTCGACGTCAGTATATGCGCATCATCAAGCTAGTAGCGCGGGGCGTGTTGCAGCGGCAGGGAAGAGCAGCTGATGATGATCAAGGGTGTGCTGTAACGTAGATCGGAAGAGCGTCGTGT
GGAACACCGAGCCCTCTACGGG	163	40	144	96								not found
GCACCATTGATGGGTTGCAGTA	141	151	1	72	Cre13.g571950	C	potential promoter	Caffeoyl-CoA O-methyltransferase. / trans-caffeoyl-CoA 3-O-methyltransferase	methylation [GO:0032259]	AT3G62000.1	S-adenosyl-L-methionine-dependent methyltransferases superfamily protein	CCCTACACGACGCTCTTCCGATCTACGTTACAGCACACCCTTGATCATCATCAGCTGCTCTTCCCTGCCGCTGCAACACGCCCCGCGCTAGCACCATTGATGGGTTGCAGTAACTGACGTCGAGCCTTCTGGCAGACTAGTTGCTCCTGAGTCCAACTTCAGATACCAACACTGACGCCGCACATCGATGCCACGACCGCCCAGCCCTCTGCCTTGCGCTGGTTGCCGAGGACAGCCGT
TTGAAGTTGACGGCCATCTCCG	50	25	90	40	Cre03.g171050	O	3'UTR	Beta-glucosidase. / gentobiase, GHL1	carbohydrate metabolic process [GO:0005975]	AT2G44470.3	beta glucosidase 29	TTGTGGGCGTTGTAGCCACACGTTCGTGCAAGTCGGTTGCGGTCACCCGATGCCTGGGCGGGCCATCAGATGCCTCAGCCCTCTTGAGCCCTAAACAGACAGCCGTAGACGGCCCTAGGCAGTCAGTTGGACTCAGGAGCAACTAGTCTGCCAGAAGGCTCGACGTCAGTCGGAGATGGCCGTCAACTTCAATAGCGCGGGGCGTGTTGCAGCGGCAGGGAAGAGCAGCTGATGATGATCAAGGGTGTGCTGTAACGTAGATCGGAAGAGCGTCGTGTAGGGAAAGGGTGTAG
TACGAGAGCGAAGCGAACAACA	50	20	72	76								not found
GAGCAGCAATAGAGCACTGAAT	56	5	18	34								not found
GCTACGGTGATTGAGTATCAGT	238	83	299	150								not found
ACGTTTAAGTTTACGATTACGA	139	43	155	87	Cre09.g389949	#N/A	3'UTR	RECEPTOR-TYPE TYROSINE-PROTEIN PHOSPHATASE GAMMA	#N/A	AT1G71860.3	protein tyrosine phosphatase 1	TCGTTGCTTGCGGGTAAGGCAGGATTGGAAGGCGGTACTGGAGGAGGAAGATGGATGTCGGATAGCGTGACGGCATGTTGGACAGGCGTTGGACTCAGGAGCAACTAGTCTGCCAGAAGGCTCGACGTCAGTTCGTAATCGTAAACTTAAACGTTAGCGCGGGGCGTGTTGCAGCGGCAGGGAAGAGCAGCTGATGATGATCAAGGGTGTGCTGTAACGTAGATCGGAAGAGCGTCGTG
ACTCTTATAAACATGAAATAAA	52	18	65	5								not found
GGACTCTGAGCAAGTATATACA	126	60	217	61	Cre03.g179250	C	potential promoter	-	#N/A	#N/A	#N/A	TACAGCACACCCTTGATCATCATCAGCTGCTCTTCCCTGCCGCTGCAACACGCCCCGCGCTAGGACTCTGAGCAAGTATATACAACTGACGTCGAGCCTTCTGGCAGACTAGTTGCTCCTGAGTCCAACCCCGCCAACCTGCCTGAACCCTGTCCCATCGCACACACACCTTCACGCAGGTCATCTTCCTGCAGGTGCGCTGCGG
ACAGCCGGGTTCGAGCCATTAT	164	47	170	50								not found
AGTGGGTGTGGGGCGAGTAAAG	242	71	257	41								not found
AGGGTACCTGATGCATACATCC	89	61	221	61								not found
GAAACAACAGTATTACTCGGAG	203	48	174	190	Cre17.g729400	O	3'UTR	Adenylate cyclase. / ATP pyrophosphate-lyase	cAMP biosynthetic process [GO:0006171]; intracellular signal transduction [GO:0035556]	#N/A	#N/A	AAGCTACACTCTTTCCCTACACGACGCTCTTCCGATCTACGTTACAGCACACCCTTGATCATCATCAGCTGCTCTTCCCTGCCGCTGCAACACGCCCCGCGCTAGAAACAACAGTATTACTCGGAGACTGACGTCGAGCCTTCTGGCAGACTAGTTGCTCCTGAGTCCGACTAATACTGAAGAAATTCCTCAAAGCTGTCTAGCCCCACGTGACCACAAAGGGATCTTAACACAATACATGGGTTCCCGATAGTCCCCAGCAGGCATCAAGCAAAGCAGTAGTAGCTGGGTAGT
TGAGCGCCAGGGCAGACGTTAT	157	48	174	145	Cre03.g205700	C	intron 1	Transcription factor IIA, alpha/beta subunit	regulation of ubiquitin-dependent protein catabolic process [GO:2000058]	#N/A	#N/A	ACAACGGGGCGGGGCGGGGGGTGGGGTACCGAGAGGCACCGCGTGGCGCCGTTTCTGCGGCCTTGCGACGTGGTGACAGCTGCATGCGCCCGGCTGCTACTCCTTGTATCTTTGACGGCAGTACTCCAGCAAGGCCCCGGCACGCGTGCCACGTCTAACCGGCCTCAGGAGCAACTAGTCTGCCAGAAGGCTCGACGTCAGTATAACGTCTGCCCTGGCGCTCATAGCGCGGGGCGTGTTGCAGCGGCAGGGAAGAGCAGCTGATGATGATCAAGGGTGTGCTGTAACGTAGATCGGAAGAGCGTCGTGTAGGGAA
TAGCAACGGCTCCCGACATTGA	107	32	116	13								not found
CTGGAGCCCGTCAGATAACACA	88	35	127	69								not found
CGTTTCCTGCTTTGGCAGACCC	272	71	258	90								not found
AGCGTTCGAGCGAAGGTGAACT	130	41	149	22	Cre06.g268800	O	intron 22	Intraflagellar transport protein 139	intraciliary retrograde transport [GO:0035721]; protein localization to cilium [GO:0061512]; RNA processing [GO:0006396]	#N/A	#N/A	CGACGCTCTTCCGATCTACGTTACAGCACACCCTTGATCATCATCAGCTGCTCTTCCCTGCCGCTGCAACACGCCCCGCGCTAAGCGTTCGAGCGAAGGTGAACTACTGACGTCGAGCCTTCTGGCAGACTAGTTGCTCCTGAGTCCAGGACCTGGTTGGTCACTGCTAGCGTTGACGGTTGGCAAGGAGCCGCATGTTAAGTGCGACTATTGGCACCTTTGCCCTACTGCTCCTCCTCCGCCTCCTTTGAACACCCCGCCACCCCCAACCCCTCCCCGTCTACTAACCAATTATGCCCGGGAAACCCCTCTCCTCCTCCACCCTTCCACACTGTGGCTTCGCTTTTCCTTCATTA
CAAGTGAATGCGTAGTTAAACA	110	33	120	34	Cre10.g455190	#N/A	intron 18	Rhamnosyl O-methyltransferase/CmcI (RMNT_CmcI)	chondroitin sulfate proteoglycan biosynthetic process [GO:0050650]; lipid biosynthetic process [GO:0008610]; methylation [GO:0032259]	#N/A	#N/A	TACACGACGCTCTTCCGATCTACGTTACAGCACACCCTTGATCATCATCAGCTGCTCTTCCCTGCCGCTGCAACACGCCCCGCGCTACAAGTGAATGCGTAGTTAAACAACTGACGTCGAGCCTTCTGGCAGACTAGTTGCTCCTGAGTCCAACAAAGGGGTGGGGTGGTCATACATACAGATGTCGGCAGCAAGTGTCACGAGGAGGATGCAGGAAAGGAACACACTCTCGTTCTCTCCCTCTCATTCGCGCGTTTAAACACAAGCACACATATACACACACATCATTCGCGCGCTTGCAACCCCTGCTGCCTGCAGCGGGCGGCGCTGCGGCGT
GCAGAGCTTGAACGTGCATCCG	361	141	514	353	Cre08.g361700	C	exon 2	-	#N/A	#N/A	#N/A	GCAGGCAGGTGCAGGCAGGTGCAGGCGCCGGCCCGGGATCCAGCTCCTTAAGGCAGACGCAGCCTGCCGCCAGCGACCCCACACCGCGGAGCATGCCCGGAGCCGACGGCAGGACCAGCTTGTGCAGCCGCGGCGCGTGCGTGGAGAGCGCGGCGTGCAGAAGAGCCGAGCGCACGTGGTCGCCGGGGCCCATGCCGATTGGGTCGGCTTCGCCTTCGAAGGTGATGCTCATCCACAGAGGTGTACGAGCGGCGGT
AGATGCCAGTATCCGACTAATG	109	34	124	46								not found
TAATTTAGATGTACCGGCCGAG	198	34	124	36	Cre15.g635400	SP	3'UTR	Zygote-specific protein, ZYS3	#N/A	AT2G28840.2	XB3 ortholog 1 in Arabidopsis thaliana	ACACTCTTTCCCTACACGACGCTCTTCCGATCTACGTTACAGCACACCCTTGATCATCATCAGCTGCTCTTCCCTGCCGCTGCAACACGCCCCGCGCTATAATTTAGATGTACCGGCCGAGACTGACGTCGAGCCTTCTGGCAGACTAGTTGCTCCTGAGTCCAACTTGAATGGAGTTGGACGGAAGCCAGCAGCACGCACGCACGCGTTTACCGCACACACGACACGGCAGTGTCAGGCGTGCTTACAAGATAGACAGGTCCTGTTCCGTTTGCACGGCAAAGCTGGCATGCGTGTGTGTGACACACGT
AGTTTTTTGACATACATTGTTA	78	17	62	59	multi-copy	#N/A			#N/A	#N/A	#N/A	GTTACCCGCAGCCCGTCAGTGATAGCCAAGGCCCCTGCCCACACTAGGGTCAAGAGTACCCCAACCCGCATAGCGTACGCCAGCAGAGCCTCTGCGCCAGTTGGACTCAGGAGCAACTAGTCTGCCAGAAGGCTCGACGTCAGTTAACAATGTATGTCAAAAAACTTAGCGCGGGGCGTGTTGCAGCGGCAGGGAAGAGCAGCTGATGATGATCAAGGGTGTGCTGTAACGTAGATCGGAAGAGCGTCGTGTAGGG
ACGATTATAAAATACGGATAAG	346	74	270	56	Cre09.g409350	O	3'UTR	Fe-S ABC transporter, RLI1	regulation of macromolecule metabolic process [GO:0060255]; translational initiation [GO:0006413]; translational termination [GO:0006415]	AT4G19210.1	RNAse l inhibitor protein 2	CTAACGATTATAAAATACGGATAAGACTGACGTCGAGCCTTCTGGCAGACTAGTTGCTCCTGAGTCCAACGTGGCTTGCGGACGGCCGCATAGTCAGTCAGCTTGCCATCCGGCTCGGGATGTGGGTGATGCCGACGCAGCTCGGGTGTGAATTGGCGTGTCGAAGGGGCACACACGTTGCGCGGCAAACGACCTAAAACGACCAATGTAAGACGGCCAGGTATGACCGCCAAGT
CAAGTAAATCTTATGCTAAAGA	318	124	453	233	No hit	#N/A			#N/A	#N/A	#N/A	ACGCGGCCAGCGAGCGGAGGCGGGACGGCCAGGGACAGCCTCGGTCACGAGCCAAGCAACGCGTTCATCACAACCACCTTCGACCACGCGCGGGACGGGGATGCCAACCTCAGCCAGCCAGACCAGACGCTCCGCCTCACCCAGCAGACCGACGCCAGCGCCGAGGGCAGCGACCTGGGACTCAGGAGCAACTAGTCTGCCAGAAGGCTCGACGTCAGTTCTTTAGCATAAGATTTACTTGTAGCGCGGGGCGTGTTGCAGCGGCAGGGAAGAGCAGCTGATGATGATCAAGGGTGTGCTGTAACGTAGATCGGAAGAGCGTCGTGTAGGGAAAGAGTGT
TATTCGACTATTACCAACATAA	111	26	95	62								not found
TACTAAAGCCCTTAATTCCCTA	151	55	201	28								not found
TGCTGGAGAGAATCCTTATGCC	260	61	223	106	Cre02.g112550	M	intron 1	EF-hand domain // ABC transporter-like // AAA+ ATPase domain // EF-hand domain pair // P-loop containing nucleoside triphosphate hydrolase // ABC transporter family G domain	transmembrane transport [GO:0055085]	AT2G37010.1	non-intrinsic ABC protein 12	CCCTACACGACGCTCTTCCGATCTACGTTACAGCACACCCTTGATCATCATCAGCTGCTCTTCCCTGCCGCTGCAACACGCCCCGCGCTATGCTGGAGAGAATCCTTATGCCACTGACGTCGAGCCTTCTGGCAGACTAGTTGCTCCTGAGTCCAACCAGCGCTTGGCCCCTCGACGCCGTCGCACAACACCTGGATACATACCTGGACCGA
ATACCCATAACAGCCATAAAAT	449	130	476	144	Cre16.g666576	#N/A	exon 10	-	#N/A	#N/A	#N/A	GCAGACTAGTTGCTCCTGAGTCCAACTCCAGCCGTGCAACAGATGGCGAGGCAGCTTGCAGCATGCCTGCCCTATTTGACCACTTCTGTAAGTTTAGATGGCCTACCATTTGCCATGCGTTCTGTGCTGCTGCCTATCTATAAGCTGGATGGGCTCTGGATATGTAGCATCATGTTGTGAGTATTTAAGACATTGTTGAGTGCAAGCTGCACATGTATTGTATGTATCATGTTGTGCCTTGTTTGGTATGCACAGGAATTGAGGGTTCAGCTCACAGACCTCAA
AAATAGAAACTTCGGAAAAAGG	135	93	341	112								not found
CGCAGATCCCAGTTGAGCGTGG	298	75	275	106	Cre16.g693819	O	3'UTR	PWR motif protein, PWR12	#N/A	AT1G77145.1	Protein of unknown function (DUF506)	CTCTTTCCCTACACGACGCTCTTCCGATCTACGTTACAGCACACCCTTGATCATCATCAGCTGCTCTTCCCTGCCGCTGCAACACGCCCCGCGCTACGCAGATCCCAGTTGAGCGTGGACTGACGTCGAGCCTTCTGGCAGACTAGTTGCTCCTGAGTGGAAGAAAACTGCCGACCCCCATTGAACGACAAAATTGGCGGTGTTGGCTGTGGGGCTGCTGGGATGGCCCCGGCACACGCCAACACAGAGCCAGAAGCGGGGTATCAAACGCCTACAAAATGACTAAGAACATATAACCCGATGAACTCTA
TATGTACAAAATGTATATAGAG	166	33	121	66	Cre16.g689550	C	3'UTR	Putative tyrosine kinase, PTK8	signal transduction [GO:0007165]	AT2G17700.1	ACT-like protein tyrosine kinase family protein	ACACGCACACCTGTGTGTGTACGGTGCATTGTACTCCTGCGGCTGTCACAGGACCGACGCTTCCATAAGGAGCGATCTGCACAACATCAAAGGGTCTTGCACCGTACGCACGCTGGTCTTGTGCGGCAGCAGAGGCGTTACGCCCAGTTGCTGCTCGAGTGCTTTTATGTTTCACAACGTGCCCGGCATAGTATGATGGCATGTGGTTGAATCCGCCAATGTTGCTGTTGCTCAGAACACGTATTGCGGTATGATTGAGCTAGTGAGACAAGAAAGTCAGAGTCCCTGCTTCACTTTCATTCAGGACTCAGGAGCAACTAGTCTGCCAGAAGGCTCGACGTCAGTCTCTATATACATTTTGTACATATAGCGCGGGGCGTGTTGCAGCGGCAGGGAAGA…
GGTGATCCAGGAGCCTTGAGAG	75	27	99	59	Cre03.g181700	O	3'UTR	CGMP-DEPENDENT SERINE_THREONIN PROTEIN KINASE-RELATED	signal transduction [GO:0007165]	AT2G30360.1	SOS3-interacting protein 4	ATGTATATTTCGGTGTTCAGTGACTGAAACCACTTAAACCCCGCATTGCCTGCAAGACATTTGCTGGCCCGGGATGCTGGCGACCCCGACTACCACACCGACACACGCCGCATCCGGTCATCTACCACAACCCGGTATTAACTCCAGCTTATGCCCATCGCATAGTGCCTCCATGGATCAGGAGCAACTAGTCTGCCAGAAGGCTCGACGTCAGTCTCTCAAGGCTCCTGGATCACCTAGCGCGGGGCGTGTTGCAGCGGCAGGGAAGAGCAGCTGAT
AAACGAGCCGTAATTAGTGTTA	152	27	99	73	multi-copy	#N/A			#N/A	#N/A	#N/A	CGATCTACGTTACAGCACACCCTTGATCATCATCAGCTGCTCTTCCCTGCCGCTGCAACACGCCCCGCGCTAAAACGAGCCGTAATTAGTGTTAACTGACGTCGAGCCTTCTGGCAGACTAGTTGCTCCTGATCCAAAAGAGTCTATTTAAGAGTGACTCTCGAGTAGTTGGTGTGAGGAGTTGGGAGGAGGAGAGTGACTGAACTACCCCAACTCGCTCGCTTATATATTCCCGTCGGCCCCTGCATTGGCCGGAT
AATGGCGGACTTCCGCCTCACA	50	18	66	2								not found
GAGTATTAACCCCAGGATCGTA	143	15	55	55	Cre02.g078750	C	intron 8	RNA pseudouridine synthase, mitochondrial precursor, PUS3	enzyme-directed rRNA pseudouridine synthesis [GO:0000455]	AT1G76050.2	Pseudouridine synthase family protein	TACACGCTAAGCTACACTCTTTCCCTACACGACGCTCTTCCGATCTACGTTACAGCACACCCTTGATCATCATCAGCTGCTCTTCCCTGCCGCTGCAACACGCCCCGCGCTAGAGTATTAACCCCAGGATCGTAACTGACGTCGAGCCTTCTGGCAGACTAGTTGCTCCTGAGTCCAGTGCAGCAGGAGCCTGTGTGATTATGTCCTTTACGCCCGCCAGCGGCCGGCCACGACATTTAGCGTCAGGCCGTGTCCATCCGC
ATGAAAATTAGACATAAAATAA	64	3	11	7								not found
TACATAGCGGTCGTCTCGCTTT	271	67	246	31	Cre06.g268750	M	intron 12	Malate dehydrogenase, decarboxylating, MME1	malate metabolic process [GO:0006108]	AT4G00570.1	NAD-dependent malic enzyme 2	ACGCACGGGCTATTGTGTGCTGCTTTGGTGCCCGTGATGGAAAGCCACATTTACTGTTCAGCCACAGCGCCGCCTCAGCCGTCCCCCCGCTCACTCGCCTCTACCCGCATGTCCCACCACGCGTTGCGTTTGGTCCTCGGGCAACTAGTCTGCCAGAAGGCTCGACGTCAGTAAAGCGAGACGACCGCTATGTATAGCGCGGGGCGTGTTGCAGCGGCAGGGAAGAGCAGCTGATGATGATCAAGGGTGTGCTGTAACGTAGATCGGAAGAGCGTCGTGTAGGGAAAGAGTGTAG
CTCAAGTTTGAACATGGCAGTA	101	37	136	48	Cre16.g691000	C	3'UTR	Organellar elongation factor P, EFP1	peptide biosynthetic process [GO:0043043]	AT3G08740.1	elongation factor P (EF-P) family protein	AGTCCGAGTAATCTTCACAACCATCATTGTAATCTTAGTCAGTCCTGTCGGCAGCATGCTCGCCAAAGTCAAATTCAGTCAGTCCCAAGTATCCTTTCTCGCCAAGACCACAAGCTCCGGATCCTTGCTTTATTCAGGAGCAACTAGTCTGCCAGAAGGCTCGACGTCAGTTACTGCCATGTTCAAACTTGAGTAGCGCGGGGCGTGTTGCAGCGGCAGGGAAGAGCAGCTGATGATGATCAAGGGTGTGCTGTAACGTAGATCGAAGAGCGTCGTGTAGGGAAAAAGTGTAGCTTA
TGTCAATCCGGTGCTATCCCCT	227	63	232	178	No hit	#N/A			#N/A	#N/A	#N/A	ACTCTTTCCCTACACGACGCTCTTCCGATCTACGTTACAGCACACCCTTGATCATCATCAGCTGCTCTTCCCTGCCGCTGCAACACGCCCCGCGCTATGTCAATCCGGTGCTATCCCCTACTGACGTCGAGCCTTCTGGCAGACTAGTTGCTCCTGAGTCCAACATGGAGTTTAGGTCCGCCTAGAGTCGTGCGGAGCTGCGT
TGCACTATAGTGAGTCGGCACC	329	120	442	164	Cre13.g603225	#N/A	intron 11	MoxR-like ATPase (moxR)	#N/A	#N/A	#N/A	CTACACGACGCTCTTCCGATCTACGTTACAGCACACCCTTGATCATCATCAGCTGCTCTTCCCTGCCGCTGCAACACGCCCCGCGCTATGCACTATAGTGAGTCGGCACCACTGACGTCGAGCCTTCTGGCAGACTAGTTGCTCCTGAGTCCAACTCCGGCGATTGGGCGGGTCTCGTTCCATGTCGCTGCTTAACACATGAACAACCCCACGCACGCCCTCGCTCGCACCTGCAGCAGCTGAATGGACTTGACCAGTCGGCGGTCCGACACGTACACCGGGGGCTCAATCTTCTCCTGTGCGGGGGAGGTGCCAGTCGGGGGGGGGCGTGTCTGGAAAGCACACGAGGGAACTGGGTCGACACTGTGCGCGCGTGTGTGTATCTGCATGTGTATTCCT
ATTAGGTTTGTTTGCAGAAGGA	99	19	70	59								not found
TCGTGGGCACCGGTACAGTGAT	147	51	188	73	Cre09.g395650	O	3'UTR	RIESKE (2FE-2S) DOMAIN-CONTAINING PROTEIN	nitrate assimilation [GO:0042128]	#N/A	#N/A	GTGAGTGCGTGCAGGGATGGAAGGCAGCATGCTGACGCCTGCGCGTGCTTTACTACACAAAGCTGTTTGAGGAGTCGCAGTCTGAGTAAGGGCGGTTTGGTGGCGGACTGGATTGGACTCAGGAGCAACTAGTCTGCCAGAAGGCTCGACGTCAGTATCACTGTACCGGTGCCCACGATAGCGCGGGGCGTGTTGCAGCGGCAGGG
CGGCTCGGCAACCGGGATCTGA	196	125	14	82	Cre13.g572700	O	intron 11	Intraflagellar transport protein 144	cilium assembly [GO:0060271]; intracellular protein localization [GO:0008104]; intraciliary retrograde transport [GO:0035721]	AT5G13840.1	FIZZY-related 3	CCTGCCGCTGCAACACGCCCCGCGCTACGGCTCGGCAACCGGGATCTGAACTGACGTCGAGCCTTCTGGCAGTAGTTGCTCCTGAGTCTTTAGGAATCGGAGTTTCACCCCGCTTCACGCAACCGACCCATTCCTTGCAATTCGTCTCCTTCCCTCCCTGCAGGCTGCGGTGCTGACGGGCGGCCACGTGGTGGTGCACCCCAT
AAAAAAAACGAAGGGAAAAACC	64	16	59	4								not found
AGACTGACATTAAGTCGGCAAC	115	42	155	69								not found
ATTCCTAAAGTACTTGGAGGTG	102	39	144	66	Cre02.g106450	SP	intron 1	AAA ATPase	#N/A	AT3G50940.1	P-loop containing nucleoside triphosphate hydrolases superfamily protein	CTTGATCATCATCAGCTGCTCTTCCCTGCCGCTGCAACACGCCCCGCGCTAATTCCTAAAGTACTTGGAGGTGACTGACGTCGAGCCTTCTGGCAGACTAGTTGCTCCTGAGTCCAACTCTGTGGGAGCCCTCAGTTTCCGTTAGCTGCCTCTGAACTTGGCCAAGACCGCATGCCTGCCGTGCCGCCTCGCGCCCTGGGGCCTGTGTGTCCTACAAGTAGCAGTCCGCCGCCCAACTGCTCGCGATA
TGCAATTGATATACGCGCCGGG	142	26	96	7	Cre16.g685250	O	intron 12	Subtilisin-like protease, SUB11	proteolysis [GO:0006508]	AT5G44530.1	Subtilase family protein	TGGGCTGGCACGTCAGTCGTGGTGCGCCACTTAACACGTACATCCCACGTACCACAGGGCAAGGAGGCACGGAAGATCATTGTGGAGTCGGCGGACCCCAAGGTCGGCCTGCCGGTGTCCACCGGCCGCCGCGTCAACGCCGCGAGCGCGGTGCTACAGGCCACGGCCAAGCTTTCGGGAGTCGCGGGTGAGTGGACTCAGGAGCAACTAGTCTGCCAGAAGGCTCGACGTCAGTCCCGGCGCGTATATCAATTGCATAGCGCGGGGCGTGTTGCAGCGGCAGGGAAGAGCAGCTGATGATGATCAAGGGTGTGCTGTAACGTAGATCGGAAGAGCGT
CCACTATAGGGATCGGCTTGCC	127	26	96	12	multi-copy	#N/A			#N/A	#N/A	#N/A	ACGGGACCTCGCCAACCTGCCTTGAACCCTGTCCCATCACACATCTACACTCGTCACCATGGCGTTGGACTAAGGAGCAACTAGTCTGCCAGAAGGCTCGACGTCAGTGGCAAGCCGATCCCTATAGTGGTAGCGCGGGGCGTGTTGCAGCGGCAGGGAAGAGCAGCTGATGATGATCAAGGGTGTGCTGTAACGTAGATCGGAAGAGCGTCGTGTAGGGA
TTGGGCTTAAATCCAGCATTCC	191	13	48	24	Cre13.g567750	O	5'UTR	Pre-mRNA splicing factor, PRP18	generation of catalytic spliceosome for second transesterification step [GO:0000350]	AT1G03140.1	splicing factor Prp18 family protein	GATCTACGTTACAGCACACCCTTGATCATCATCAGCTGCTCTTCCCTGCCGCTGCAACACGCCCCGCGCTATTGGGCTTAAATCCAGCATTCCACTGACGTCGAGCCTTCTGGCAGACTAGTTGCTCTCGTTCGGGCCTCGTGCGACAAAATTTGTCGCGTCTGTGCCGCTGTTTCATCGTGACCTGCCGACACCTTTTGACAGCTACAGAGAGGGCCAGTTACGTGCTCTGGCTGACGTGAGGTGCTCTTTAGCGCATCGGCGATGGATGCCCTCAAGGCCCTCGCGTCCAAGCTGAAGAAGGAGGCCCAGGAT
GTTGCCGCCTAGCACACAGCCA	359	474	130	422	Cre13.g572700	O	intron 20	Intraflagellar transport protein 144	cilium assembly [GO:0060271]; intracellular protein localization [GO:0008104]; intraciliary retrograde transport [GO:0035721]	AT5G13840.1	FIZZY-related 3	GACGCTCTTCCGATCTACGTTACAGCACACCCTTGATCATCATCAGCTGCTCTTCCCTGCCGCTGCAACACGCCCCGCGCTAGTTGCCGCCTAGCACACAGCCAACTGACGTCGAGCCTTCTGGCAGACTAGTTGCTCCTGAGTCCAATGCCATCGCACAGACGAGCTCCCGGGCCCCCACCTGTAGTTGCCCTCCTCCTGCTCGAAGCGCGCCATCTCCAGCGCATCGCGCGCCGCCTCCGCGAACTGGCCCATGGCGATGTTGAGCTTGAAGCGGAACTCGTCGCGCGTGGTGCCGTCCTTCTCCTCGTTCACGTAGTCCAGCACCAGCACGCCTAGCTGGTGGCTGCGCGTCTGCTCCACCACCTGCACCGCCTTCTCCAGAGCCGGGTTCGTGCC…
CATCTATTCCATTCTCAGAAGC	132	23	85	109	Cre09.g389282	#N/A	potential promoter	Coiled-Coil Flagellar Associated Protein 114	#N/A	#N/A	#N/A	CACGACGCTCTTCCGATCTACGTTACAGCACACCCTTGATCATCATCAGCTGCTCTTCCCTGCCGCTGCAACACGCCCCGCGCTACATCTATTCCATTCTCAGAAGCACTGACGTCGAGCCTTCTGGCAGACTAGTTGCTCCTGAGCCACCTAGTCACGTTGTGTTCATATGCTTTAGTGGATATAATATAAACACACACAACGAGCTGAATACGAAGCGGGAACCGAGTAAAAGTTTGTGCGTTTGT
TCAACACGTTCGAACCCCGCCA	197	57	211	99								not found
AAGGTGTGACTAGAGAGCTTAT	268	64	237	174	multi-copy	#N/A			#N/A	#N/A	#N/A	ACACTACGTATCGCATTTCGCTGCGTTCTTCATCGATCCGAGAGCCAAGATATCCGTTGTTGAGAGTTGTCTTGGTTAGTGAGCACTAGCTCTAAGCTAGATACTCGGTTTTAATTTAGTTTTGGTTTGGTGTTGGACTCAGGAGCAACTAGTCTGCCAGAAGGCTCGACGTCAGTATAAGCTCTCTAGTCACACCTTTAGCGCGGGGCGTGTTGCAGCGGCAGGGAAGAGCAGCTGATGATGATCAAGGGTGTGCTGTAACGTAGATCGGAAGAGCGTCGTGTAGGG
TCGCGACCGTCCTACGCGGGCT	123	27	100	73	Cre13.g589350	O	3'UTR	Flagellar/basal body protein 6, FBB6	regulation of DNA-templated transcription [GO:0006355]	#N/A	#N/A	ATGTTACCATATGTGTGCGGAGAAGGGACTGTAGGGTAGGCTACAGGCCGTAATTAACAGCAGTCTGCAAAGACGACTGCGCCGACGCGCCATGCTCTTCATGACAGGTGGTGCGCAAGCCGTAAGGGGCGCTATCTAGCTAGGTAGCTCATTTTGATGTCGATGCTTTGTTGGTTGAACCATAGCTGGCTGAGAGCTCGGATCCTGTACTGGACTCAGGAG
CCCACTCGAGGCGTGTGGAAGC	56	34	126	22								not found
ACTCCAAGATATCTAACTCTTG	94	18	120	43	Cre13.g589450	O	exon 1	Von Willebrand factor, type A // VIT domain // von Willebrand factor A-like domain superfamily	#N/A	#N/A	#N/A	ACATAGCTCAGGGTCTCCTTGGTATCGGAAAAGGAAGCACCGGCGTAGACGGTCGCTGAGACATCGCGCCGCGGACTCAGGAGCAACTAGTCTGCCAGAAGGCTCGACGTCAGTCAAGAGTTAGATATCTTGGAGTTAGCGCGGGGCGTGTTGCAGCGGCAGGGAAGAGCAGCTGATGATGATCAAGGGTGTGCTGTAACGTAGATCGGAAG
CGCTTCTATGATGTTCGGGCTC	65	24	89	34								not found
TGAACCAGGGGGGCCTCTGC	252	276	1	4	Cre16.g658900	O	intron 29	Transient receptor potential ion channel protein, TRP10	calcium ion import across plasma membrane [GO:0098703]	#N/A	#N/A	ACACACACACACACACACACACACACACACGCGCGCGCACACACACGCACACGCCCACACGCCTTGCATTTCGCACGCACACGCGCTGCTCACATGAACACGATCATCATCAGAATGGCGTACAGCGACAGCAGCAGCACCGACATGTCGGGGAAGCGCCTGGAGGGGGGATTACATTCATGATTGGACTCAGGAGCAACTAGTCTGCCAGAAGGCTCGACGTCAGTGCAGAGGCCCCCCTGGTTCATAGCGCGGGGCGTGTTGCAGCGGCAGGGAAGAGCAGCTGATGATGATCAAGGGTGTGCTGTAACGTAGATCGGAAGAGCGTCGTGTAGGGAAAGAGTGTAGCTTAGCGTGTAG
AAAAAAAGTTGATAACATCGAA	227	53	197	93								not found
CCGCACATCAAGAACCCGTGGG	289	96	357	158								not found
TGGTGGTTCCTAAGAGGGGTTA	237	50	186	139	Cre14.g630125	#N/A	intron 1	Dynamin GTPase. / dynamin GTPase	#N/A	#N/A	#N/A	TTCCCTACACGACGCTCTTCCGATCTACGTTACAGCACACCCTTGATCATCATCAGCTGCTCTTCCCTGCCGCTGCAACACGCCCCGCGCTATGGTGGTTCCTAAGAGGGGTTAACTGACGTCGAGCCTTCTGGCAGACTAGTTGCTCCTGAGTCCAATGCCCTGACCCCGCCTGACCCATCTCGCCCTGCCTGTTGCAGCCGGCGCCGGCGCCCGTCTGTCGCGTCCTTCGCGCCCGCCTCCTTCCGCCGACACGAACACCGGCACCCACACGCCTTCACCTCCTCCCAGCCCC
GCATGGAGGTAACCGCTAGCTA	163	43	160	291	Cre13.g565000	O	3'UTR	PROTEIN VIRILIZER HOMOLOG	protein transport to vacuole involved in ubiquitin-dependent protein catabolic process via the multivesicular body sorting pathway [GO:0043328]	#N/A	#N/A	ACATGAGGCCGCAATTACGAGCACCGCTGACGTATGTGCAGCGCATGCAGCCCCACTTCCCAGGCAAAAGCCTTGTGCAAATGCCTGTCCACCACATACAAAAGTTCATCAACGCACGAACCCGACCATTTCGTAGCCTAAACTTGGCACAACGTCGATGTAGTCACAACCTACCGTACGCGAGCAATACGGTAGCGATTGGGGCCACTAGTCTGCCAGAAGGCTCGACGTCAGTTAGCTAGCGGTTACCTCCATGCTAGCGCGGGGCGTGTTGCAGCGGCAGGGAAGAGCAGCTGATGATGATCAAGGGTGTGCTGTAACGTAGATCGGAAGAGCGTCGTGTA
TGGATCATACGAAGGGAACTGG	193	36	134	27	No hit	#N/A			#N/A	#N/A	#N/A	ACGCGAAGCTACACTCTTTCCCTACACGACGCTCTTCCGATCTACGTTACAGCACACCCTTGATCATCATCAGCTGCTCTTCCCTGCCGCTGCAACACGCCCCGCGCTATGGATCATACGAAGGGAACTGGACTGACGTCGAGCCTTCTGGCAGACTAGTTGCTCCTGAGTCCAACTGGGGCGCTTCACTTCGGATTTGGATGGAACGCTTGCTTGTAGGGAGGGAGGTTCCGGAATATCATTCGGGGAGTGGGTTTGGATCATCATTCGGTGAGTACATGTGGTGAGTAAAGGAGCATGGCTTTGAGGCGAGCGGGGTGGCGTGCCTG
CGCGTACGGTGTTTGCCGCTTG	104	29	108	71	multi-copy	#N/A			#N/A	#N/A	#N/A	AAGCTACACTCTTTCCCTACACGACGCTCTTCCGATCTACGTTACAGCACACCCTTGATCATCATCAGCTGCTCTTCCCTGCCGCTGCAACACGCCCCGCGCTACGCGTACGGTGTTTGCCGCTTGACTGACGTCGAGCCTTCTGGCAGACTAGTTGCTCCTGAGTCCAACTTTTTGGCCCCATGTTGCGAAATTGTCCGGACTCTTCAACCGACCGACCGAGCGACCCCCCTCAGCCGTACGACCCCCAATTGACTGCTCT
GCGAGCTTCCCAGAGAAGTCCA	68	11	41	44	Cre12.g490850	O	intron 12	IMPORTIN-4	protein import into nucleus [GO:0006606]	AT4G27640.1	ARM repeat superfamily protein	TCACTTCTTAAGTCATCATGAATGGGACACCCCCACACACACACACACACACTGCTGCCGCCCTGTGCTCTGTTGTTTTCTTATTCGCTCGTAGGTGAGAATTTCATCGAGGGTTGGACTCAGGAGCAACTAGTCTGCCAGAAGGCTCGACGTCAGTTGGACTTCTCTGGGAAGCTCGCTAGCGCGGGGCGTGTTGCAGCGGCAGGGAAGAGCAGCTGATGATGATCAAGGGTGTGCTGTAACGTAGATCGGAAGAGCGTCGT
ACGGCACACCACTTGTGGGGAA	229	48	179	155								not found
TCCCCTAGAAAACAAATTGCGG	280	107	322	233	Cre16.g658900	O	exon 20	Transient receptor potential ion channel protein, TRP10	calcium ion import across plasma membrane [GO:0098703]	#N/A	#N/A	GCGGCTGAAGGCCGCGTGATGCACCCAACACGAAGTACCGTATGTCTGCATGCCACCTTGTAACCAAAACCAAATGACACTGACCGCAGGCAAGATGTTGGACTCAGGAGCAACTAGTCTGCCAGAAGGCTCGACGTCAGTCCGCAATTTGTTTTCTAGGGGATAGCGCGGGGCGTGTTGCAGCGGCAGGGAAGAGCAGCTGATGATGATCAAGGGTGTGCTGTAACGTAGATCGGAAGAGCGTCGTGTAGGGAAAGAGTGTA
CGTAAGCGTCTACGCAATTCGC	178	15	56	17	Cre06.g279850	C	exon 5	Putative dehydrogenase	#N/A	AT5G02240.1	NAD(P)-binding Rossmann-fold superfamily protein	GGGGTGGATGATGGTGTACGTGAGGCCAGAAGCAATCAGGTACTGCTCCGCCTTGCGCTTCCATTGCAAGATGTTGCTGCGCAATTAGGAAAATGCGCGACGAGATCAACAAAGGTAGGGGATACGGGATATGTTATCAACATGTGGGTGCCTGTGCAAGGCTATGTCCGCTAGTGTTCCGCTCGATTCAGACCTCCTCTGCTCCAACTCCTGCTCTGCTCACCCGCCGCCCAGCTTGTTCAGGTTGTTGGAGGGGTCAGTGCCGCCCATAGAGCTGACCAACACCACCGTGGACTCAGGAGCAACTAGTCTGCCAGAAGGCTCGAAGTCAGTGCGAATTACGTAGACGCTTACGTAGCGCGGGGCGTGTTGCAGCGGCAGGGAAGAGCAGCTGATGAT…
TTCGGAGCACTGGGCAGTACTT	239	68	254	83	Cre14.g632176	#N/A	5'UTR	MYB-rel transcription factor	#N/A	AT5G41020.1	MYB family transcription factor	AGCGACCAGAGGCCGAGCCGAGCCCACAGTTGAAGTTGGTTAGCCGGTTCCGAGTTGCTCCAGGGTCTCCCGGTCCGCTCCAGTTGGACTCAGGAGCAACTAGTCTGCCAGAAGGCTCGACGTCAGTAAGTACTGCCCAGTGCTCCGAATAGCGCGGGGCGTGTTGCAGCGGCAGGGAAGAGCAGCTGATGATGATCAAGGGTGTGCTGTAACGTAGATCGGAAGAGCGTCGTGTA
AATACGAAGTGGGGAAACTAGC	128	36	135	19		#N/A			#N/A	#N/A	#N/A	not found
CCTCAGTAATGAAAGACTGAGT	94	24	90	37	Cre12.g554528	#N/A	potential promoter	PentratricoPeptide Repeat protein, PPR10	mRNA processing [GO:0006397]	AT1G73710.1	Pentatricopeptide repeat (PPR) superfamily protein	ACACTCTTTCCCTACACGACGCTCTTCCGATCTACGTTACAGCACACCCTTGATCATCATCAGCTGCTCTTCCCTGCCGCTGCAACACGCCCCGCGCTACCTCAGTAATGAAAGACTGAGTACTGACGTCGAGCCTTCTGGCAGACTAGTTGCTCCTGAGTCCAACATTTCCGGGTTCGCCAGCGGGCAACGAGGGGCCGAGTGGCTTGTGGCTGTAATCATGAAAGGCCGCAATCGCCCAGCTGCCCCCGACCCTCCGAGCACGA
CAGTAGCCAGGGGGATTAGAGT	58	12	45	19								not found
AGTTAAACTTCCCTATTTCCGC	73	4	15	14								not found
CGCTTTGAAAGCATCTTGCGGT	186	53	199	208	Cre01.g042100	O	3'UTR	KERATINOCYTE PROLINE-RICH PROTEIN	#N/A	#N/A	#N/A	ACACGACGCTCTTCCGATCTACGTTACAGCACACCCTTGATCATCATCAGCTGCTCTTCCCTGCCGCTGCAACACGCCCCGCGCTACGCTTTGAAAGCATCTTGCGGTACTGACGTCGAGCCTTCTGGCAGACTAGTTGCTCCTGAGTCCAGAGTCGCATCCGCCACTTCTCTCTACCGATCTGTGCGTTCACATTGTCAAGCCCGC
GAATCAGGACGGACGCCCAGGA	255	62	233	47	Cre07.g329861	M	intron 8	RNA POLYMERASE II-ASSOCIATED FACTOR 1 HOMOLOG	#N/A	#N/A	#N/A	TCCCTACACGACGCTCTTCCGATCTACGTTACAGCACACCCTTGATCATCATCAGCTGCTCTTCCCTGCCGCTGCAACACGCCCCGCGCTAGAATCAGGACGGACGCCCAGGAACTGACGTCGAGCCTTCTGGCAGACTAGTTGCTCCTGAGTCCAACATTCTGCAGCCCCCAGCCGCCCGTGGCCGCTCGCACACGCTAGCTGAGCCCACAGAGCCAGTGAGAAGCTCGGCTGTGCCTTTGCTCGCAC
TATATATCCACGGAACTGGATT	108	24	89	66	Cre16.g658900	O	intron 27	Transient receptor potential ion channel protein, TRP10	calcium ion import across plasma membrane [GO:0098703]	#N/A	#N/A	AGCAGCAGCAACGGTGGGGGATGGGTGACGACTGGCTTGCGCATGCGAGCAGTCGGGGCAGTGCATGCGAGCAGTCGGGACAACCTCACTTTCGCTGCGCGCGTAAGAAGGGGAGCGTGTGACCGCCCAGCGCATGTGCCTGTTGAAGGGCTCAGGAGCAACTAGTCTGCCAGAAGGCTCGACGTCAGTAATCCAGTTCCGTGGATATATATAGCGCGGGGCGTGTTGCAGCGGCAGGGAAGAGCAGCTGATGATGATCAAGGGTGTGCTGTAACGTAGATCGGAAGAGCGTCGTGTAGGGA
TTTAACCCCACTAAATGGCGTA	53	21	79	27								not found
TGCAACAACAGAGAGGCATACG	86	38	143	38	Cre08.g380400	O	exon 1	Mitotic spindle assembly checkpoint protein	cell division [GO:0051301]; mitotic spindle assembly checkpoint signaling [GO:0007094]	AT3G25980.1	DNA-binding HORMA family protein	ATATACATATATTACCACATTAAACATGTCGATGCAGTGCCAAACGCAGCTGCAGCGGAGCACTATCACGCTCAAGGGCTCGGCGCAAATTGTATCGCGTTGGACTCAGGAGCAACTAGTCTGCCAGAAGGCTCGACGTCAGTCGTATGCCTCTCTGTTGTTGCATAGCGCGGGGCGTGTTGCAGCGGCAGGGAAGAGCAGCTGATGATGATCAAGGGTGTGCTGTAACGTAGATCGG
GAAACGGGGCAGCTGAATACGA	130	35	132	67	No hit	#N/A			#N/A	#N/A	#N/A	TTGTTATATAACCCCTCAATTATTTGATAACCTTTGTAAACACAGCCTTTCAAGCCGCACAGTCTCGCTGGGTGTATACTTGCAACACCTCTAAAAGTAAAAGCAGTTTGCGCATCTTCACAACGACAGACCACAAAACATAATGTAGATCACGCCTCTTCAAACCTAATTTCAGAAAGAGCCCCTTCTTCTGACACCGGGAGGCTTCGTGTGCATCCGCGCCCACACTCATTAACAACCCTGTCCACCATGGCCCTGGACGCGGGT
AATGATGGGGACCCATGTTGGG	142	54	204	126								not found
TAAACAAACTATCTTTAGATAG	85	19	72	41								not found
[truncated: 718 more rows]

## Sheet: Table S2
Table S2. Gene expression profiles of WT and rus1 under 22 °C or 10 °C. For cold treatment, cells were resuspended in fresh TAP medium pre-cooled to 10 °C and incubated at 10 °C for 1 hour with shaking.
[truncated: 17,803 more rows]

[truncated: 1 more sheets: Table S3]
